# Supplementary material for: The pocketome of G-protein-coupled receptors reveals previously untargeted allosteric sites
Source: Nat Commun. 2022 May 10;13:2567. doi: 10.1038/s41467-022-29609-6 (PMC9091257; doi:10.1038/s41467-022-29609-6)
Supplement: Supplementary file 5 — Supplementary Data 2 [file 41467_2022_29609_MOESM5_ESM.zip › grids/class_b2.dx]

# OpenDX density file written by gridDataFormats.Grid.export()
# File format: http://opendx.sdsc.edu/docs/html/pages/usrgu068.htm#HDREDF
# Data are embedded in the header and tied to the grid positions.
# Data is written in C array order: In grid[x,y,z] the axis z is fastest
# varying, then y, then finally x, i.e. z is the innermost loop.
# (Note: the VMD dx-reader chokes on comments below this line)
object 1 class gridpositions counts  158 104 122
origin -98.120500 -35.417500 -64.527500
delta  0.500000 0.000000 0.000000
delta  0.000000 0.500000 0.000000
delta  0.000000 0.000000 0.500000
object 2 class gridconnections counts  158 104 122
object 3 class array type "double" rank 0 items 2004704 data follows
0.000000000000000	0.000000000000000	0.000000000000000	
0.000000000000000	0.000000000000000	0.000000000000000	
0.000000000000000	0.000000000000000	0.000000000000000	
0.000000000000000	0.000000000000000	0.000000000000000	
0.000000000000000	0.000000000000000	0.000000000000000	
0.000000000000000	0.000000000000000	0.000000000000000	
0.000000000000000	0.000000000000000	0.000000000000000	
0.000000000000000	0.000000000000000	0.000000000000000	
0.000000000000000	0.000000000000000	0.000000000000000	
0.000000000000000	0.000000000000000	0.000000000000000	
0.000000000000000	0.000000000000000	0.000000000000000	
0.000000000000000	0.000000000000000	0.000000000000000	
0.000000000000000	0.000000000000000	0.000000000000000	
0.000000000000000	0.000000000000000	0.000000000000000	
0.000000000000000	0.000000000000000	0.000000000000000	
0.000000000000000	0.000000000000000	0.000000000000000	
0.000000000000000	0.000000000000000	0.000000000000000	
0.000000000000000	0.000000000000000	0.000000000000000	
0.000000000000000	0.000000000000000	0.000000000000000	
0.000000000000000	0.000000000000000	0.000000000000000	
0.000000000000000	0.000000000000000	0.000000000000000	
0.000000000000000	0.000000000000000	0.000000000000000	
0.000000000000000	0.000000000000000	0.000000000000000	
0.000000000000000	0.000000000000000	0.000000000000000	
0.000000000000000	0.000000000000000	0.000000000000000	
0.000000000000000	0.000000000000000	0.000000000000000	
0.000000000000000	0.000000000000000	0.000000000000000	
0.000000000000000	0.000000000000000	0.000000000000000	
0.000000000000000	0.000000000000000	0.000000000000000	
0.000000000000000	0.000000000000000	0.000000000000000	
0.000000000000000	0.000000000000000	0.000000000000000	
0.000000000000000	0.000000000000000	0.000000000000000	
0.000000000000000	0.000000000000000	0.000000000000000	
0.000000000000000	0.000000000000000	0.000000000000000	
0.000000000000000	0.000000000000000	0.000000000000000	
0.000000000000000	0.000000000000000	0.000000000000000	
0.000000000000000	0.000000000000000	0.000000000000000	
0.000000000000000	0.000000000000000	0.000000000000000	
0.000000000000000	0.000000000000000	0.000000000000000	
0.000000000000000	0.000000000000000	0.000000000000000	
0.000000000000000	0.000000000000000	0.000000000000000	
0.000000000000000	0.000000000000000	0.000000000000000	
0.000000000000000	0.000000000000000	0.000000000000000	
0.000000000000000	0.000000000000000	0.000000000000000	
0.000000000000000	0.000000000000000	0.000000000000000	
0.000000000000000	0.000000000000000	0.000000000000000	
0.000000000000000	0.000000000000000	0.000000000000000	
0.000000000000000	0.000000000000000	0.000000000000000	
0.000000000000000	0.000000000000000	0.000000000000000	
0.000000000000000	0.000000000000000	0.000000000000000	
0.000000000000000	0.000000000000000	0.000000000000000	
0.000000000000000	0.000000000000000	0.000000000000000	
0.000000000000000	0.000000000000000	0.000000000000000	
0.000000000000000	0.000000000000000	0.000000000000000	
0.000000000000000	0.000000000000000	0.000000000000000	
0.000000000000000	0.000000000000000	0.000000000000000	
0.000000000000000	0.000000000000000	0.000000000000000	
0.000000000000000	0.000000000000000	0.000000000000000	
0.000000000000000	0.000000000000000	0.000000000000000	
0.000000000000000	0.000000000000000	0.000000000000000	
0.000000000000000	0.000000000000000	0.000000000000000	
0.000000000000000	0.000000000000000	0.000000000000000	
0.000000000000000	0.000000000000000	0.000000000000000	
0.000000000000000	0.000000000000000	0.000000000000000	
0.000000000000000	0.000000000000000	0.000000000000000	
0.000000000000000	0.000000000000000	0.000000000000000	
0.000000000000000	0.000000000000000	0.000000000000000	
0.000000000000000	0.000000000000000	0.000000000000000	
0.000000000000000	0.000000000000000	0.000000000000000	
0.000000000000000	0.000000000000000	0.000000000000000	
0.000000000000000	0.000000000000000	0.000000000000000	
0.000000000000000	0.000000000000000	0.000000000000000	
0.000000000000000	0.000000000000000	0.000000000000000	
0.000000000000000	0.000000000000000	0.000000000000000	
0.000000000000000	0.000000000000000	0.000000000000000	
0.000000000000000	0.000000000000000	0.000000000000000	
0.000000000000000	0.000000000000000	0.000000000000000	
0.000000000000000	0.000000000000000	0.000000000000000	
0.000000000000000	0.000000000000000	0.000000000000000	
0.000000000000000	0.000000000000000	0.000000000000000	
0.000000000000000	0.000000000000000	0.000000000000000	
0.000000000000000	0.000000000000000	0.000000000000000	
0.000000000000000	0.000000000000000	0.000000000000000	
0.000000000000000	0.000000000000000	0.000000000000000	
0.000000000000000	0.000000000000000	0.000000000000000	
0.000000000000000	0.000000000000000	0.000000000000000	
0.000000000000000	0.000000000000000	0.000000000000000	
0.000000000000000	0.000000000000000	0.000000000000000	
0.000000000000000	0.000000000000000	0.000000000000000	
0.000000000000000	0.000000000000000	0.000000000000000	
0.000000000000000	0.000000000000000	0.000000000000000	
0.000000000000000	0.000000000000000	0.000000000000000	
0.000000000000000	0.000000000000000	0.000000000000000	
0.000000000000000	0.000000000000000	0.000000000000000	
0.000000000000000	0.000000000000000	0.000000000000000	
0.000000000000000	0.000000000000000	0.000000000000000	
0.000000000000000	0.000000000000000	0.000000000000000	
0.000000000000000	0.000000000000000	0.000000000000000	
0.000000000000000	0.000000000000000	0.000000000000000	
0.000000000000000	0.000000000000000	0.000000000000000	
0.000000000000000	0.000000000000000	0.000000000000000	
0.000000000000000	0.000000000000000	0.000000000000000	
0.000000000000000	0.000000000000000	0.000000000000000	
0.000000000000000	0.000000000000000	0.000000000000000	
0.000000000000000	0.000000000000000	0.000000000000000	
0.000000000000000	0.000000000000000	0.000000000000000	
0.000000000000000	0.000000000000000	0.000000000000000	
0.000000000000000	0.000000000000000	0.000000000000000	
0.000000000000000	0.000000000000000	0.000000000000000	
0.000000000000000	0.000000000000000	0.000000000000000	
0.000000000000000	0.000000000000000	0.000000000000000	
0.000000000000000	0.000000000000000	0.000000000000000	
0.000000000000000	0.000000000000000	0.000000000000000	
0.000000000000000	0.000000000000000	0.000000000000000	
0.000000000000000	0.000000000000000	0.000000000000000	
0.000000000000000	0.000000000000000	0.000000000000000	
0.000000000000000	0.000000000000000	0.000000000000000	
0.000000000000000	0.000000000000000	0.000000000000000	
0.000000000000000	0.000000000000000	0.000000000000000	
0.000000000000000	0.000000000000000	0.000000000000000	
0.000000000000000	0.000000000000000	0.000000000000000	
0.000000000000000	0.000000000000000	0.000000000000000	
0.000000000000000	0.000000000000000	0.000000000000000	
0.000000000000000	0.000000000000000	0.000000000000000	
0.000000000000000	0.000000000000000	0.000000000000000	
0.000000000000000	0.000000000000000	0.000000000000000	
0.000000000000000	0.000000000000000	0.000000000000000	
0.000000000000000	0.000000000000000	0.000000000000000	
0.000000000000000	0.000000000000000	0.000000000000000	
0.000000000000000	0.000000000000000	0.000000000000000	
0.000000000000000	0.000000000000000	0.000000000000000	
0.000000000000000	0.000000000000000	0.000000000000000	
0.000000000000000	0.000000000000000	0.000000000000000	
0.000000000000000	0.000000000000000	0.000000000000000	
0.000000000000000	0.000000000000000	0.000000000000000	
0.000000000000000	0.000000000000000	0.000000000000000	
0.000000000000000	0.000000000000000	0.000000000000000	
0.000000000000000	0.000000000000000	0.000000000000000	
0.000000000000000	0.000000000000000	0.000000000000000	
0.000000000000000	0.000000000000000	0.000000000000000	
0.000000000000000	0.000000000000000	0.000000000000000	
0.000000000000000	0.000000000000000	0.000000000000000	
0.000000000000000	0.000000000000000	0.000000000000000	
0.000000000000000	0.000000000000000	0.000000000000000	
0.000000000000000	0.000000000000000	0.000000000000000	
0.000000000000000	0.000000000000000	0.000000000000000	
0.000000000000000	0.000000000000000	0.000000000000000	
0.000000000000000	0.000000000000000	0.000000000000000	
0.000000000000000	0.000000000000000	0.000000000000000	
0.000000000000000	0.000000000000000	0.000000000000000	
0.000000000000000	0.000000000000000	0.000000000000000	
0.000000000000000	0.000000000000000	0.000000000000000	
0.000000000000000	0.000000000000000	0.000000000000000	
0.000000000000000	0.000000000000000	0.000000000000000	
0.000000000000000	0.000000000000000	0.000000000000000	
0.000000000000000	0.000000000000000	0.000000000000000	
0.000000000000000	0.000000000000000	0.000000000000000	
0.000000000000000	0.000000000000000	0.000000000000000	
0.000000000000000	0.000000000000000	0.000000000000000	
0.000000000000000	0.000000000000000	0.000000000000000	
0.000000000000000	0.000000000000000	0.000000000000000	
0.000000000000000	0.000000000000000	0.000000000000000	
0.000000000000000	0.000000000000000	0.000000000000000	
0.000000000000000	0.000000000000000	0.000000000000000	
0.000000000000000	0.000000000000000	0.000000000000000	
0.000000000000000	0.000000000000000	0.000000000000000	
0.000000000000000	0.000000000000000	0.000000000000000	
0.000000000000000	0.000000000000000	0.000000000000000	
0.000000000000000	0.000000000000000	0.000000000000000	
0.000000000000000	0.000000000000000	0.000000000000000	
0.000000000000000	0.000000000000000	0.000000000000000	
0.000000000000000	0.000000000000000	0.000000000000000	
0.000000000000000	0.000000000000000	0.000000000000000	
0.000000000000000	0.000000000000000	0.000000000000000	
0.000000000000000	0.000000000000000	0.000000000000000	
0.000000000000000	0.000000000000000	0.000000000000000	
0.000000000000000	0.000000000000000	0.000000000000000	
0.000000000000000	0.000000000000000	0.000000000000000	
0.000000000000000	0.000000000000000	0.000000000000000	
0.000000000000000	0.000000000000000	0.000000000000000	
0.000000000000000	0.000000000000000	0.000000000000000	
0.000000000000000	0.000000000000000	0.000000000000000	
0.000000000000000	0.000000000000000	0.000000000000000	
0.000000000000000	0.000000000000000	0.000000000000000	
0.000000000000000	0.000000000000000	0.000000000000000	
0.000000000000000	0.000000000000000	0.000000000000000	
0.000000000000000	0.000000000000000	0.000000000000000	
0.000000000000000	0.000000000000000	0.000000000000000	
0.000000000000000	0.000000000000000	0.000000000000000	
0.000000000000000	0.000000000000000	0.000000000000000	
0.000000000000000	0.000000000000000	0.000000000000000	
0.000000000000000	0.000000000000000	0.000000000000000	
0.000000000000000	0.000000000000000	0.000000000000000	
0.000000000000000	0.000000000000000	0.000000000000000	
0.000000000000000	0.000000000000000	0.000000000000000	
0.000000000000000	0.000000000000000	0.000000000000000	
0.000000000000000	0.000000000000000	0.000000000000000	
0.000000000000000	0.000000000000000	0.000000000000000	
0.000000000000000	0.000000000000000	0.000000000000000	
0.000000000000000	0.000000000000000	0.000000000000000	
0.000000000000000	0.000000000000000	0.000000000000000	
0.000000000000000	0.000000000000000	0.000000000000000	
0.000000000000000	0.000000000000000	0.000000000000000	
0.000000000000000	0.000000000000000	0.000000000000000	
0.000000000000000	0.000000000000000	0.000000000000000	
0.000000000000000	0.000000000000000	0.000000000000000	
0.000000000000000	0.000000000000000	0.000000000000000	
0.000000000000000	0.000000000000000	0.000000000000000	
0.000000000000000	0.000000000000000	0.000000000000000	
0.000000000000000	0.000000000000000	0.000000000000000	
0.000000000000000	0.000000000000000	0.000000000000000	
0.000000000000000	0.000000000000000	0.000000000000000	
0.000000000000000	0.000000000000000	0.000000000000000	
0.000000000000000	0.000000000000000	0.000000000000000	
0.000000000000000	0.000000000000000	0.000000000000000	
0.000000000000000	0.000000000000000	0.000000000000000	
0.000000000000000	0.000000000000000	0.000000000000000	
0.000000000000000	0.000000000000000	0.000000000000000	
0.000000000000000	0.000000000000000	0.000000000000000	
0.000000000000000	0.000000000000000	0.000000000000000	
0.000000000000000	0.000000000000000	0.000000000000000	
0.000000000000000	0.000000000000000	0.000000000000000	
0.000000000000000	0.000000000000000	0.000000000000000	
0.000000000000000	0.000000000000000	0.000000000000000	
0.000000000000000	0.000000000000000	0.000000000000000	
0.000000000000000	0.000000000000000	0.000000000000000	
0.000000000000000	0.000000000000000	0.000000000000000	
0.000000000000000	0.000000000000000	0.000000000000000	
0.000000000000000	0.000000000000000	0.000000000000000	
0.000000000000000	0.000000000000000	0.000000000000000	
0.000000000000000	0.000000000000000	0.000000000000000	
0.000000000000000	0.000000000000000	0.000000000000000	
0.000000000000000	0.000000000000000	0.000000000000000	
0.000000000000000	0.000000000000000	0.000000000000000	
0.000000000000000	0.000000000000000	0.000000000000000	
0.000000000000000	0.000000000000000	0.000000000000000	
0.000000000000000	0.000000000000000	0.000000000000000	
0.000000000000000	0.000000000000000	0.000000000000000	
0.000000000000000	0.000000000000000	0.000000000000000	
0.000000000000000	0.000000000000000	0.000000000000000	
0.000000000000000	0.000000000000000	0.000000000000000	
0.000000000000000	0.000000000000000	0.000000000000000	
0.000000000000000	0.000000000000000	0.000000000000000	
0.000000000000000	0.000000000000000	0.000000000000000	
0.000000000000000	0.000000000000000	0.000000000000000	
0.000000000000000	0.000000000000000	0.000000000000000	
0.000000000000000	0.000000000000000	0.000000000000000	
0.000000000000000	0.000000000000000	0.000000000000000	
0.000000000000000	0.000000000000000	0.000000000000000	
0.000000000000000	0.000000000000000	0.000000000000000	
0.000000000000000	0.000000000000000	0.000000000000000	
0.000000000000000	0.000000000000000	0.000000000000000	
0.000000000000000	0.000000000000000	0.000000000000000	
0.000000000000000	0.000000000000000	0.000000000000000	
0.000000000000000	0.000000000000000	0.000000000000000	
0.000000000000000	0.000000000000000	0.000000000000000	
0.000000000000000	0.000000000000000	0.000000000000000	
0.000000000000000	0.000000000000000	0.000000000000000	
0.000000000000000	0.000000000000000	0.000000000000000	
0.000000000000000	0.000000000000000	0.000000000000000	
0.000000000000000	0.000000000000000	0.000000000000000	
0.000000000000000	0.000000000000000	0.000000000000000	
0.000000000000000	0.000000000000000	0.000000000000000	
0.000000000000000	0.000000000000000	0.000000000000000	
0.000000000000000	0.000000000000000	0.000000000000000	
0.000000000000000	0.000000000000000	0.000000000000000	
0.000000000000000	0.000000000000000	0.000000000000000	
0.000000000000000	0.000000000000000	0.000000000000000	
0.000000000000000	0.000000000000000	0.000000000000000	
0.000000000000000	0.000000000000000	0.000000000000000	
0.000000000000000	0.000000000000000	0.000000000000000	
0.000000000000000	0.000000000000000	0.000000000000000	
0.000000000000000	0.000000000000000	0.000000000000000	
0.000000000000000	0.000000000000000	0.000000000000000	
0.000000000000000	0.000000000000000	0.000000000000000	
0.000000000000000	0.000000000000000	0.000000000000000	
0.000000000000000	0.000000000000000	0.000000000000000	
0.000000000000000	0.000000000000000	0.000000000000000	
0.000000000000000	0.000000000000000	0.000000000000000	
0.000000000000000	0.000000000000000	0.000000000000000	
0.000000000000000	0.000000000000000	0.000000000000000	
0.000000000000000	0.000000000000000	0.000000000000000	
0.000000000000000	0.000000000000000	0.000000000000000	
0.000000000000000	0.000000000000000	0.000000000000000	
0.000000000000000	0.000000000000000	0.000000000000000	
0.000000000000000	0.000000000000000	0.000000000000000	
0.000000000000000	0.000000000000000	0.000000000000000	
0.000000000000000	0.000000000000000	0.000000000000000	
0.000000000000000	0.000000000000000	0.000000000000000	
0.000000000000000	0.000000000000000	0.000000000000000	
0.000000000000000	0.000000000000000	0.000000000000000	
0.000000000000000	0.000000000000000	0.000000000000000	
0.000000000000000	0.000000000000000	0.000000000000000	
0.000000000000000	0.000000000000000	0.000000000000000	
0.000000000000000	0.000000000000000	0.000000000000000	
0.000000000000000	0.000000000000000	0.000000000000000	
0.000000000000000	0.000000000000000	0.000000000000000	
0.000000000000000	0.000000000000000	0.000000000000000	
0.000000000000000	0.000000000000000	0.000000000000000	
0.000000000000000	0.000000000000000	0.000000000000000	
0.000000000000000	0.000000000000000	0.000000000000000	
0.000000000000000	0.000000000000000	0.000000000000000	
0.000000000000000	0.000000000000000	0.000000000000000	
0.000000000000000	0.000000000000000	0.000000000000000	
0.000000000000000	0.000000000000000	0.000000000000000	
0.000000000000000	0.000000000000000	0.000000000000000	
0.000000000000000	0.000000000000000	0.000000000000000	
0.000000000000000	0.000000000000000	0.000000000000000	
0.000000000000000	0.000000000000000	0.000000000000000	
0.000000000000000	0.000000000000000	0.000000000000000	
0.000000000000000	0.000000000000000	0.000000000000000	
0.000000000000000	0.000000000000000	0.000000000000000	
0.000000000000000	0.000000000000000	0.000000000000000	
0.000000000000000	0.000000000000000	0.000000000000000	
0.000000000000000	0.000000000000000	0.000000000000000	
0.000000000000000	0.000000000000000	0.000000000000000	
0.000000000000000	0.000000000000000	0.000000000000000	
0.000000000000000	0.000000000000000	0.000000000000000	
0.000000000000000	0.000000000000000	0.000000000000000	
0.000000000000000	0.000000000000000	0.000000000000000	
0.000000000000000	0.000000000000000	0.000000000000000	
0.000000000000000	0.000000000000000	0.000000000000000	
0.000000000000000	0.000000000000000	0.000000000000000	
0.000000000000000	0.000000000000000	0.000000000000000	
0.000000000000000	0.000000000000000	0.000000000000000	
0.000000000000000	0.000000000000000	0.000000000000000	
0.000000000000000	0.000000000000000	0.000000000000000	
0.000000000000000	0.000000000000000	0.000000000000000	
0.000000000000000	0.000000000000000	0.000000000000000	
0.000000000000000	0.000000000000000	0.000000000000000	
0.000000000000000	0.000000000000000	0.000000000000000	
0.000000000000000	0.000000000000000	0.000000000000000	
0.000000000000000	0.000000000000000	0.000000000000000	
0.000000000000000	0.000000000000000	0.000000000000000	
0.000000000000000	0.000000000000000	0.000000000000000	
0.000000000000000	0.000000000000000	0.000000000000000	
0.000000000000000	0.000000000000000	0.000000000000000	
0.000000000000000	0.000000000000000	0.000000000000000	
0.000000000000000	0.000000000000000	0.000000000000000	
0.000000000000000	0.000000000000000	0.000000000000000	
0.000000000000000	0.000000000000000	0.000000000000000	
0.000000000000000	0.000000000000000	0.000000000000000	
0.000000000000000	0.000000000000000	0.000000000000000	
0.000000000000000	0.000000000000000	0.000000000000000	
0.000000000000000	0.000000000000000	0.000000000000000	
0.000000000000000	0.000000000000000	0.000000000000000	
0.000000000000000	0.000000000000000	0.000000000000000	
0.000000000000000	0.000000000000000	0.000000000000000	
0.000000000000000	0.000000000000000	0.000000000000000	
0.000000000000000	0.000000000000000	0.000000000000000	
0.000000000000000	0.000000000000000	0.000000000000000	
0.000000000000000	0.000000000000000	0.000000000000000	
0.000000000000000	0.000000000000000	0.000000000000000	
0.000000000000000	0.000000000000000	0.000000000000000	
0.000000000000000	0.000000000000000	0.000000000000000	
0.000000000000000	0.000000000000000	0.000000000000000	
0.000000000000000	0.000000000000000	0.000000000000000	
0.000000000000000	0.000000000000000	0.000000000000000	
0.000000000000000	0.000000000000000	0.000000000000000	
0.000000000000000	0.000000000000000	0.000000000000000	
0.000000000000000	0.000000000000000	0.000000000000000	
0.000000000000000	0.000000000000000	0.000000000000000	
0.000000000000000	0.000000000000000	0.000000000000000	
0.000000000000000	0.000000000000000	0.000000000000000	
0.000000000000000	0.000000000000000	0.000000000000000	
0.000000000000000	0.000000000000000	0.000000000000000	
0.000000000000000	0.000000000000000	0.000000000000000	
0.000000000000000	0.000000000000000	0.000000000000000	
0.000000000000000	0.000000000000000	0.000000000000000	
0.000000000000000	0.000000000000000	0.000000000000000	
0.000000000000000	0.000000000000000	0.000000000000000	
0.000000000000000	0.000000000000000	0.000000000000000	
0.000000000000000	0.000000000000000	0.000000000000000	
0.000000000000000	0.000000000000000	0.000000000000000	
0.000000000000000	0.000000000000000	0.000000000000000	
0.000000000000000	0.000000000000000	0.000000000000000	
0.000000000000000	0.000000000000000	0.000000000000000	
0.000000000000000	0.000000000000000	0.000000000000000	
0.000000000000000	0.000000000000000	0.000000000000000	
0.000000000000000	0.000000000000000	0.000000000000000	
0.000000000000000	0.000000000000000	0.000000000000000	
0.000000000000000	0.000000000000000	0.000000000000000	
0.000000000000000	0.000000000000000	0.000000000000000	
0.000000000000000	0.000000000000000	0.000000000000000	
0.000000000000000	0.000000000000000	0.000000000000000	
0.000000000000000	0.000000000000000	0.000000000000000	
0.000000000000000	0.000000000000000	0.000000000000000	
0.000000000000000	0.000000000000000	0.000000000000000	
0.000000000000000	0.000000000000000	0.000000000000000	
0.000000000000000	0.000000000000000	0.000000000000000	
0.000000000000000	0.000000000000000	0.000000000000000	
0.000000000000000	0.000000000000000	0.000000000000000	
0.000000000000000	0.000000000000000	0.000000000000000	
0.000000000000000	0.000000000000000	0.000000000000000	
0.000000000000000	0.000000000000000	0.000000000000000	
0.000000000000000	0.000000000000000	0.000000000000000	
0.000000000000000	0.000000000000000	0.000000000000000	
0.000000000000000	0.000000000000000	0.000000000000000	
0.000000000000000	0.000000000000000	0.000000000000000	
0.000000000000000	0.000000000000000	0.000000000000000	
0.000000000000000	0.000000000000000	0.000000000000000	
0.000000000000000	0.000000000000000	0.000000000000000	
0.000000000000000	0.000000000000000	0.000000000000000	
0.000000000000000	0.000000000000000	0.000000000000000	
0.000000000000000	0.000000000000000	0.000000000000000	
0.000000000000000	0.000000000000000	0.000000000000000	
0.000000000000000	0.000000000000000	0.000000000000000	
0.000000000000000	0.000000000000000	0.000000000000000	
0.000000000000000	0.000000000000000	0.000000000000000	
0.000000000000000	0.000000000000000	0.000000000000000	
0.000000000000000	0.000000000000000	0.000000000000000	
0.000000000000000	0.000000000000000	0.000000000000000	
0.000000000000000	0.000000000000000	0.000000000000000	
0.000000000000000	0.000000000000000	0.000000000000000	
0.000000000000000	0.000000000000000	0.000000000000000	
0.000000000000000	0.000000000000000	0.000000000000000	
0.000000000000000	0.000000000000000	0.000000000000000	
0.000000000000000	0.000000000000000	0.000000000000000	
0.000000000000000	0.000000000000000	0.000000000000000	
0.000000000000000	0.000000000000000	0.000000000000000	
0.000000000000000	0.000000000000000	0.000000000000000	
0.000000000000000	0.000000000000000	0.000000000000000	
0.000000000000000	0.000000000000000	0.000000000000000	
0.000000000000000	0.000000000000000	0.000000000000000	
0.000000000000000	0.000000000000000	0.000000000000000	
0.000000000000000	0.000000000000000	0.000000000000000	
0.000000000000000	0.000000000000000	0.000000000000000	
0.000000000000000	0.000000000000000	0.000000000000000	
0.000000000000000	0.000000000000000	0.000000000000000	
0.000000000000000	0.000000000000000	0.000000000000000	
0.000000000000000	0.000000000000000	0.000000000000000	
0.000000000000000	0.000000000000000	0.000000000000000	
0.000000000000000	0.000000000000000	0.000000000000000	
0.000000000000000	0.000000000000000	0.000000000000000	
0.000000000000000	0.000000000000000	0.000000000000000	
0.000000000000000	0.000000000000000	0.000000000000000	
0.000000000000000	0.000000000000000	0.000000000000000	
0.000000000000000	0.000000000000000	0.000000000000000	
0.000000000000000	0.000000000000000	0.000000000000000	
0.000000000000000	0.000000000000000	0.000000000000000	
0.000000000000000	0.000000000000000	0.000000000000000	
0.000000000000000	0.000000000000000	0.000000000000000	
0.000000000000000	0.000000000000000	0.000000000000000	
0.000000000000000	0.000000000000000	0.000000000000000	
0.000000000000000	0.000000000000000	0.000000000000000	
0.000000000000000	0.000000000000000	0.000000000000000	
0.000000000000000	0.000000000000000	0.000000000000000	
0.000000000000000	0.000000000000000	0.000000000000000	
0.000000000000000	0.000000000000000	0.000000000000000	
0.000000000000000	0.000000000000000	0.000000000000000	
0.000000000000000	0.000000000000000	0.000000000000000	
0.000000000000000	0.000000000000000	0.000000000000000	
0.000000000000000	0.000000000000000	0.000000000000000	
0.000000000000000	0.000000000000000	0.000000000000000	
0.000000000000000	0.000000000000000	0.000000000000000	
0.000000000000000	0.000000000000000	0.000000000000000	
0.000000000000000	0.000000000000000	0.000000000000000	
0.000000000000000	0.000000000000000	0.000000000000000	
0.000000000000000	0.000000000000000	0.000000000000000	
0.000000000000000	0.000000000000000	0.000000000000000	
0.000000000000000	0.000000000000000	0.000000000000000	
0.000000000000000	0.000000000000000	0.000000000000000	
0.000000000000000	0.000000000000000	0.000000000000000	
0.000000000000000	0.000000000000000	0.000000000000000	
0.000000000000000	0.000000000000000	0.000000000000000	
0.000000000000000	0.000000000000000	0.000000000000000	
0.000000000000000	0.000000000000000	0.000000000000000	
0.000000000000000	0.000000000000000	0.000000000000000	
0.000000000000000	0.000000000000000	0.000000000000000	
0.000000000000000	0.000000000000000	0.000000000000000	
0.000000000000000	0.000000000000000	0.000000000000000	
0.000000000000000	0.000000000000000	0.000000000000000	
0.000000000000000	0.000000000000000	0.000000000000000	
0.000000000000000	0.000000000000000	0.000000000000000	
0.000000000000000	0.000000000000000	0.000000000000000	
0.000000000000000	0.000000000000000	0.000000000000000	
0.000000000000000	0.000000000000000	0.000000000000000	
0.000000000000000	0.000000000000000	0.000000000000000	
0.000000000000000	0.000000000000000	0.000000000000000	
0.000000000000000	0.000000000000000	0.000000000000000	
0.000000000000000	0.000000000000000	0.000000000000000	
0.000000000000000	0.000000000000000	0.000000000000000	
0.000000000000000	0.000000000000000	0.000000000000000	
0.000000000000000	0.000000000000000	0.000000000000000	
0.000000000000000	0.000000000000000	0.000000000000000	
0.000000000000000	0.000000000000000	0.000000000000000	
0.000000000000000	0.000000000000000	0.000000000000000	
0.000000000000000	0.000000000000000	0.000000000000000	
0.000000000000000	0.000000000000000	0.000000000000000	
0.000000000000000	0.000000000000000	0.000000000000000	
0.000000000000000	0.000000000000000	0.000000000000000	
0.000000000000000	0.000000000000000	0.000000000000000	
0.000000000000000	0.000000000000000	0.000000000000000	
0.000000000000000	0.000000000000000	0.000000000000000	
0.000000000000000	0.000000000000000	0.000000000000000	
0.000000000000000	0.000000000000000	0.000000000000000	
0.000000000000000	0.000000000000000	0.000000000000000	
0.000000000000000	0.000000000000000	0.000000000000000	
0.000000000000000	0.000000000000000	0.000000000000000	
0.000000000000000	0.000000000000000	0.000000000000000	
0.000000000000000	0.000000000000000	0.000000000000000	
0.000000000000000	0.000000000000000	0.000000000000000	
0.000000000000000	0.000000000000000	0.000000000000000	
0.000000000000000	0.000000000000000	0.000000000000000	
0.000000000000000	0.000000000000000	0.000000000000000	
0.000000000000000	0.000000000000000	0.000000000000000	
0.000000000000000	0.000000000000000	0.000000000000000	
0.000000000000000	0.000000000000000	0.000000000000000	
0.000000000000000	0.000000000000000	0.000000000000000	
0.000000000000000	0.000000000000000	0.000000000000000	
0.000000000000000	0.000000000000000	0.000000000000000	
0.000000000000000	0.000000000000000	0.000000000000000	
0.000000000000000	0.000000000000000	0.000000000000000	
0.000000000000000	0.000000000000000	0.000000000000000	
0.000000000000000	0.000000000000000	0.000000000000000	
0.000000000000000	0.000000000000000	0.000000000000000	
0.000000000000000	0.000000000000000	0.000000000000000	
0.000000000000000	0.000000000000000	0.000000000000000	
0.000000000000000	0.000000000000000	0.000000000000000	
0.000000000000000	0.000000000000000	0.000000000000000	
0.000000000000000	0.000000000000000	0.000000000000000	
0.000000000000000	0.000000000000000	0.000000000000000	
0.000000000000000	0.000000000000000	0.000000000000000	
0.000000000000000	0.000000000000000	0.000000000000000	
0.000000000000000	0.000000000000000	0.000000000000000	
0.000000000000000	0.000000000000000	0.000000000000000	
0.000000000000000	0.000000000000000	0.000000000000000	
0.000000000000000	0.000000000000000	0.000000000000000	
0.000000000000000	0.000000000000000	0.000000000000000	
0.000000000000000	0.000000000000000	0.000000000000000	
0.000000000000000	0.000000000000000	0.000000000000000	
0.000000000000000	0.000000000000000	0.000000000000000	
0.000000000000000	0.000000000000000	0.000000000000000	
0.000000000000000	0.000000000000000	0.000000000000000	
0.000000000000000	0.000000000000000	0.000000000000000	
0.000000000000000	0.000000000000000	0.000000000000000	
0.000000000000000	0.000000000000000	0.000000000000000	
0.000000000000000	0.000000000000000	0.000000000000000	
0.000000000000000	0.000000000000000	0.000000000000000	
0.000000000000000	0.000000000000000	0.000000000000000	
0.000000000000000	0.000000000000000	0.000000000000000	
0.000000000000000	0.000000000000000	0.000000000000000	
0.000000000000000	0.000000000000000	0.000000000000000	
0.000000000000000	0.000000000000000	0.000000000000000	
0.000000000000000	0.000000000000000	0.000000000000000	
0.000000000000000	0.000000000000000	0.000000000000000	
0.000000000000000	0.000000000000000	0.000000000000000	
0.000000000000000	0.000000000000000	0.000000000000000	
0.000000000000000	0.000000000000000	0.000000000000000	
0.000000000000000	0.000000000000000	0.000000000000000	
0.000000000000000	0.000000000000000	0.000000000000000	
0.000000000000000	0.000000000000000	0.000000000000000	
0.000000000000000	0.000000000000000	0.000000000000000	
0.000000000000000	0.000000000000000	0.000000000000000	
0.000000000000000	0.000000000000000	0.000000000000000	
0.000000000000000	0.000000000000000	0.000000000000000	
0.000000000000000	0.000000000000000	0.000000000000000	
0.000000000000000	0.000000000000000	0.000000000000000	
0.000000000000000	0.000000000000000	0.000000000000000	
0.000000000000000	0.000000000000000	0.000000000000000	
0.000000000000000	0.000000000000000	0.000000000000000	
0.000000000000000	0.000000000000000	0.000000000000000	
0.000000000000000	0.000000000000000	0.000000000000000	
0.000000000000000	0.000000000000000	0.000000000000000	
0.000000000000000	0.000000000000000	0.000000000000000	
0.000000000000000	0.000000000000000	0.000000000000000	
0.000000000000000	0.000000000000000	0.000000000000000	
0.000000000000000	0.000000000000000	0.000000000000000	
0.000000000000000	0.000000000000000	0.000000000000000	
0.000000000000000	0.000000000000000	0.000000000000000	
0.000000000000000	0.000000000000000	0.000000000000000	
0.000000000000000	0.000000000000000	0.000000000000000	
0.000000000000000	0.000000000000000	0.000000000000000	
0.000000000000000	0.000000000000000	0.000000000000000	
0.000000000000000	0.000000000000000	0.000000000000000	
0.000000000000000	0.000000000000000	0.000000000000000	
0.000000000000000	0.000000000000000	0.000000000000000	
0.000000000000000	0.000000000000000	0.000000000000000	
0.000000000000000	0.000000000000000	0.000000000000000	
0.000000000000000	0.000000000000000	0.000000000000000	
0.000000000000000	0.000000000000000	0.000000000000000	
0.000000000000000	0.000000000000000	0.000000000000000	
0.000000000000000	0.000000000000000	0.000000000000000	
0.000000000000000	0.000000000000000	0.000000000000000	
0.000000000000000	0.000000000000000	0.000000000000000	
0.000000000000000	0.000000000000000	0.000000000000000	
0.000000000000000	0.000000000000000	0.000000000000000	
0.000000000000000	0.000000000000000	0.000000000000000	
0.000000000000000	0.000000000000000	0.000000000000000	
0.000000000000000	0.000000000000000	0.000000000000000	
0.000000000000000	0.000000000000000	0.000000000000000	
0.000000000000000	0.000000000000000	0.000000000000000	
0.000000000000000	0.000000000000000	0.000000000000000	
0.000000000000000	0.000000000000000	0.000000000000000	
0.000000000000000	0.000000000000000	0.000000000000000	
0.000000000000000	0.000000000000000	0.000000000000000	
0.000000000000000	0.000000000000000	0.000000000000000	
0.000000000000000	0.000000000000000	0.000000000000000	
0.000000000000000	0.000000000000000	0.000000000000000	
0.000000000000000	0.000000000000000	0.000000000000000	
0.000000000000000	0.000000000000000	0.000000000000000	
0.000000000000000	0.000000000000000	0.000000000000000	
0.000000000000000	0.000000000000000	0.000000000000000	
0.000000000000000	0.000000000000000	0.000000000000000	
0.000000000000000	0.000000000000000	0.000000000000000	
0.000000000000000	0.000000000000000	0.000000000000000	
0.000000000000000	0.000000000000000	0.000000000000000	
0.000000000000000	0.000000000000000	0.000000000000000	
0.000000000000000	0.000000000000000	0.000000000000000	
0.000000000000000	0.000000000000000	0.000000000000000	
0.000000000000000	0.000000000000000	0.000000000000000	
0.000000000000000	0.000000000000000	0.000000000000000	
0.000000000000000	0.000000000000000	0.000000000000000	
0.000000000000000	0.000000000000000	0.000000000000000	
0.000000000000000	0.000000000000000	0.000000000000000	
0.000000000000000	0.000000000000000	0.000000000000000	
0.000000000000000	0.000000000000000	0.000000000000000	
0.000000000000000	0.000000000000000	0.000000000000000	
0.000000000000000	0.000000000000000	0.000000000000000	
0.000000000000000	0.000000000000000	0.000000000000000	
0.000000000000000	0.000000000000000	0.000000000000000	
0.000000000000000	0.000000000000000	0.000000000000000	
0.000000000000000	0.000000000000000	0.000000000000000	
0.000000000000000	0.000000000000000	0.000000000000000	
0.000000000000000	0.000000000000000	0.000000000000000	
0.000000000000000	0.000000000000000	0.000000000000000	
0.000000000000000	0.000000000000000	0.000000000000000	
0.000000000000000	0.000000000000000	0.000000000000000	
0.000000000000000	0.000000000000000	0.000000000000000	
0.000000000000000	0.000000000000000	0.000000000000000	
0.000000000000000	0.000000000000000	0.000000000000000	
0.000000000000000	0.000000000000000	0.000000000000000	
0.000000000000000	0.000000000000000	0.000000000000000	
0.000000000000000	0.000000000000000	0.000000000000000	
0.000000000000000	0.000000000000000	0.000000000000000	
0.000000000000000	0.000000000000000	0.000000000000000	
0.000000000000000	0.000000000000000	0.000000000000000	
0.000000000000000	0.000000000000000	0.000000000000000	
0.000000000000000	0.000000000000000	0.000000000000000	
0.000000000000000	0.000000000000000	0.000000000000000	
0.000000000000000	0.000000000000000	0.000000000000000	
0.000000000000000	0.000000000000000	0.000000000000000	
0.000000000000000	0.000000000000000	0.000000000000000	
0.000000000000000	0.000000000000000	0.000000000000000	
0.000000000000000	0.000000000000000	0.000000000000000	
0.000000000000000	0.000000000000000	0.000000000000000	
0.000000000000000	0.000000000000000	0.000000000000000	
0.000000000000000	0.000000000000000	0.000000000000000	
0.000000000000000	0.000000000000000	0.000000000000000	
0.000000000000000	0.000000000000000	0.000000000000000	
0.000000000000000	0.000000000000000	0.000000000000000	
0.000000000000000	0.000000000000000	0.000000000000000	
0.000000000000000	0.000000000000000	0.000000000000000	
0.000000000000000	0.000000000000000	0.000000000000000	
0.000000000000000	0.000000000000000	0.000000000000000	
0.000000000000000	0.000000000000000	0.000000000000000	
0.000000000000000	0.000000000000000	0.000000000000000	
0.000000000000000	0.000000000000000	0.000000000000000	
0.000000000000000	0.000000000000000	0.000000000000000	
0.000000000000000	0.000000000000000	0.000000000000000	
0.000000000000000	0.000000000000000	0.000000000000000	
0.000000000000000	0.000000000000000	0.000000000000000	
0.000000000000000	0.000000000000000	0.000000000000000	
0.000000000000000	0.000000000000000	0.000000000000000	
0.000000000000000	0.000000000000000	0.000000000000000	
0.000000000000000	0.000000000000000	0.000000000000000	
0.000000000000000	0.000000000000000	0.000000000000000	
0.000000000000000	0.000000000000000	0.000000000000000	
0.000000000000000	0.000000000000000	0.000000000000000	
0.000000000000000	0.000000000000000	0.000000000000000	
0.000000000000000	0.000000000000000	0.000000000000000	
0.000000000000000	0.000000000000000	0.000000000000000	
0.000000000000000	0.000000000000000	0.000000000000000	
0.000000000000000	0.000000000000000	0.000000000000000	
0.000000000000000	0.000000000000000	0.000000000000000	
0.000000000000000	0.000000000000000	0.000000000000000	
0.000000000000000	0.000000000000000	0.000000000000000	
0.000000000000000	0.000000000000000	0.000000000000000	
0.000000000000000	0.000000000000000	0.000000000000000	
0.000000000000000	0.000000000000000	0.000000000000000	
0.000000000000000	0.000000000000000	0.000000000000000	
0.000000000000000	0.000000000000000	0.000000000000000	
0.000000000000000	0.000000000000000	0.000000000000000	
0.000000000000000	0.000000000000000	0.000000000000000	
0.000000000000000	0.000000000000000	0.000000000000000	
0.000000000000000	0.000000000000000	0.000000000000000	
0.000000000000000	0.000000000000000	0.000000000000000	
0.000000000000000	0.000000000000000	0.000000000000000	
0.000000000000000	0.000000000000000	0.000000000000000	
0.000000000000000	0.000000000000000	0.000000000000000	
0.000000000000000	0.000000000000000	0.000000000000000	
0.000000000000000	0.000000000000000	0.000000000000000	
0.000000000000000	0.000000000000000	0.000000000000000	
0.000000000000000	0.000000000000000	0.000000000000000	
0.000000000000000	0.000000000000000	0.000000000000000	
0.000000000000000	0.000000000000000	0.000000000000000	
0.000000000000000	0.000000000000000	0.000000000000000	
0.000000000000000	0.000000000000000	0.000000000000000	
0.000000000000000	0.000000000000000	0.000000000000000	
0.000000000000000	0.000000000000000	0.000000000000000	
0.000000000000000	0.000000000000000	0.000000000000000	
0.000000000000000	0.000000000000000	0.000000000000000	
0.000000000000000	0.000000000000000	0.000000000000000	
0.000000000000000	0.000000000000000	0.000000000000000	
0.000000000000000	0.000000000000000	0.000000000000000	
0.000000000000000	0.000000000000000	0.000000000000000	
0.000000000000000	0.000000000000000	0.000000000000000	
0.000000000000000	0.000000000000000	0.000000000000000	
0.000000000000000	0.000000000000000	0.000000000000000	
0.000000000000000	0.000000000000000	0.000000000000000	
0.000000000000000	0.000000000000000	0.000000000000000	
0.000000000000000	0.000000000000000	0.000000000000000	
0.000000000000000	0.000000000000000	0.000000000000000	
0.000000000000000	0.000000000000000	0.000000000000000	
0.000000000000000	0.000000000000000	0.000000000000000	
0.000000000000000	0.000000000000000	0.000000000000000	
0.000000000000000	0.000000000000000	0.000000000000000	
0.000000000000000	0.000000000000000	0.000000000000000	
0.000000000000000	0.000000000000000	0.000000000000000	
0.000000000000000	0.000000000000000	0.000000000000000	
0.000000000000000	0.000000000000000	0.000000000000000	
0.000000000000000	0.000000000000000	0.000000000000000	
0.000000000000000	0.000000000000000	0.000000000000000	
0.000000000000000	0.000000000000000	0.000000000000000	
0.000000000000000	0.000000000000000	0.000000000000000	
0.000000000000000	0.000000000000000	0.000000000000000	
0.000000000000000	0.000000000000000	0.000000000000000	
0.000000000000000	0.000000000000000	0.000000000000000	
0.000000000000000	0.000000000000000	0.000000000000000	
0.000000000000000	0.000000000000000	0.000000000000000	
0.000000000000000	0.000000000000000	0.000000000000000	
0.000000000000000	0.000000000000000	0.000000000000000	
0.000000000000000	0.000000000000000	0.000000000000000	
0.000000000000000	0.000000000000000	0.000000000000000	
0.000000000000000	0.000000000000000	0.000000000000000	
0.000000000000000	0.000000000000000	0.000000000000000	
0.000000000000000	0.000000000000000	0.000000000000000	
0.000000000000000	0.000000000000000	0.000000000000000	
0.000000000000000	0.000000000000000	0.000000000000000	
0.000000000000000	0.000000000000000	0.000000000000000	
0.000000000000000	0.000000000000000	0.000000000000000	
0.000000000000000	0.000000000000000	0.000000000000000	
0.000000000000000	0.000000000000000	0.000000000000000	
0.000000000000000	0.000000000000000	0.000000000000000	
0.000000000000000	0.000000000000000	0.000000000000000	
0.000000000000000	0.000000000000000	0.000000000000000	
0.000000000000000	0.000000000000000	0.000000000000000	
0.000000000000000	0.000000000000000	0.000000000000000	
0.000000000000000	0.000000000000000	0.000000000000000	
0.000000000000000	0.000000000000000	0.000000000000000	
0.000000000000000	0.000000000000000	0.000000000000000	
0.000000000000000	0.000000000000000	0.000000000000000	
0.000000000000000	0.000000000000000	0.000000000000000	
0.000000000000000	0.000000000000000	0.000000000000000	
0.000000000000000	0.000000000000000	0.000000000000000	
0.000000000000000	0.000000000000000	0.000000000000000	
0.000000000000000	0.000000000000000	0.000000000000000	
0.000000000000000	0.000000000000000	0.000000000000000	
0.000000000000000	0.000000000000000	0.000000000000000	
0.000000000000000	0.000000000000000	0.000000000000000	
0.000000000000000	0.000000000000000	0.000000000000000	
0.000000000000000	0.000000000000000	0.000000000000000	
0.000000000000000	0.000000000000000	0.000000000000000	
0.000000000000000	0.000000000000000	0.000000000000000	
0.000000000000000	0.000000000000000	0.000000000000000	
0.000000000000000	0.000000000000000	0.000000000000000	
0.000000000000000	0.000000000000000	0.000000000000000	
0.000000000000000	0.000000000000000	0.000000000000000	
0.000000000000000	0.000000000000000	0.000000000000000	
0.000000000000000	0.000000000000000	0.000000000000000	
0.000000000000000	0.000000000000000	0.000000000000000	
0.000000000000000	0.000000000000000	0.000000000000000	
0.000000000000000	0.000000000000000	0.000000000000000	
0.000000000000000	0.000000000000000	0.000000000000000	
0.000000000000000	0.000000000000000	0.000000000000000	
0.000000000000000	0.000000000000000	0.000000000000000	
0.000000000000000	0.000000000000000	0.000000000000000	
0.000000000000000	0.000000000000000	0.000000000000000	
0.000000000000000	0.000000000000000	0.000000000000000	
0.000000000000000	0.000000000000000	0.000000000000000	
0.000000000000000	0.000000000000000	0.000000000000000	
0.000000000000000	0.000000000000000	0.000000000000000	
0.000000000000000	0.000000000000000	0.000000000000000	
0.000000000000000	0.000000000000000	0.000000000000000	
0.000000000000000	0.000000000000000	0.000000000000000	
0.000000000000000	0.000000000000000	0.000000000000000	
0.000000000000000	0.000000000000000	0.000000000000000	
0.000000000000000	0.000000000000000	0.000000000000000	
0.000000000000000	0.000000000000000	0.000000000000000	
0.000000000000000	0.000000000000000	0.000000000000000	
0.000000000000000	0.000000000000000	0.000000000000000	
0.000000000000000	0.000000000000000	0.000000000000000	
0.000000000000000	0.000000000000000	0.000000000000000	
0.000000000000000	0.000000000000000	0.000000000000000	
0.000000000000000	0.000000000000000	0.000000000000000	
0.000000000000000	0.000000000000000	0.000000000000000	
0.000000000000000	0.000000000000000	0.000000000000000	
0.000000000000000	0.000000000000000	0.000000000000000	
0.000000000000000	0.000000000000000	0.000000000000000	
0.000000000000000	0.000000000000000	0.000000000000000	
0.000000000000000	0.000000000000000	0.000000000000000	
0.000000000000000	0.000000000000000	0.000000000000000	
0.000000000000000	0.000000000000000	0.000000000000000	
0.000000000000000	0.000000000000000	0.000000000000000	
0.000000000000000	0.000000000000000	0.000000000000000	
0.000000000000000	0.000000000000000	0.000000000000000	
0.000000000000000	0.000000000000000	0.000000000000000	
0.000000000000000	0.000000000000000	0.000000000000000	
0.000000000000000	0.000000000000000	0.000000000000000	
0.000000000000000	0.000000000000000	0.000000000000000	
0.000000000000000	0.000000000000000	0.000000000000000	
0.000000000000000	0.000000000000000	0.000000000000000	
0.000000000000000	0.000000000000000	0.000000000000000	
0.000000000000000	0.000000000000000	0.000000000000000	
0.000000000000000	0.000000000000000	0.000000000000000	
0.000000000000000	0.000000000000000	0.000000000000000	
0.000000000000000	0.000000000000000	0.000000000000000	
0.000000000000000	0.000000000000000	0.000000000000000	
0.000000000000000	0.000000000000000	0.000000000000000	
0.000000000000000	0.000000000000000	0.000000000000000	
0.000000000000000	0.000000000000000	0.000000000000000	
0.000000000000000	0.000000000000000	0.000000000000000	
0.000000000000000	0.000000000000000	0.000000000000000	
0.000000000000000	0.000000000000000	0.000000000000000	
0.000000000000000	0.000000000000000	0.000000000000000	
0.000000000000000	0.000000000000000	0.000000000000000	
0.000000000000000	0.000000000000000	0.000000000000000	
0.000000000000000	0.000000000000000	0.000000000000000	
0.000000000000000	0.000000000000000	0.000000000000000	
0.000000000000000	0.000000000000000	0.000000000000000	
0.000000000000000	0.000000000000000	0.000000000000000	
0.000000000000000	0.000000000000000	0.000000000000000	
0.000000000000000	0.000000000000000	0.000000000000000	
0.000000000000000	0.000000000000000	0.000000000000000	
0.000000000000000	0.000000000000000	0.000000000000000	
0.000000000000000	0.000000000000000	0.000000000000000	
0.000000000000000	0.000000000000000	0.000000000000000	
0.000000000000000	0.000000000000000	0.000000000000000	
0.000000000000000	0.000000000000000	0.000000000000000	
0.000000000000000	0.000000000000000	0.000000000000000	
0.000000000000000	0.000000000000000	0.000000000000000	
0.000000000000000	0.000000000000000	0.000000000000000	
0.000000000000000	0.000000000000000	0.000000000000000	
0.000000000000000	0.000000000000000	0.000000000000000	
0.000000000000000	0.000000000000000	0.000000000000000	
0.000000000000000	0.000000000000000	0.000000000000000	
0.000000000000000	0.000000000000000	0.000000000000000	
0.000000000000000	0.000000000000000	0.000000000000000	
0.000000000000000	0.000000000000000	0.000000000000000	
0.000000000000000	0.000000000000000	0.000000000000000	
0.000000000000000	0.000000000000000	0.000000000000000	
0.000000000000000	0.000000000000000	0.000000000000000	
0.000000000000000	0.000000000000000	0.000000000000000	
0.000000000000000	0.000000000000000	0.000000000000000	
0.000000000000000	0.000000000000000	0.000000000000000	
0.000000000000000	0.000000000000000	0.000000000000000	
0.000000000000000	0.000000000000000	0.000000000000000	
0.000000000000000	0.000000000000000	0.000000000000000	
0.000000000000000	0.000000000000000	0.000000000000000	
0.000000000000000	0.000000000000000	0.000000000000000	
0.000000000000000	0.000000000000000	0.000000000000000	
0.000000000000000	0.000000000000000	0.000000000000000	
0.000000000000000	0.000000000000000	0.000000000000000	
0.000000000000000	0.000000000000000	0.000000000000000	
0.000000000000000	0.000000000000000	0.000000000000000	
0.000000000000000	0.000000000000000	0.000000000000000	
0.000000000000000	0.000000000000000	0.000000000000000	
0.000000000000000	0.000000000000000	0.000000000000000	
0.000000000000000	0.000000000000000	0.000000000000000	
0.000000000000000	0.000000000000000	0.000000000000000	
0.000000000000000	0.000000000000000	0.000000000000000	
0.000000000000000	0.000000000000000	0.000000000000000	
0.000000000000000	0.000000000000000	0.000000000000000	
0.000000000000000	0.000000000000000	0.000000000000000	
0.000000000000000	0.000000000000000	0.000000000000000	
0.000000000000000	0.000000000000000	0.000000000000000	
0.000000000000000	0.000000000000000	0.000000000000000	
0.000000000000000	0.000000000000000	0.000000000000000	
0.000000000000000	0.000000000000000	0.000000000000000	
0.000000000000000	0.000000000000000	0.000000000000000	
0.000000000000000	0.000000000000000	0.000000000000000	
0.000000000000000	0.000000000000000	0.000000000000000	
0.000000000000000	0.000000000000000	0.000000000000000	
0.000000000000000	0.000000000000000	0.000000000000000	
0.000000000000000	0.000000000000000	0.000000000000000	
0.000000000000000	0.000000000000000	0.000000000000000	
0.000000000000000	0.000000000000000	0.000000000000000	
0.000000000000000	0.000000000000000	0.000000000000000	
0.000000000000000	0.000000000000000	0.000000000000000	
0.000000000000000	0.000000000000000	0.000000000000000	
0.000000000000000	0.000000000000000	0.000000000000000	
0.000000000000000	0.000000000000000	0.000000000000000	
0.000000000000000	0.000000000000000	0.000000000000000	
0.000000000000000	0.000000000000000	0.000000000000000	
0.000000000000000	0.000000000000000	0.000000000000000	
0.000000000000000	0.000000000000000	0.000000000000000	
0.000000000000000	0.000000000000000	0.000000000000000	
0.000000000000000	0.000000000000000	0.000000000000000	
0.000000000000000	0.000000000000000	0.000000000000000	
0.000000000000000	0.000000000000000	0.000000000000000	
0.000000000000000	0.000000000000000	0.000000000000000	
0.000000000000000	0.000000000000000	0.000000000000000	
0.000000000000000	0.000000000000000	0.000000000000000	
0.000000000000000	0.000000000000000	0.000000000000000	
0.000000000000000	0.000000000000000	0.000000000000000	
0.000000000000000	0.000000000000000	0.000000000000000	
0.000000000000000	0.000000000000000	0.000000000000000	
0.000000000000000	0.000000000000000	0.000000000000000	
0.000000000000000	0.000000000000000	0.000000000000000	
0.000000000000000	0.000000000000000	0.000000000000000	
0.000000000000000	0.000000000000000	0.000000000000000	
0.000000000000000	0.000000000000000	0.000000000000000	
0.000000000000000	0.000000000000000	0.000000000000000	
0.000000000000000	0.000000000000000	0.000000000000000	
0.000000000000000	0.000000000000000	0.000000000000000	
0.000000000000000	0.000000000000000	0.000000000000000	
0.000000000000000	0.000000000000000	0.000000000000000	
0.000000000000000	0.000000000000000	0.000000000000000	
0.000000000000000	0.000000000000000	0.000000000000000	
0.000000000000000	0.000000000000000	0.000000000000000	
0.000000000000000	0.000000000000000	0.000000000000000	
0.000000000000000	0.000000000000000	0.000000000000000	
0.000000000000000	0.000000000000000	0.000000000000000	
0.000000000000000	0.000000000000000	0.000000000000000	
0.000000000000000	0.000000000000000	0.000000000000000	
0.000000000000000	0.000000000000000	0.000000000000000	
0.000000000000000	0.000000000000000	0.000000000000000	
0.000000000000000	0.000000000000000	0.000000000000000	
0.000000000000000	0.000000000000000	0.000000000000000	
0.000000000000000	0.000000000000000	0.000000000000000	
0.000000000000000	0.000000000000000	0.000000000000000	
0.000000000000000	0.000000000000000	0.000000000000000	
0.000000000000000	0.000000000000000	0.000000000000000	
0.000000000000000	0.000000000000000	0.000000000000000	
0.000000000000000	0.000000000000000	0.000000000000000	
0.000000000000000	0.000000000000000	0.000000000000000	
0.000000000000000	0.000000000000000	0.000000000000000	
0.000000000000000	0.000000000000000	0.000000000000000	
0.000000000000000	0.000000000000000	0.000000000000000	
0.000000000000000	0.000000000000000	0.000000000000000	
0.000000000000000	0.000000000000000	0.000000000000000	
0.000000000000000	0.000000000000000	0.000000000000000	
0.000000000000000	0.000000000000000	0.000000000000000	
0.000000000000000	0.000000000000000	0.000000000000000	
0.000000000000000	0.000000000000000	0.000000000000000	
0.000000000000000	0.000000000000000	0.000000000000000	
0.000000000000000	0.000000000000000	0.000000000000000	
0.000000000000000	0.000000000000000	0.000000000000000	
0.000000000000000	0.000000000000000	0.000000000000000	
0.000000000000000	0.000000000000000	0.000000000000000	
0.000000000000000	0.000000000000000	0.000000000000000	
0.000000000000000	0.000000000000000	0.000000000000000	
0.000000000000000	0.000000000000000	0.000000000000000	
0.000000000000000	0.000000000000000	0.000000000000000	
0.000000000000000	0.000000000000000	0.000000000000000	
0.000000000000000	0.000000000000000	0.000000000000000	
0.000000000000000	0.000000000000000	0.000000000000000	
0.000000000000000	0.000000000000000	0.000000000000000	
0.000000000000000	0.000000000000000	0.000000000000000	
0.000000000000000	0.000000000000000	0.000000000000000	
0.000000000000000	0.000000000000000	0.000000000000000	
0.000000000000000	0.000000000000000	0.000000000000000	
0.000000000000000	0.000000000000000	0.000000000000000	
0.000000000000000	0.000000000000000	0.000000000000000	
0.000000000000000	0.000000000000000	0.000000000000000	
0.000000000000000	0.000000000000000	0.000000000000000	
0.000000000000000	0.000000000000000	0.000000000000000	
0.000000000000000	0.000000000000000	0.000000000000000	
0.000000000000000	0.000000000000000	0.000000000000000	
0.000000000000000	0.000000000000000	0.000000000000000	
0.000000000000000	0.000000000000000	0.000000000000000	
0.000000000000000	0.000000000000000	0.000000000000000	
0.000000000000000	0.000000000000000	0.000000000000000	
0.000000000000000	0.000000000000000	0.000000000000000	
0.000000000000000	0.000000000000000	0.000000000000000	
0.000000000000000	0.000000000000000	0.000000000000000	
0.000000000000000	0.000000000000000	0.000000000000000	
0.000000000000000	0.000000000000000	0.000000000000000	
0.000000000000000	0.000000000000000	0.000000000000000	
0.000000000000000	0.000000000000000	0.000000000000000	
0.000000000000000	0.000000000000000	0.000000000000000	
0.000000000000000	0.000000000000000	0.000000000000000	
0.000000000000000	0.000000000000000	0.000000000000000	
0.000000000000000	0.000000000000000	0.000000000000000	
0.000000000000000	0.000000000000000	0.000000000000000	
0.000000000000000	0.000000000000000	0.000000000000000	
0.000000000000000	0.000000000000000	0.000000000000000	
0.000000000000000	0.000000000000000	0.000000000000000	
0.000000000000000	0.000000000000000	0.000000000000000	
0.000000000000000	0.000000000000000	0.000000000000000	
0.000000000000000	0.000000000000000	0.000000000000000	
0.000000000000000	0.000000000000000	0.000000000000000	
0.000000000000000	0.000000000000000	0.000000000000000	
0.000000000000000	0.000000000000000	0.000000000000000	
0.000000000000000	0.000000000000000	0.000000000000000	
0.000000000000000	0.000000000000000	0.000000000000000	
0.000000000000000	0.000000000000000	0.000000000000000	
0.000000000000000	0.000000000000000	0.000000000000000	
0.000000000000000	0.000000000000000	0.000000000000000	
0.000000000000000	0.000000000000000	0.000000000000000	
0.000000000000000	0.000000000000000	0.000000000000000	
0.000000000000000	0.000000000000000	0.000000000000000	
0.000000000000000	0.000000000000000	0.000000000000000	
0.000000000000000	0.000000000000000	0.000000000000000	
0.000000000000000	0.000000000000000	0.000000000000000	
0.000000000000000	0.000000000000000	0.000000000000000	
0.000000000000000	0.000000000000000	0.000000000000000	
0.000000000000000	0.000000000000000	0.000000000000000	
0.000000000000000	0.000000000000000	0.000000000000000	
0.000000000000000	0.000000000000000	0.000000000000000	
0.000000000000000	0.000000000000000	0.000000000000000	
0.000000000000000	0.000000000000000	0.000000000000000	
0.000000000000000	0.000000000000000	0.000000000000000	
0.000000000000000	0.000000000000000	0.000000000000000	
0.000000000000000	0.000000000000000	0.000000000000000	
0.000000000000000	0.000000000000000	0.000000000000000	
0.000000000000000	0.000000000000000	0.000000000000000	
0.000000000000000	0.000000000000000	0.000000000000000	
0.000000000000000	0.000000000000000	0.000000000000000	
0.000000000000000	0.000000000000000	0.000000000000000	
0.000000000000000	0.000000000000000	0.000000000000000	
0.000000000000000	0.000000000000000	0.000000000000000	
0.000000000000000	0.000000000000000	0.000000000000000	
0.000000000000000	0.000000000000000	0.000000000000000	
0.000000000000000	0.000000000000000	0.000000000000000	
0.000000000000000	0.000000000000000	0.000000000000000	
0.000000000000000	0.000000000000000	0.000000000000000	
0.000000000000000	0.000000000000000	0.000000000000000	
0.000000000000000	0.000000000000000	0.000000000000000	
0.000000000000000	0.000000000000000	0.000000000000000	
0.000000000000000	0.000000000000000	0.000000000000000	
0.000000000000000	0.000000000000000	0.000000000000000	
0.000000000000000	0.000000000000000	0.000000000000000	
0.000000000000000	0.000000000000000	0.000000000000000	
0.000000000000000	0.000000000000000	0.000000000000000	
0.000000000000000	0.000000000000000	0.000000000000000	
0.000000000000000	0.000000000000000	0.000000000000000	
0.000000000000000	0.000000000000000	0.000000000000000	
0.000000000000000	0.000000000000000	0.000000000000000	
0.000000000000000	0.000000000000000	0.000000000000000	
0.000000000000000	0.000000000000000	0.000000000000000	
0.000000000000000	0.000000000000000	0.000000000000000	
0.000000000000000	0.000000000000000	0.000000000000000	
0.000000000000000	0.000000000000000	0.000000000000000	
0.000000000000000	0.000000000000000	0.000000000000000	
0.000000000000000	0.000000000000000	0.000000000000000	
0.000000000000000	0.000000000000000	0.000000000000000	
0.000000000000000	0.000000000000000	0.000000000000000	
0.000000000000000	0.000000000000000	0.000000000000000	
0.000000000000000	0.000000000000000	0.000000000000000	
0.000000000000000	0.000000000000000	0.000000000000000	
0.000000000000000	0.000000000000000	0.000000000000000	
0.000000000000000	0.000000000000000	0.000000000000000	
0.000000000000000	0.000000000000000	0.000000000000000	
0.000000000000000	0.000000000000000	0.000000000000000	
0.000000000000000	0.000000000000000	0.000000000000000	
0.000000000000000	0.000000000000000	0.000000000000000	
0.000000000000000	0.000000000000000	0.000000000000000	
0.000000000000000	0.000000000000000	0.000000000000000	
0.000000000000000	0.000000000000000	0.000000000000000	
0.000000000000000	0.000000000000000	0.000000000000000	
0.000000000000000	0.000000000000000	0.000000000000000	
0.000000000000000	0.000000000000000	0.000000000000000	
0.000000000000000	0.000000000000000	0.000000000000000	
0.000000000000000	0.000000000000000	0.000000000000000	
0.000000000000000	0.000000000000000	0.000000000000000	
0.000000000000000	0.000000000000000	0.000000000000000	
0.000000000000000	0.000000000000000	0.000000000000000	
0.000000000000000	0.000000000000000	0.000000000000000	
0.000000000000000	0.000000000000000	0.000000000000000	
0.000000000000000	0.000000000000000	0.000000000000000	
0.000000000000000	0.000000000000000	0.000000000000000	
0.000000000000000	0.000000000000000	0.000000000000000	
0.000000000000000	0.000000000000000	0.000000000000000	
0.000000000000000	0.000000000000000	0.000000000000000	
0.000000000000000	0.000000000000000	0.000000000000000	
0.000000000000000	0.000000000000000	0.000000000000000	
0.000000000000000	0.000000000000000	0.000000000000000	
0.000000000000000	0.000000000000000	0.000000000000000	
0.000000000000000	0.000000000000000	0.000000000000000	
0.000000000000000	0.000000000000000	0.000000000000000	
0.000000000000000	0.000000000000000	0.000000000000000	
0.000000000000000	0.000000000000000	0.000000000000000	
0.000000000000000	0.000000000000000	0.000000000000000	
0.000000000000000	0.000000000000000	0.000000000000000	
0.000000000000000	0.000000000000000	0.000000000000000	
0.000000000000000	0.000000000000000	0.000000000000000	
0.000000000000000	0.000000000000000	0.000000000000000	
0.000000000000000	0.000000000000000	0.000000000000000	
0.000000000000000	0.000000000000000	0.000000000000000	
0.000000000000000	0.000000000000000	0.000000000000000	
0.000000000000000	0.000000000000000	0.000000000000000	
0.000000000000000	0.000000000000000	0.000000000000000	
0.000000000000000	0.000000000000000	0.000000000000000	
0.000000000000000	0.000000000000000	0.000000000000000	
0.000000000000000	0.000000000000000	0.000000000000000	
0.000000000000000	0.000000000000000	0.000000000000000	
0.000000000000000	0.000000000000000	0.000000000000000	
0.000000000000000	0.000000000000000	0.000000000000000	
0.000000000000000	0.000000000000000	0.000000000000000	
0.000000000000000	0.000000000000000	0.000000000000000	
0.000000000000000	0.000000000000000	0.000000000000000	
0.000000000000000	0.000000000000000	0.000000000000000	
0.000000000000000	0.000000000000000	0.000000000000000	
0.000000000000000	0.000000000000000	0.000000000000000	
0.000000000000000	0.000000000000000	0.000000000000000	
0.000000000000000	0.000000000000000	0.000000000000000	
0.000000000000000	0.000000000000000	0.000000000000000	
0.000000000000000	0.000000000000000	0.000000000000000	
0.000000000000000	0.000000000000000	0.000000000000000	
0.000000000000000	0.000000000000000	0.000000000000000	
0.000000000000000	0.000000000000000	0.000000000000000	
0.000000000000000	0.000000000000000	0.000000000000000	
0.000000000000000	0.000000000000000	0.000000000000000	
0.000000000000000	0.000000000000000	0.000000000000000	
0.000000000000000	0.000000000000000	0.000000000000000	
0.000000000000000	0.000000000000000	0.000000000000000	
0.000000000000000	0.000000000000000	0.000000000000000	
0.000000000000000	0.000000000000000	0.000000000000000	
0.000000000000000	0.000000000000000	0.000000000000000	
0.000000000000000	0.000000000000000	0.000000000000000	
0.000000000000000	0.000000000000000	0.000000000000000	
0.000000000000000	0.000000000000000	0.000000000000000	
0.000000000000000	0.000000000000000	0.000000000000000	
0.000000000000000	0.000000000000000	0.000000000000000	
0.000000000000000	0.000000000000000	0.000000000000000	
0.000000000000000	0.000000000000000	0.000000000000000	
0.000000000000000	0.000000000000000	0.000000000000000	
0.000000000000000	0.000000000000000	0.000000000000000	
0.000000000000000	0.000000000000000	0.000000000000000	
0.000000000000000	0.000000000000000	0.000000000000000	
0.000000000000000	0.000000000000000	0.000000000000000	
0.000000000000000	0.000000000000000	0.000000000000000	
0.000000000000000	0.000000000000000	0.000000000000000	
0.000000000000000	0.000000000000000	0.000000000000000	
0.000000000000000	0.000000000000000	0.000000000000000	
0.000000000000000	0.000000000000000	0.000000000000000	
0.000000000000000	0.000000000000000	0.000000000000000	
0.000000000000000	0.000000000000000	0.000000000000000	
0.000000000000000	0.000000000000000	0.000000000000000	
0.000000000000000	0.000000000000000	0.000000000000000	
0.000000000000000	0.000000000000000	0.000000000000000	
0.000000000000000	0.000000000000000	0.000000000000000	
0.000000000000000	0.000000000000000	0.000000000000000	
0.000000000000000	0.000000000000000	0.000000000000000	
0.000000000000000	0.000000000000000	0.000000000000000	
0.000000000000000	0.000000000000000	0.000000000000000	
0.000000000000000	0.000000000000000	0.000000000000000	
0.000000000000000	0.000000000000000	0.000000000000000	
0.000000000000000	0.000000000000000	0.000000000000000	
0.000000000000000	0.000000000000000	0.000000000000000	
0.000000000000000	0.000000000000000	0.000000000000000	
0.000000000000000	0.000000000000000	0.000000000000000	
0.000000000000000	0.000000000000000	0.000000000000000	
0.000000000000000	0.000000000000000	0.000000000000000	
0.000000000000000	0.000000000000000	0.000000000000000	
0.000000000000000	0.000000000000000	0.000000000000000	
0.000000000000000	0.000000000000000	0.000000000000000	
0.000000000000000	0.000000000000000	0.000000000000000	
0.000000000000000	0.000000000000000	0.000000000000000	
0.000000000000000	0.000000000000000	0.000000000000000	
0.000000000000000	0.000000000000000	0.000000000000000	
0.000000000000000	0.000000000000000	0.000000000000000	
0.000000000000000	0.000000000000000	0.000000000000000	
0.000000000000000	0.000000000000000	0.000000000000000	
0.000000000000000	0.000000000000000	0.000000000000000	
0.000000000000000	0.000000000000000	0.000000000000000	
0.000000000000000	0.000000000000000	0.000000000000000	
0.000000000000000	0.000000000000000	0.000000000000000	
0.000000000000000	0.000000000000000	0.000000000000000	
0.000000000000000	0.000000000000000	0.000000000000000	
0.000000000000000	0.000000000000000	0.000000000000000	
0.000000000000000	0.000000000000000	0.000000000000000	
0.000000000000000	0.000000000000000	0.000000000000000	
0.000000000000000	0.000000000000000	0.000000000000000	
0.000000000000000	0.000000000000000	0.000000000000000	
0.000000000000000	0.000000000000000	0.000000000000000	
0.000000000000000	0.000000000000000	0.000000000000000	
0.000000000000000	0.000000000000000	0.000000000000000	
0.000000000000000	0.000000000000000	0.000000000000000	
0.000000000000000	0.000000000000000	0.000000000000000	
0.000000000000000	0.000000000000000	0.000000000000000	
0.000000000000000	0.000000000000000	0.000000000000000	
0.000000000000000	0.000000000000000	0.000000000000000	
0.000000000000000	0.000000000000000	0.000000000000000	
0.000000000000000	0.000000000000000	0.000000000000000	
0.000000000000000	0.000000000000000	0.000000000000000	
0.000000000000000	0.000000000000000	0.000000000000000	
0.000000000000000	0.000000000000000	0.000000000000000	
0.000000000000000	0.000000000000000	0.000000000000000	
0.000000000000000	0.000000000000000	0.000000000000000	
0.000000000000000	0.000000000000000	0.000000000000000	
0.000000000000000	0.000000000000000	0.000000000000000	
0.000000000000000	0.000000000000000	0.000000000000000	
0.000000000000000	0.000000000000000	0.000000000000000	
0.000000000000000	0.000000000000000	0.000000000000000	
0.000000000000000	0.000000000000000	0.000000000000000	
0.000000000000000	0.000000000000000	0.000000000000000	
0.000000000000000	0.000000000000000	0.000000000000000	
0.000000000000000	0.000000000000000	0.000000000000000	
0.000000000000000	0.000000000000000	0.000000000000000	
0.000000000000000	0.000000000000000	0.000000000000000	
0.000000000000000	0.000000000000000	0.000000000000000	
0.000000000000000	0.000000000000000	0.000000000000000	
0.000000000000000	0.000000000000000	0.000000000000000	
0.000000000000000	0.000000000000000	0.000000000000000	
0.000000000000000	0.000000000000000	0.000000000000000	
0.000000000000000	0.000000000000000	0.000000000000000	
0.000000000000000	0.000000000000000	0.000000000000000	
0.000000000000000	0.000000000000000	0.000000000000000	
0.000000000000000	0.000000000000000	0.000000000000000	
0.000000000000000	0.000000000000000	0.000000000000000	
0.000000000000000	0.000000000000000	0.000000000000000	
0.000000000000000	0.000000000000000	0.000000000000000	
0.000000000000000	0.000000000000000	0.000000000000000	
0.000000000000000	0.000000000000000	0.000000000000000	
0.000000000000000	0.000000000000000	0.000000000000000	
0.000000000000000	0.000000000000000	0.000000000000000	
0.000000000000000	0.000000000000000	0.000000000000000	
0.000000000000000	0.000000000000000	0.000000000000000	
0.000000000000000	0.000000000000000	0.000000000000000	
0.000000000000000	0.000000000000000	0.000000000000000	
0.000000000000000	0.000000000000000	0.000000000000000	
0.000000000000000	0.000000000000000	0.000000000000000	
0.000000000000000	0.000000000000000	0.000000000000000	
0.000000000000000	0.000000000000000	0.000000000000000	
0.000000000000000	0.000000000000000	0.000000000000000	
0.000000000000000	0.000000000000000	0.000000000000000	
0.000000000000000	0.000000000000000	0.000000000000000	
0.000000000000000	0.000000000000000	0.000000000000000	
0.000000000000000	0.000000000000000	0.000000000000000	
0.000000000000000	0.000000000000000	0.000000000000000	
0.000000000000000	0.000000000000000	0.000000000000000	
0.000000000000000	0.000000000000000	0.000000000000000	
0.000000000000000	0.000000000000000	0.000000000000000	
0.000000000000000	0.000000000000000	0.000000000000000	
0.000000000000000	0.000000000000000	0.000000000000000	
0.000000000000000	0.000000000000000	0.000000000000000	
0.000000000000000	0.000000000000000	0.000000000000000	
0.000000000000000	0.000000000000000	0.000000000000000	
0.000000000000000	0.000000000000000	0.000000000000000	
0.000000000000000	0.000000000000000	0.000000000000000	
0.000000000000000	0.000000000000000	0.000000000000000	
0.000000000000000	0.000000000000000	0.000000000000000	
0.000000000000000	0.000000000000000	0.000000000000000	
0.000000000000000	0.000000000000000	0.000000000000000	
0.000000000000000	0.000000000000000	0.000000000000000	
0.000000000000000	0.000000000000000	0.000000000000000	
0.000000000000000	0.000000000000000	0.000000000000000	
0.000000000000000	0.000000000000000	0.000000000000000	
0.000000000000000	0.000000000000000	0.000000000000000	
0.000000000000000	0.000000000000000	0.000000000000000	
0.000000000000000	0.000000000000000	0.000000000000000	
0.000000000000000	0.000000000000000	0.000000000000000	
0.000000000000000	0.000000000000000	0.000000000000000	
0.000000000000000	0.000000000000000	0.000000000000000	
0.000000000000000	0.000000000000000	0.000000000000000	
0.000000000000000	0.000000000000000	0.000000000000000	
0.000000000000000	0.000000000000000	0.000000000000000	
0.000000000000000	0.000000000000000	0.000000000000000	
0.000000000000000	0.000000000000000	0.000000000000000	
0.000000000000000	0.000000000000000	0.000000000000000	
0.000000000000000	0.000000000000000	0.000000000000000	
0.000000000000000	0.000000000000000	0.000000000000000	
0.000000000000000	0.000000000000000	0.000000000000000	
0.000000000000000	0.000000000000000	0.000000000000000	
0.000000000000000	0.000000000000000	0.000000000000000	
0.000000000000000	0.000000000000000	0.000000000000000	
0.000000000000000	0.000000000000000	0.000000000000000	
0.000000000000000	0.000000000000000	0.000000000000000	
0.000000000000000	0.000000000000000	0.000000000000000	
0.000000000000000	0.000000000000000	0.000000000000000	
0.000000000000000	0.000000000000000	0.000000000000000	
0.000000000000000	0.000000000000000	0.000000000000000	
0.000000000000000	0.000000000000000	0.000000000000000	
0.000000000000000	0.000000000000000	0.000000000000000	
0.000000000000000	0.000000000000000	0.000000000000000	
0.000000000000000	0.000000000000000	0.000000000000000	
0.000000000000000	0.000000000000000	0.000000000000000	
0.000000000000000	0.000000000000000	0.000000000000000	
0.000000000000000	0.000000000000000	0.000000000000000	
0.000000000000000	0.000000000000000	0.000000000000000	
0.000000000000000	0.000000000000000	0.000000000000000	
0.000000000000000	0.000000000000000	0.000000000000000	
0.000000000000000	0.000000000000000	0.000000000000000	
0.000000000000000	0.000000000000000	0.000000000000000	
0.000000000000000	0.000000000000000	0.000000000000000	
0.000000000000000	0.000000000000000	0.000000000000000	
0.000000000000000	0.000000000000000	0.000000000000000	
0.000000000000000	0.000000000000000	0.000000000000000	
0.000000000000000	0.000000000000000	0.000000000000000	
0.000000000000000	0.000000000000000	0.000000000000000	
0.000000000000000	0.000000000000000	0.000000000000000	
0.000000000000000	0.000000000000000	0.000000000000000	
0.000000000000000	0.000000000000000	0.000000000000000	
0.000000000000000	0.000000000000000	0.000000000000000	
0.000000000000000	0.000000000000000	0.000000000000000	
0.000000000000000	0.000000000000000	0.000000000000000	
0.000000000000000	0.000000000000000	0.000000000000000	
0.000000000000000	0.000000000000000	0.000000000000000	
0.000000000000000	0.000000000000000	0.000000000000000	
0.000000000000000	0.000000000000000	0.000000000000000	
0.000000000000000	0.000000000000000	0.000000000000000	
0.000000000000000	0.000000000000000	0.000000000000000	
0.000000000000000	0.000000000000000	0.000000000000000	
0.000000000000000	0.000000000000000	0.000000000000000	
0.000000000000000	0.000000000000000	0.000000000000000	
0.000000000000000	0.000000000000000	0.000000000000000	
0.000000000000000	0.000000000000000	0.000000000000000	
0.000000000000000	0.000000000000000	0.000000000000000	
0.000000000000000	0.000000000000000	0.000000000000000	
0.000000000000000	0.000000000000000	0.000000000000000	
0.000000000000000	0.000000000000000	0.000000000000000	
0.000000000000000	0.000000000000000	0.000000000000000	
0.000000000000000	0.000000000000000	0.000000000000000	
0.000000000000000	0.000000000000000	0.000000000000000	
0.000000000000000	0.000000000000000	0.000000000000000	
0.000000000000000	0.000000000000000	0.000000000000000	
0.000000000000000	0.000000000000000	0.000000000000000	
0.000000000000000	0.000000000000000	0.000000000000000	
0.000000000000000	0.000000000000000	0.000000000000000	
0.000000000000000	0.000000000000000	0.000000000000000	
0.000000000000000	0.000000000000000	0.000000000000000	
0.000000000000000	0.000000000000000	0.000000000000000	
0.000000000000000	0.000000000000000	0.000000000000000	
0.000000000000000	0.000000000000000	0.000000000000000	
0.000000000000000	0.000000000000000	0.000000000000000	
0.000000000000000	0.000000000000000	0.000000000000000	
0.000000000000000	0.000000000000000	0.000000000000000	
0.000000000000000	0.000000000000000	0.000000000000000	
0.000000000000000	0.000000000000000	0.000000000000000	
0.000000000000000	0.000000000000000	0.000000000000000	
0.000000000000000	0.000000000000000	0.000000000000000	
0.000000000000000	0.000000000000000	0.000000000000000	
0.000000000000000	0.000000000000000	0.000000000000000	
0.000000000000000	0.000000000000000	0.000000000000000	
0.000000000000000	0.000000000000000	0.000000000000000	
0.000000000000000	0.000000000000000	0.000000000000000	
0.000000000000000	0.000000000000000	0.000000000000000	
0.000000000000000	0.000000000000000	0.000000000000000	
0.000000000000000	0.000000000000000	0.000000000000000	
0.000000000000000	0.000000000000000	0.000000000000000	
0.000000000000000	0.000000000000000	0.000000000000000	
0.000000000000000	0.000000000000000	0.000000000000000	
0.000000000000000	0.000000000000000	0.000000000000000	
0.000000000000000	0.000000000000000	0.000000000000000	
0.000000000000000	0.000000000000000	0.000000000000000	
0.000000000000000	0.000000000000000	0.000000000000000	
0.000000000000000	0.000000000000000	0.000000000000000	
0.000000000000000	0.000000000000000	0.000000000000000	
0.000000000000000	0.000000000000000	0.000000000000000	
0.000000000000000	0.000000000000000	0.000000000000000	
0.000000000000000	0.000000000000000	0.000000000000000	
0.000000000000000	0.000000000000000	0.000000000000000	
0.000000000000000	0.000000000000000	0.000000000000000	
0.000000000000000	0.000000000000000	0.000000000000000	
0.000000000000000	0.000000000000000	0.000000000000000	
0.000000000000000	0.000000000000000	0.000000000000000	
0.000000000000000	0.000000000000000	0.000000000000000	
0.000000000000000	0.000000000000000	0.000000000000000	
0.000000000000000	0.000000000000000	0.000000000000000	
0.000000000000000	0.000000000000000	0.000000000000000	
0.000000000000000	0.000000000000000	0.000000000000000	
0.000000000000000	0.000000000000000	0.000000000000000	
0.000000000000000	0.000000000000000	0.000000000000000	
0.000000000000000	0.000000000000000	0.000000000000000	
0.000000000000000	0.000000000000000	0.000000000000000	
0.000000000000000	0.000000000000000	0.000000000000000	
0.000000000000000	0.000000000000000	0.000000000000000	
0.000000000000000	0.000000000000000	0.000000000000000	
0.000000000000000	0.000000000000000	0.000000000000000	
0.000000000000000	0.000000000000000	0.000000000000000	
0.000000000000000	0.000000000000000	0.000000000000000	
0.000000000000000	0.000000000000000	0.000000000000000	
0.000000000000000	0.000000000000000	0.000000000000000	
0.000000000000000	0.000000000000000	0.000000000000000	
0.000000000000000	0.000000000000000	0.000000000000000	
0.000000000000000	0.000000000000000	0.000000000000000	
0.000000000000000	0.000000000000000	0.000000000000000	
0.000000000000000	0.000000000000000	0.000000000000000	
0.000000000000000	0.000000000000000	0.000000000000000	
0.000000000000000	0.000000000000000	0.000000000000000	
0.000000000000000	0.000000000000000	0.000000000000000	
0.000000000000000	0.000000000000000	0.000000000000000	
0.000000000000000	0.000000000000000	0.000000000000000	
0.000000000000000	0.000000000000000	0.000000000000000	
0.000000000000000	0.000000000000000	0.000000000000000	
0.000000000000000	0.000000000000000	0.000000000000000	
0.000000000000000	0.000000000000000	0.000000000000000	
0.000000000000000	0.000000000000000	0.000000000000000	
0.000000000000000	0.000000000000000	0.000000000000000	
0.000000000000000	0.000000000000000	0.000000000000000	
0.000000000000000	0.000000000000000	0.000000000000000	
0.000000000000000	0.000000000000000	0.000000000000000	
0.000000000000000	0.000000000000000	0.000000000000000	
0.000000000000000	0.000000000000000	0.000000000000000	
0.000000000000000	0.000000000000000	0.000000000000000	
0.000000000000000	0.000000000000000	0.000000000000000	
0.000000000000000	0.000000000000000	0.000000000000000	
0.000000000000000	0.000000000000000	0.000000000000000	
0.000000000000000	0.000000000000000	0.000000000000000	
0.000000000000000	0.000000000000000	0.000000000000000	
0.000000000000000	0.000000000000000	0.000000000000000	
0.000000000000000	0.000000000000000	0.000000000000000	
0.000000000000000	0.000000000000000	0.000000000000000	
0.000000000000000	0.000000000000000	0.000000000000000	
0.000000000000000	0.000000000000000	0.000000000000000	
0.000000000000000	0.000000000000000	0.000000000000000	
0.000000000000000	0.000000000000000	0.000000000000000	
0.000000000000000	0.000000000000000	0.000000000000000	
0.000000000000000	0.000000000000000	0.000000000000000	
0.000000000000000	0.000000000000000	0.000000000000000	
0.000000000000000	0.000000000000000	0.000000000000000	
0.000000000000000	0.000000000000000	0.000000000000000	
0.000000000000000	0.000000000000000	0.000000000000000	
0.000000000000000	0.000000000000000	0.000000000000000	
0.000000000000000	0.000000000000000	0.000000000000000	
0.000000000000000	0.000000000000000	0.000000000000000	
0.000000000000000	0.000000000000000	0.000000000000000	
0.000000000000000	0.000000000000000	0.000000000000000	
0.000000000000000	0.000000000000000	0.000000000000000	
0.000000000000000	0.000000000000000	0.000000000000000	
0.000000000000000	0.000000000000000	0.000000000000000	
0.000000000000000	0.000000000000000	0.000000000000000	
0.000000000000000	0.000000000000000	0.000000000000000	
0.000000000000000	0.000000000000000	0.000000000000000	
0.000000000000000	0.000000000000000	0.000000000000000	
0.000000000000000	0.000000000000000	0.000000000000000	
0.000000000000000	0.000000000000000	0.000000000000000	
0.000000000000000	0.000000000000000	0.000000000000000	
0.000000000000000	0.000000000000000	0.000000000000000	
0.000000000000000	0.000000000000000	0.000000000000000	
0.000000000000000	0.000000000000000	0.000000000000000	
0.000000000000000	0.000000000000000	0.000000000000000	
0.000000000000000	0.000000000000000	0.000000000000000	
0.000000000000000	0.000000000000000	0.000000000000000	
0.000000000000000	0.000000000000000	0.000000000000000	
0.000000000000000	0.000000000000000	0.000000000000000	
0.000000000000000	0.000000000000000	0.000000000000000	
0.000000000000000	0.000000000000000	0.000000000000000	
0.000000000000000	0.000000000000000	0.000000000000000	
0.000000000000000	0.000000000000000	0.000000000000000	
0.000000000000000	0.000000000000000	0.000000000000000	
0.000000000000000	0.000000000000000	0.000000000000000	
0.000000000000000	0.000000000000000	0.000000000000000	
0.000000000000000	0.000000000000000	0.000000000000000	
0.000000000000000	0.000000000000000	0.000000000000000	
0.000000000000000	0.000000000000000	0.000000000000000	
0.000000000000000	0.000000000000000	0.000000000000000	
0.000000000000000	0.000000000000000	0.000000000000000	
0.000000000000000	0.000000000000000	0.000000000000000	
0.000000000000000	0.000000000000000	0.000000000000000	
0.000000000000000	0.000000000000000	0.000000000000000	
0.000000000000000	0.000000000000000	0.000000000000000	
0.000000000000000	0.000000000000000	0.000000000000000	
0.000000000000000	0.000000000000000	0.000000000000000	
0.000000000000000	0.000000000000000	0.000000000000000	
0.000000000000000	0.000000000000000	0.000000000000000	
0.000000000000000	0.000000000000000	0.000000000000000	
0.000000000000000	0.000000000000000	0.000000000000000	
0.000000000000000	0.000000000000000	0.000000000000000	
0.000000000000000	0.000000000000000	0.000000000000000	
0.000000000000000	0.000000000000000	0.000000000000000	
0.000000000000000	0.000000000000000	0.000000000000000	
0.000000000000000	0.000000000000000	0.000000000000000	
0.000000000000000	0.000000000000000	0.000000000000000	
0.000000000000000	0.000000000000000	0.000000000000000	
0.000000000000000	0.000000000000000	0.000000000000000	
0.000000000000000	0.000000000000000	0.000000000000000	
0.000000000000000	0.000000000000000	0.000000000000000	
0.000000000000000	0.000000000000000	0.000000000000000	
0.000000000000000	0.000000000000000	0.000000000000000	
0.000000000000000	0.000000000000000	0.000000000000000	
0.000000000000000	0.000000000000000	0.000000000000000	
0.000000000000000	0.000000000000000	0.000000000000000	
0.000000000000000	0.000000000000000	0.000000000000000	
0.000000000000000	0.000000000000000	0.000000000000000	
0.000000000000000	0.000000000000000	0.000000000000000	
0.000000000000000	0.000000000000000	0.000000000000000	
0.000000000000000	0.000000000000000	0.000000000000000	
0.000000000000000	0.000000000000000	0.000000000000000	
0.000000000000000	0.000000000000000	0.000000000000000	
0.000000000000000	0.000000000000000	0.000000000000000	
0.000000000000000	0.000000000000000	0.000000000000000	
0.000000000000000	0.000000000000000	0.000000000000000	
0.000000000000000	0.000000000000000	0.000000000000000	
0.000000000000000	0.000000000000000	0.000000000000000	
0.000000000000000	0.000000000000000	0.000000000000000	
0.000000000000000	0.000000000000000	0.000000000000000	
0.000000000000000	0.000000000000000	0.000000000000000	
0.000000000000000	0.000000000000000	0.000000000000000	
0.000000000000000	0.000000000000000	0.000000000000000	
0.000000000000000	0.000000000000000	0.000000000000000	
0.000000000000000	0.000000000000000	0.000000000000000	
0.000000000000000	0.000000000000000	0.000000000000000	
0.000000000000000	0.000000000000000	0.000000000000000	
0.000000000000000	0.000000000000000	0.000000000000000	
0.000000000000000	0.000000000000000	0.000000000000000	
0.000000000000000	0.000000000000000	0.000000000000000	
0.000000000000000	0.000000000000000	0.000000000000000	
0.000000000000000	0.000000000000000	0.000000000000000	
0.000000000000000	0.000000000000000	0.000000000000000	
0.000000000000000	0.000000000000000	0.000000000000000	
0.000000000000000	0.000000000000000	0.000000000000000	
0.000000000000000	0.000000000000000	0.000000000000000	
0.000000000000000	0.000000000000000	0.000000000000000	
0.000000000000000	0.000000000000000	0.000000000000000	
0.000000000000000	0.000000000000000	0.000000000000000	
0.000000000000000	0.000000000000000	0.000000000000000	
0.000000000000000	0.000000000000000	0.000000000000000	
0.000000000000000	0.000000000000000	0.000000000000000	
0.000000000000000	0.000000000000000	0.000000000000000	
0.000000000000000	0.000000000000000	0.000000000000000	
0.000000000000000	0.000000000000000	0.000000000000000	
0.000000000000000	0.000000000000000	0.000000000000000	
0.000000000000000	0.000000000000000	0.000000000000000	
0.000000000000000	0.000000000000000	0.000000000000000	
0.000000000000000	0.000000000000000	0.000000000000000	
0.000000000000000	0.000000000000000	0.000000000000000	
0.000000000000000	0.000000000000000	0.000000000000000	
0.000000000000000	0.000000000000000	0.000000000000000	
0.000000000000000	0.000000000000000	0.000000000000000	
0.000000000000000	0.000000000000000	0.000000000000000	
0.000000000000000	0.000000000000000	0.000000000000000	
0.000000000000000	0.000000000000000	0.000000000000000	
0.000000000000000	0.000000000000000	0.000000000000000	
0.000000000000000	0.000000000000000	0.000000000000000	
0.000000000000000	0.000000000000000	0.000000000000000	
0.000000000000000	0.000000000000000	0.000000000000000	
0.000000000000000	0.000000000000000	0.000000000000000	
0.000000000000000	0.000000000000000	0.000000000000000	
0.000000000000000	0.000000000000000	0.000000000000000	
0.000000000000000	0.000000000000000	0.000000000000000	
0.000000000000000	0.000000000000000	0.000000000000000	
0.000000000000000	0.000000000000000	0.000000000000000	
0.000000000000000	0.000000000000000	0.000000000000000	
0.000000000000000	0.000000000000000	0.000000000000000	
0.000000000000000	0.000000000000000	0.000000000000000	
0.000000000000000	0.000000000000000	0.000000000000000	
0.000000000000000	0.000000000000000	0.000000000000000	
0.000000000000000	0.000000000000000	0.000000000000000	
0.000000000000000	0.000000000000000	0.000000000000000	
0.000000000000000	0.000000000000000	0.000000000000000	
0.000000000000000	0.000000000000000	0.000000000000000	
0.000000000000000	0.000000000000000	0.000000000000000	
0.000000000000000	0.000000000000000	0.000000000000000	
0.000000000000000	0.000000000000000	0.000000000000000	
0.000000000000000	0.000000000000000	0.000000000000000	
0.000000000000000	0.000000000000000	0.000000000000000	
0.000000000000000	0.000000000000000	0.000000000000000	
0.000000000000000	0.000000000000000	0.000000000000000	
0.000000000000000	0.000000000000000	0.000000000000000	
0.000000000000000	0.000000000000000	0.000000000000000	
0.000000000000000	0.000000000000000	0.000000000000000	
0.000000000000000	0.000000000000000	0.000000000000000	
0.000000000000000	0.000000000000000	0.000000000000000	
0.000000000000000	0.000000000000000	0.000000000000000	
0.000000000000000	0.000000000000000	0.000000000000000	
0.000000000000000	0.000000000000000	0.000000000000000	
0.000000000000000	0.000000000000000	0.000000000000000	
0.000000000000000	0.000000000000000	0.000000000000000	
0.000000000000000	0.000000000000000	0.000000000000000	
0.000000000000000	0.000000000000000	0.000000000000000	
0.000000000000000	0.000000000000000	0.000000000000000	
0.000000000000000	0.000000000000000	0.000000000000000	
0.000000000000000	0.000000000000000	0.000000000000000	
0.000000000000000	0.000000000000000	0.000000000000000	
0.000000000000000	0.000000000000000	0.000000000000000	
0.000000000000000	0.000000000000000	0.000000000000000	
0.000000000000000	0.000000000000000	0.000000000000000	
0.000000000000000	0.000000000000000	0.000000000000000	
0.000000000000000	0.000000000000000	0.000000000000000	
0.000000000000000	0.000000000000000	0.000000000000000	
0.000000000000000	0.000000000000000	0.000000000000000	
0.000000000000000	0.000000000000000	0.000000000000000	
0.000000000000000	0.000000000000000	0.000000000000000	
0.000000000000000	0.000000000000000	0.000000000000000	
0.000000000000000	0.000000000000000	0.000000000000000	
0.000000000000000	0.000000000000000	0.000000000000000	
0.000000000000000	0.000000000000000	0.000000000000000	
0.000000000000000	0.000000000000000	0.000000000000000	
0.000000000000000	0.000000000000000	0.000000000000000	
0.000000000000000	0.000000000000000	0.000000000000000	
0.000000000000000	0.000000000000000	0.000000000000000	
0.000000000000000	0.000000000000000	0.000000000000000	
0.000000000000000	0.000000000000000	0.000000000000000	
0.000000000000000	0.000000000000000	0.000000000000000	
0.000000000000000	0.000000000000000	0.000000000000000	
0.000000000000000	0.000000000000000	0.000000000000000	
0.000000000000000	0.000000000000000	0.000000000000000	
0.000000000000000	0.000000000000000	0.000000000000000	
0.000000000000000	0.000000000000000	0.000000000000000	
0.000000000000000	0.000000000000000	0.000000000000000	
0.000000000000000	0.000000000000000	0.000000000000000	
0.000000000000000	0.000000000000000	0.000000000000000	
0.000000000000000	0.000000000000000	0.000000000000000	
0.000000000000000	0.000000000000000	0.000000000000000	
0.000000000000000	0.000000000000000	0.000000000000000	
0.000000000000000	0.000000000000000	0.000000000000000	
0.000000000000000	0.000000000000000	0.000000000000000	
0.000000000000000	0.000000000000000	0.000000000000000	
0.000000000000000	0.000000000000000	0.000000000000000	
0.000000000000000	0.000000000000000	0.000000000000000	
0.000000000000000	0.000000000000000	0.000000000000000	
0.000000000000000	0.000000000000000	0.000000000000000	
0.000000000000000	0.000000000000000	0.000000000000000	
0.000000000000000	0.000000000000000	0.000000000000000	
0.000000000000000	0.000000000000000	0.000000000000000	
0.000000000000000	0.000000000000000	0.000000000000000	
0.000000000000000	0.000000000000000	0.000000000000000	
0.000000000000000	0.000000000000000	0.000000000000000	
0.000000000000000	0.000000000000000	0.000000000000000	
0.000000000000000	0.000000000000000	0.000000000000000	
0.000000000000000	0.000000000000000	0.000000000000000	
0.000000000000000	0.000000000000000	0.000000000000000	
0.000000000000000	0.000000000000000	0.000000000000000	
0.000000000000000	0.000000000000000	0.000000000000000	
0.000000000000000	0.000000000000000	0.000000000000000	
0.000000000000000	0.000000000000000	0.000000000000000	
0.000000000000000	0.000000000000000	0.000000000000000	
0.000000000000000	0.000000000000000	0.000000000000000	
0.000000000000000	0.000000000000000	0.000000000000000	
0.000000000000000	0.000000000000000	0.000000000000000	
0.000000000000000	0.000000000000000	0.000000000000000	
0.000000000000000	0.000000000000000	0.000000000000000	
0.000000000000000	0.000000000000000	0.000000000000000	
0.000000000000000	0.000000000000000	0.000000000000000	
0.000000000000000	0.000000000000000	0.000000000000000	
0.000000000000000	0.000000000000000	0.000000000000000	
0.000000000000000	0.000000000000000	0.000000000000000	
0.000000000000000	0.000000000000000	0.000000000000000	
0.000000000000000	0.000000000000000	0.000000000000000	
0.000000000000000	0.000000000000000	0.000000000000000	
0.000000000000000	0.000000000000000	0.000000000000000	
0.000000000000000	0.000000000000000	0.000000000000000	
0.000000000000000	0.000000000000000	0.000000000000000	
0.000000000000000	0.000000000000000	0.000000000000000	
0.000000000000000	0.000000000000000	0.000000000000000	
0.000000000000000	0.000000000000000	0.000000000000000	
0.000000000000000	0.000000000000000	0.000000000000000	
0.000000000000000	0.000000000000000	0.000000000000000	
0.000000000000000	0.000000000000000	0.000000000000000	
0.000000000000000	0.000000000000000	0.000000000000000	
0.000000000000000	0.000000000000000	0.000000000000000	
0.000000000000000	0.000000000000000	0.000000000000000	
0.000000000000000	0.000000000000000	0.000000000000000	
0.000000000000000	0.000000000000000	0.000000000000000	
0.000000000000000	0.000000000000000	0.000000000000000	
0.000000000000000	0.000000000000000	0.000000000000000	
0.000000000000000	0.000000000000000	0.000000000000000	
0.000000000000000	0.000000000000000	0.000000000000000	
0.000000000000000	0.000000000000000	0.000000000000000	
0.000000000000000	0.000000000000000	0.000000000000000	
0.000000000000000	0.000000000000000	0.000000000000000	
0.000000000000000	0.000000000000000	0.000000000000000	
0.000000000000000	0.000000000000000	0.000000000000000	
0.000000000000000	0.000000000000000	0.000000000000000	
0.000000000000000	0.000000000000000	0.000000000000000	
0.000000000000000	0.000000000000000	0.000000000000000	
0.000000000000000	0.000000000000000	0.000000000000000	
0.000000000000000	0.000000000000000	0.000000000000000	
0.000000000000000	0.000000000000000	0.000000000000000	
0.000000000000000	0.000000000000000	0.000000000000000	
0.000000000000000	0.000000000000000	0.000000000000000	
0.000000000000000	0.000000000000000	0.000000000000000	
0.000000000000000	0.000000000000000	0.000000000000000	
0.000000000000000	0.000000000000000	0.000000000000000	
0.000000000000000	0.000000000000000	0.000000000000000	
0.000000000000000	0.000000000000000	0.000000000000000	
0.000000000000000	0.000000000000000	0.000000000000000	
0.000000000000000	0.000000000000000	0.000000000000000	
0.000000000000000	0.000000000000000	0.000000000000000	
0.000000000000000	0.000000000000000	0.000000000000000	
0.000000000000000	0.000000000000000	0.000000000000000	
0.000000000000000	0.000000000000000	0.000000000000000	
0.000000000000000	0.000000000000000	0.000000000000000	
0.000000000000000	0.000000000000000	0.000000000000000	
0.000000000000000	0.000000000000000	0.000000000000000	
0.000000000000000	0.000000000000000	0.000000000000000	
0.000000000000000	0.000000000000000	0.000000000000000	
0.000000000000000	0.000000000000000	0.000000000000000	
0.000000000000000	0.000000000000000	0.000000000000000	
0.000000000000000	0.000000000000000	0.000000000000000	
0.000000000000000	0.000000000000000	0.000000000000000	
0.000000000000000	0.000000000000000	0.000000000000000	
0.000000000000000	0.000000000000000	0.000000000000000	
0.000000000000000	0.000000000000000	0.000000000000000	
0.000000000000000	0.000000000000000	0.000000000000000	
0.000000000000000	0.000000000000000	0.000000000000000	
0.000000000000000	0.000000000000000	0.000000000000000	
0.000000000000000	0.000000000000000	0.000000000000000	
0.000000000000000	0.000000000000000	0.000000000000000	
0.000000000000000	0.000000000000000	0.000000000000000	
0.000000000000000	0.000000000000000	0.000000000000000	
0.000000000000000	0.000000000000000	0.000000000000000	
0.000000000000000	0.000000000000000	0.000000000000000	
0.000000000000000	0.000000000000000	0.000000000000000	
0.000000000000000	0.000000000000000	0.000000000000000	
0.000000000000000	0.000000000000000	0.000000000000000	
0.000000000000000	0.000000000000000	0.000000000000000	
0.000000000000000	0.000000000000000	0.000000000000000	
0.000000000000000	0.000000000000000	0.000000000000000	
0.000000000000000	0.000000000000000	0.000000000000000	
0.000000000000000	0.000000000000000	0.000000000000000	
0.000000000000000	0.000000000000000	0.000000000000000	
0.000000000000000	0.000000000000000	0.000000000000000	
0.000000000000000	0.000000000000000	0.000000000000000	
0.000000000000000	0.000000000000000	0.000000000000000	
0.000000000000000	0.000000000000000	0.000000000000000	
0.000000000000000	0.000000000000000	0.000000000000000	
0.000000000000000	0.000000000000000	0.000000000000000	
0.000000000000000	0.000000000000000	0.000000000000000	
0.000000000000000	0.000000000000000	0.000000000000000	
0.000000000000000	0.000000000000000	0.000000000000000	
0.000000000000000	0.000000000000000	0.000000000000000	
0.000000000000000	0.000000000000000	0.000000000000000	
0.000000000000000	0.000000000000000	0.000000000000000	
0.000000000000000	0.000000000000000	0.000000000000000	
0.000000000000000	0.000000000000000	0.000000000000000	
0.000000000000000	0.000000000000000	0.000000000000000	
0.000000000000000	0.000000000000000	0.000000000000000	
0.000000000000000	0.000000000000000	0.000000000000000	
0.000000000000000	0.000000000000000	0.000000000000000	
0.000000000000000	0.000000000000000	0.000000000000000	
0.000000000000000	0.000000000000000	0.000000000000000	
0.000000000000000	0.000000000000000	0.000000000000000	
0.000000000000000	0.000000000000000	0.000000000000000	
0.000000000000000	0.000000000000000	0.000000000000000	
0.000000000000000	0.000000000000000	0.000000000000000	
0.000000000000000	0.000000000000000	0.000000000000000	
0.000000000000000	0.000000000000000	0.000000000000000	
0.000000000000000	0.000000000000000	0.000000000000000	
0.000000000000000	0.000000000000000	0.000000000000000	
0.000000000000000	0.000000000000000	0.000000000000000	
0.000000000000000	0.000000000000000	0.000000000000000	
0.000000000000000	0.000000000000000	0.000000000000000	
0.000000000000000	0.000000000000000	0.000000000000000	
0.000000000000000	0.000000000000000	0.000000000000000	
0.000000000000000	0.000000000000000	0.000000000000000	
0.000000000000000	0.000000000000000	0.000000000000000	
0.000000000000000	0.000000000000000	0.000000000000000	
0.000000000000000	0.000000000000000	0.000000000000000	
0.000000000000000	0.000000000000000	0.000000000000000	
0.000000000000000	0.000000000000000	0.000000000000000	
0.000000000000000	0.000000000000000	0.000000000000000	
0.000000000000000	0.000000000000000	0.000000000000000	
0.000000000000000	0.000000000000000	0.000000000000000	
0.000000000000000	0.000000000000000	0.000000000000000	
0.000000000000000	0.000000000000000	0.000000000000000	
0.000000000000000	0.000000000000000	0.000000000000000	
0.000000000000000	0.000000000000000	0.000000000000000	
0.000000000000000	0.000000000000000	0.000000000000000	
0.000000000000000	0.000000000000000	0.000000000000000	
0.000000000000000	0.000000000000000	0.000000000000000	
0.000000000000000	0.000000000000000	0.000000000000000	
0.000000000000000	0.000000000000000	0.000000000000000	
0.000000000000000	0.000000000000000	0.000000000000000	
0.000000000000000	0.000000000000000	0.000000000000000	
0.000000000000000	0.000000000000000	0.000000000000000	
0.000000000000000	0.000000000000000	0.000000000000000	
0.000000000000000	0.000000000000000	0.000000000000000	
0.000000000000000	0.000000000000000	0.000000000000000	
0.000000000000000	0.000000000000000	0.000000000000000	
0.000000000000000	0.000000000000000	0.000000000000000	
0.000000000000000	0.000000000000000	0.000000000000000	
0.000000000000000	0.000000000000000	0.000000000000000	
0.000000000000000	0.000000000000000	0.000000000000000	
0.000000000000000	0.000000000000000	0.000000000000000	
0.000000000000000	0.000000000000000	0.000000000000000	
0.000000000000000	0.000000000000000	0.000000000000000	
0.000000000000000	0.000000000000000	0.000000000000000	
0.000000000000000	0.000000000000000	0.000000000000000	
0.000000000000000	0.000000000000000	0.000000000000000	
0.000000000000000	0.000000000000000	0.000000000000000	
0.000000000000000	0.000000000000000	0.000000000000000	
0.000000000000000	0.000000000000000	0.000000000000000	
0.000000000000000	0.000000000000000	0.000000000000000	
0.000000000000000	0.000000000000000	0.000000000000000	
0.000000000000000	0.000000000000000	0.000000000000000	
0.000000000000000	0.000000000000000	0.000000000000000	
0.000000000000000	0.000000000000000	0.000000000000000	
0.000000000000000	0.000000000000000	0.000000000000000	
0.000000000000000	0.000000000000000	0.000000000000000	
0.000000000000000	0.000000000000000	0.000000000000000	
0.000000000000000	0.000000000000000	0.000000000000000	
0.000000000000000	0.000000000000000	0.000000000000000	
0.000000000000000	0.000000000000000	0.000000000000000	
0.000000000000000	0.000000000000000	0.000000000000000	
0.000000000000000	0.000000000000000	0.000000000000000	
0.000000000000000	0.000000000000000	0.000000000000000	
0.000000000000000	0.000000000000000	0.000000000000000	
0.000000000000000	0.000000000000000	0.000000000000000	
0.000000000000000	0.000000000000000	0.000000000000000	
0.000000000000000	0.000000000000000	0.000000000000000	
0.000000000000000	0.000000000000000	0.000000000000000	
0.000000000000000	0.000000000000000	0.000000000000000	
0.000000000000000	0.000000000000000	0.000000000000000	
0.000000000000000	0.000000000000000	0.000000000000000	
0.000000000000000	0.000000000000000	0.000000000000000	
0.000000000000000	0.000000000000000	0.000000000000000	
0.000000000000000	0.000000000000000	0.000000000000000	
0.000000000000000	0.000000000000000	0.000000000000000	
0.000000000000000	0.000000000000000	0.000000000000000	
0.000000000000000	0.000000000000000	0.000000000000000	
0.000000000000000	0.000000000000000	0.000000000000000	
0.000000000000000	0.000000000000000	0.000000000000000	
0.000000000000000	0.000000000000000	0.000000000000000	
0.019356743644818	0.023707072505833	0.019356743644818	
0.000000000000000	0.000000000000000	0.000000000000000	
0.000000000000000	0.000000000000000	0.000000000000000	
0.000000000000000	0.000000000000000	0.000000000000000	
0.000000000000000	0.000000000000000	0.000000000000000	
0.000000000000000	0.000000000000000	0.000000000000000	
0.000000000000000	0.000000000000000	0.000000000000000	
0.000000000000000	0.000000000000000	0.000000000000000	
0.000000000000000	0.000000000000000	0.000000000000000	
0.000000000000000	0.000000000000000	0.000000000000000	
0.000000000000000	0.000000000000000	0.000000000000000	
0.000000000000000	0.000000000000000	0.000000000000000	
0.000000000000000	0.000000000000000	0.000000000000000	
0.000000000000000	0.000000000000000	0.000000000000000	
0.000000000000000	0.000000000000000	0.000000000000000	
0.000000000000000	0.000000000000000	0.000000000000000	
0.000000000000000	0.000000000000000	0.000000000000000	
0.000000000000000	0.000000000000000	0.000000000000000	
0.000000000000000	0.000000000000000	0.000000000000000	
0.000000000000000	0.000000000000000	0.000000000000000	
0.000000000000000	0.000000000000000	0.000000000000000	
0.000000000000000	0.000000000000000	0.000000000000000	
0.000000000000000	0.000000000000000	0.000000000000000	
0.000000000000000	0.000000000000000	0.000000000000000	
0.000000000000000	0.000000000000000	0.000000000000000	
0.000000000000000	0.000000000000000	0.000000000000000	
0.000000000000000	0.000000000000000	0.000000000000000	
0.000000000000000	0.000000000000000	0.000000000000000	
0.000000000000000	0.000000000000000	0.000000000000000	
0.000000000000000	0.000000000000000	0.000000000000000	
0.000000000000000	0.000000000000000	0.000000000000000	
0.000000000000000	0.000000000000000	0.000000000000000	
0.000000000000000	0.000000000000000	0.000000000000000	
0.000000000000000	0.000000000000000	0.000000000000000	
0.000000000000000	0.000000000000000	0.000000000000000	
0.000000000000000	0.000000000000000	0.000000000000000	
0.000000000000000	0.000000000000000	0.000000000000000	
0.000000000000000	0.000000000000000	0.000000000000000	
0.000000000000000	0.000000000000000	0.000000000000000	
0.000000000000000	0.000000000000000	0.000000000000000	
0.000000000000000	0.000000000000000	0.029534746822006	
0.040664277692785	0.029534746822006	0.000000000000000	
0.000000000000000	0.000000000000000	0.000000000000000	
0.000000000000000	0.000000000000000	0.000000000000000	
0.000000000000000	0.000000000000000	0.000000000000000	
0.000000000000000	0.000000000000000	0.000000000000000	
0.000000000000000	0.000000000000000	0.000000000000000	
0.000000000000000	0.000000000000000	0.000000000000000	
0.000000000000000	0.000000000000000	0.000000000000000	
0.000000000000000	0.000000000000000	0.000000000000000	
0.000000000000000	0.000000000000000	0.000000000000000	
0.000000000000000	0.000000000000000	0.000000000000000	
0.000000000000000	0.000000000000000	0.000000000000000	
0.000000000000000	0.000000000000000	0.000000000000000	
0.000000000000000	0.000000000000000	0.000000000000000	
0.000000000000000	0.000000000000000	0.000000000000000	
0.000000000000000	0.000000000000000	0.000000000000000	
0.000000000000000	0.000000000000000	0.000000000000000	
0.000000000000000	0.000000000000000	0.000000000000000	
0.000000000000000	0.000000000000000	0.000000000000000	
0.000000000000000	0.000000000000000	0.000000000000000	
0.000000000000000	0.000000000000000	0.000000000000000	
0.000000000000000	0.000000000000000	0.000000000000000	
0.000000000000000	0.000000000000000	0.000000000000000	
0.000000000000000	0.000000000000000	0.000000000000000	
0.000000000000000	0.000000000000000	0.000000000000000	
0.000000000000000	0.000000000000000	0.000000000000000	
0.000000000000000	0.000000000000000	0.000000000000000	
0.000000000000000	0.000000000000000	0.000000000000000	
0.000000000000000	0.000000000000000	0.000000000000000	
0.000000000000000	0.000000000000000	0.000000000000000	
0.000000000000000	0.000000000000000	0.000000000000000	
0.000000000000000	0.000000000000000	0.000000000000000	
0.000000000000000	0.000000000000000	0.000000000000000	
0.000000000000000	0.000000000000000	0.000000000000000	
0.000000000000000	0.000000000000000	0.000000000000000	
0.000000000000000	0.000000000000000	0.000000000000000	
0.000000000000000	0.000000000000000	0.000000000000000	
0.000000000000000	0.000000000000000	0.000000000000000	
0.000000000000000	0.000000000000000	0.000000000000000	
0.000000000000000	0.000000000000000	0.000000000000000	
0.000000000000000	0.026494157875692	0.033800900511409	
0.026494157875692	0.000000000000000	0.000000000000000	
0.000000000000000	0.000000000000000	0.000000000000000	
0.000000000000000	0.000000000000000	0.000000000000000	
0.000000000000000	0.000000000000000	0.000000000000000	
0.000000000000000	0.000000000000000	0.000000000000000	
0.000000000000000	0.000000000000000	0.000000000000000	
0.000000000000000	0.000000000000000	0.000000000000000	
0.000000000000000	0.000000000000000	0.000000000000000	
0.000000000000000	0.000000000000000	0.000000000000000	
0.000000000000000	0.000000000000000	0.000000000000000	
0.000000000000000	0.000000000000000	0.000000000000000	
0.000000000000000	0.000000000000000	0.000000000000000	
0.000000000000000	0.000000000000000	0.000000000000000	
0.000000000000000	0.000000000000000	0.000000000000000	
0.000000000000000	0.000000000000000	0.000000000000000	
0.000000000000000	0.000000000000000	0.000000000000000	
0.000000000000000	0.000000000000000	0.000000000000000	
0.000000000000000	0.000000000000000	0.000000000000000	
0.000000000000000	0.000000000000000	0.000000000000000	
0.000000000000000	0.000000000000000	0.000000000000000	
0.000000000000000	0.000000000000000	0.000000000000000	
0.000000000000000	0.000000000000000	0.000000000000000	
0.000000000000000	0.000000000000000	0.000000000000000	
0.000000000000000	0.000000000000000	0.000000000000000	
0.000000000000000	0.000000000000000	0.000000000000000	
0.000000000000000	0.000000000000000	0.000000000000000	
0.000000000000000	0.000000000000000	0.000000000000000	
0.000000000000000	0.000000000000000	0.000000000000000	
0.000000000000000	0.000000000000000	0.000000000000000	
0.000000000000000	0.000000000000000	0.000000000000000	
0.000000000000000	0.000000000000000	0.000000000000000	
0.000000000000000	0.000000000000000	0.000000000000000	
0.000000000000000	0.000000000000000	0.000000000000000	
0.000000000000000	0.000000000000000	0.000000000000000	
0.000000000000000	0.000000000000000	0.000000000000000	
0.000000000000000	0.000000000000000	0.000000000000000	
0.000000000000000	0.000000000000000	0.000000000000000	
0.000000000000000	0.000000000000000	0.000000000000000	
0.000000000000000	0.000000000000000	0.000000000000000	
0.000000000000000	0.000000000000000	0.000000000000000	
0.005827674316173	0.007137414230874	0.005827674316173	
0.000000000000000	0.000000000000000	0.000000000000000	
0.000000000000000	0.000000000000000	0.000000000000000	
0.000000000000000	0.000000000000000	0.000000000000000	
0.000000000000000	0.000000000000000	0.000000000000000	
0.000000000000000	0.000000000000000	0.000000000000000	
0.000000000000000	0.000000000000000	0.000000000000000	
0.000000000000000	0.000000000000000	0.000000000000000	
0.000000000000000	0.000000000000000	0.000000000000000	
0.000000000000000	0.000000000000000	0.000000000000000	
0.000000000000000	0.000000000000000	0.000000000000000	
0.000000000000000	0.000000000000000	0.000000000000000	
0.000000000000000	0.000000000000000	0.000000000000000	
0.000000000000000	0.000000000000000	0.000000000000000	
0.000000000000000	0.000000000000000	0.000000000000000	
0.000000000000000	0.000000000000000	0.000000000000000	
0.000000000000000	0.000000000000000	0.000000000000000	
0.000000000000000	0.000000000000000	0.000000000000000	
0.000000000000000	0.000000000000000	0.000000000000000	
0.000000000000000	0.000000000000000	0.000000000000000	
0.000000000000000	0.000000000000000	0.000000000000000	
0.000000000000000	0.000000000000000	0.000000000000000	
0.000000000000000	0.000000000000000	0.000000000000000	
0.000000000000000	0.000000000000000	0.000000000000000	
0.000000000000000	0.000000000000000	0.000000000000000	
0.000000000000000	0.000000000000000	0.000000000000000	
0.000000000000000	0.000000000000000	0.000000000000000	
0.000000000000000	0.000000000000000	0.000000000000000	
0.000000000000000	0.000000000000000	0.000000000000000	
0.000000000000000	0.000000000000000	0.000000000000000	
0.000000000000000	0.000000000000000	0.000000000000000	
0.000000000000000	0.000000000000000	0.000000000000000	
0.000000000000000	0.000000000000000	0.000000000000000	
0.000000000000000	0.000000000000000	0.000000000000000	
0.000000000000000	0.000000000000000	0.000000000000000	
0.000000000000000	0.000000000000000	0.000000000000000	
0.000000000000000	0.000000000000000	0.000000000000000	
0.000000000000000	0.000000000000000	0.000000000000000	
0.000000000000000	0.000000000000000	0.000000000000000	
0.000000000000000	0.000000000000000	0.000000000000000	
0.000000000000000	0.000000000000000	0.000000000000000	
0.000000000000000	0.000000000000000	0.000000000000000	
0.000000000000000	0.000000000000000	0.000000000000000	
0.000000000000000	0.000000000000000	0.000000000000000	
0.000000000000000	0.000000000000000	0.000000000000000	
0.000000000000000	0.000000000000000	0.000000000000000	
0.000000000000000	0.000000000000000	0.000000000000000	
0.000000000000000	0.000000000000000	0.000000000000000	
0.000000000000000	0.000000000000000	0.000000000000000	
0.000000000000000	0.000000000000000	0.000000000000000	
0.000000000000000	0.000000000000000	0.000000000000000	
0.000000000000000	0.000000000000000	0.000000000000000	
0.000000000000000	0.000000000000000	0.000000000000000	
0.000000000000000	0.000000000000000	0.000000000000000	
0.000000000000000	0.000000000000000	0.000000000000000	
0.000000000000000	0.000000000000000	0.000000000000000	
0.000000000000000	0.000000000000000	0.000000000000000	
0.000000000000000	0.000000000000000	0.000000000000000	
0.000000000000000	0.000000000000000	0.000000000000000	
0.000000000000000	0.000000000000000	0.000000000000000	
0.000000000000000	0.000000000000000	0.000000000000000	
0.000000000000000	0.000000000000000	0.000000000000000	
0.000000000000000	0.000000000000000	0.000000000000000	
0.000000000000000	0.000000000000000	0.000000000000000	
0.000000000000000	0.000000000000000	0.000000000000000	
0.000000000000000	0.000000000000000	0.000000000000000	
0.000000000000000	0.000000000000000	0.000000000000000	
0.000000000000000	0.000000000000000	0.000000000000000	
0.000000000000000	0.000000000000000	0.000000000000000	
0.000000000000000	0.000000000000000	0.000000000000000	
0.000000000000000	0.000000000000000	0.000000000000000	
0.000000000000000	0.000000000000000	0.000000000000000	
0.000000000000000	0.000000000000000	0.000000000000000	
0.000000000000000	0.000000000000000	0.000000000000000	
0.000000000000000	0.000000000000000	0.000000000000000	
0.000000000000000	0.000000000000000	0.000000000000000	
0.000000000000000	0.000000000000000	0.000000000000000	
0.000000000000000	0.000000000000000	0.000000000000000	
0.000000000000000	0.000000000000000	0.000000000000000	
0.000000000000000	0.000000000000000	0.000000000000000	
0.000000000000000	0.000000000000000	0.000000000000000	
0.000000000000000	0.000000000000000	0.000000000000000	
0.000000000000000	0.000000000000000	0.000000000000000	
0.000000000000000	0.000000000000000	0.000000000000000	
0.000000000000000	0.000000000000000	0.000000000000000	
0.000000000000000	0.000000000000000	0.000000000000000	
0.000000000000000	0.000000000000000	0.000000000000000	
0.000000000000000	0.000000000000000	0.000000000000000	
0.000000000000000	0.000000000000000	0.000000000000000	
0.000000000000000	0.000000000000000	0.000000000000000	
0.000000000000000	0.000000000000000	0.000000000000000	
0.000000000000000	0.000000000000000	0.000000000000000	
0.000000000000000	0.000000000000000	0.000000000000000	
0.000000000000000	0.000000000000000	0.000000000000000	
0.000000000000000	0.000000000000000	0.000000000000000	
0.000000000000000	0.000000000000000	0.000000000000000	
0.000000000000000	0.000000000000000	0.000000000000000	
0.000000000000000	0.000000000000000	0.000000000000000	
0.000000000000000	0.000000000000000	0.000000000000000	
0.000000000000000	0.000000000000000	0.000000000000000	
0.000000000000000	0.000000000000000	0.000000000000000	
0.000000000000000	0.000000000000000	0.000000000000000	
0.000000000000000	0.000000000000000	0.000000000000000	
0.000000000000000	0.000000000000000	0.000000000000000	
0.000000000000000	0.000000000000000	0.000000000000000	
0.000000000000000	0.000000000000000	0.000000000000000	
0.000000000000000	0.000000000000000	0.000000000000000	
0.000000000000000	0.000000000000000	0.000000000000000	
0.000000000000000	0.000000000000000	0.000000000000000	
0.000000000000000	0.000000000000000	0.000000000000000	
0.000000000000000	0.000000000000000	0.000000000000000	
0.000000000000000	0.000000000000000	0.000000000000000	
0.000000000000000	0.000000000000000	0.000000000000000	
0.000000000000000	0.000000000000000	0.000000000000000	
0.000000000000000	0.000000000000000	0.000000000000000	
0.000000000000000	0.000000000000000	0.000000000000000	
0.000000000000000	0.000000000000000	0.000000000000000	
0.000000000000000	0.000000000000000	0.000000000000000	
0.000000000000000	0.000000000000000	0.000000000000000	
0.000000000000000	0.000000000000000	0.000000000000000	
0.000000000000000	0.000000000000000	0.000000000000000	
0.000000000000000	0.000000000000000	0.000000000000000	
0.000000000000000	0.000000000000000	0.000000000000000	
0.000000000000000	0.000000000000000	0.000000000000000	
0.000000000000000	0.000000000000000	0.000000000000000	
0.000000000000000	0.000000000000000	0.000000000000000	
0.000000000000000	0.000000000000000	0.000000000000000	
0.000000000000000	0.000000000000000	0.000000000000000	
0.000000000000000	0.000000000000000	0.000000000000000	
0.000000000000000	0.000000000000000	0.000000000000000	
0.000000000000000	0.000000000000000	0.000000000000000	
0.000000000000000	0.000000000000000	0.000000000000000	
0.000000000000000	0.000000000000000	0.000000000000000	
0.000000000000000	0.000000000000000	0.000000000000000	
0.000000000000000	0.000000000000000	0.000000000000000	
0.000000000000000	0.000000000000000	0.000000000000000	
0.000000000000000	0.000000000000000	0.000000000000000	
0.000000000000000	0.000000000000000	0.000000000000000	
0.000000000000000	0.000000000000000	0.000000000000000	
0.000000000000000	0.000000000000000	0.000000000000000	
0.000000000000000	0.000000000000000	0.000000000000000	
0.000000000000000	0.000000000000000	0.000000000000000	
0.000000000000000	0.000000000000000	0.000000000000000	
0.000000000000000	0.000000000000000	0.000000000000000	
0.000000000000000	0.000000000000000	0.000000000000000	
0.000000000000000	0.000000000000000	0.000000000000000	
0.000000000000000	0.000000000000000	0.000000000000000	
0.000000000000000	0.000000000000000	0.000000000000000	
0.000000000000000	0.000000000000000	0.000000000000000	
0.000000000000000	0.000000000000000	0.000000000000000	
0.000000000000000	0.000000000000000	0.000000000000000	
0.000000000000000	0.000000000000000	0.000000000000000	
0.000000000000000	0.000000000000000	0.000000000000000	
0.000000000000000	0.000000000000000	0.000000000000000	
0.000000000000000	0.000000000000000	0.000000000000000	
0.000000000000000	0.000000000000000	0.000000000000000	
0.000000000000000	0.000000000000000	0.000000000000000	
0.000000000000000	0.000000000000000	0.000000000000000	
0.000000000000000	0.000000000000000	0.000000000000000	
0.000000000000000	0.000000000000000	0.000000000000000	
0.000000000000000	0.000000000000000	0.000000000000000	
0.000000000000000	0.000000000000000	0.000000000000000	
0.000000000000000	0.000000000000000	0.000000000000000	
0.000000000000000	0.000000000000000	0.000000000000000	
0.000000000000000	0.000000000000000	0.000000000000000	
0.000000000000000	0.000000000000000	0.000000000000000	
0.000000000000000	0.000000000000000	0.000000000000000	
0.000000000000000	0.000000000000000	0.000000000000000	
0.000000000000000	0.000000000000000	0.000000000000000	
0.000000000000000	0.000000000000000	0.000000000000000	
0.000000000000000	0.000000000000000	0.000000000000000	
0.000000000000000	0.000000000000000	0.000000000000000	
0.000000000000000	0.000000000000000	0.000000000000000	
0.000000000000000	0.000000000000000	0.000000000000000	
0.000000000000000	0.000000000000000	0.000000000000000	
0.000000000000000	0.000000000000000	0.000000000000000	
0.000000000000000	0.000000000000000	0.000000000000000	
0.000000000000000	0.000000000000000	0.000000000000000	
0.000000000000000	0.000000000000000	0.000000000000000	
0.000000000000000	0.000000000000000	0.000000000000000	
0.000000000000000	0.000000000000000	0.000000000000000	
0.000000000000000	0.000000000000000	0.000000000000000	
0.000000000000000	0.000000000000000	0.000000000000000	
0.000000000000000	0.000000000000000	0.000000000000000	
0.000000000000000	0.000000000000000	0.000000000000000	
0.000000000000000	0.000000000000000	0.000000000000000	
0.000000000000000	0.000000000000000	0.000000000000000	
0.000000000000000	0.000000000000000	0.000000000000000	
0.000000000000000	0.000000000000000	0.000000000000000	
0.000000000000000	0.000000000000000	0.000000000000000	
0.000000000000000	0.000000000000000	0.000000000000000	
0.000000000000000	0.000000000000000	0.000000000000000	
0.000000000000000	0.000000000000000	0.000000000000000	
0.000000000000000	0.000000000000000	0.000000000000000	
0.000000000000000	0.000000000000000	0.000000000000000	
0.000000000000000	0.000000000000000	0.000000000000000	
0.000000000000000	0.000000000000000	0.000000000000000	
0.000000000000000	0.000000000000000	0.000000000000000	
0.000000000000000	0.000000000000000	0.000000000000000	
0.000000000000000	0.000000000000000	0.000000000000000	
0.000000000000000	0.000000000000000	0.000000000000000	
0.000000000000000	0.000000000000000	0.000000000000000	
0.000000000000000	0.000000000000000	0.000000000000000	
0.000000000000000	0.000000000000000	0.000000000000000	
0.000000000000000	0.000000000000000	0.000000000000000	
0.000000000000000	0.000000000000000	0.000000000000000	
0.000000000000000	0.000000000000000	0.000000000000000	
0.000000000000000	0.000000000000000	0.000000000000000	
0.000000000000000	0.000000000000000	0.000000000000000	
0.000000000000000	0.000000000000000	0.000000000000000	
0.000000000000000	0.000000000000000	0.000000000000000	
0.000000000000000	0.000000000000000	0.000000000000000	
0.000000000000000	0.000000000000000	0.000000000000000	
0.000000000000000	0.000000000000000	0.000000000000000	
0.000000000000000	0.000000000000000	0.000000000000000	
0.000000000000000	0.000000000000000	0.000000000000000	
0.000000000000000	0.000000000000000	0.000000000000000	
0.000000000000000	0.000000000000000	0.000000000000000	
0.000000000000000	0.000000000000000	0.000000000000000	
0.000000000000000	0.000000000000000	0.000000000000000	
0.000000000000000	0.000000000000000	0.000000000000000	
0.000000000000000	0.000000000000000	0.000000000000000	
0.000000000000000	0.000000000000000	0.000000000000000	
0.000000000000000	0.000000000000000	0.000000000000000	
0.000000000000000	0.000000000000000	0.000000000000000	
0.000000000000000	0.000000000000000	0.000000000000000	
0.000000000000000	0.000000000000000	0.000000000000000	
0.000000000000000	0.000000000000000	0.000000000000000	
0.000000000000000	0.000000000000000	0.000000000000000	
0.000000000000000	0.000000000000000	0.000000000000000	
0.000000000000000	0.000000000000000	0.000000000000000	
0.000000000000000	0.000000000000000	0.000000000000000	
0.000000000000000	0.000000000000000	0.000000000000000	
0.000000000000000	0.000000000000000	0.000000000000000	
0.000000000000000	0.000000000000000	0.000000000000000	
0.000000000000000	0.000000000000000	0.000000000000000	
0.000000000000000	0.000000000000000	0.000000000000000	
0.000000000000000	0.000000000000000	0.000000000000000	
0.000000000000000	0.000000000000000	0.000000000000000	
0.000000000000000	0.000000000000000	0.000000000000000	
0.000000000000000	0.000000000000000	0.000000000000000	
0.000000000000000	0.000000000000000	0.000000000000000	
0.000000000000000	0.000000000000000	0.000000000000000	
0.000000000000000	0.000000000000000	0.000000000000000	
0.000000000000000	0.000000000000000	0.000000000000000	
0.000000000000000	0.000000000000000	0.000000000000000	
0.000000000000000	0.000000000000000	0.000000000000000	
0.000000000000000	0.000000000000000	0.000000000000000	
0.000000000000000	0.000000000000000	0.000000000000000	
0.000000000000000	0.000000000000000	0.000000000000000	
0.000000000000000	0.000000000000000	0.000000000000000	
0.000000000000000	0.000000000000000	0.000000000000000	
0.000000000000000	0.000000000000000	0.000000000000000	
0.000000000000000	0.000000000000000	0.000000000000000	
0.000000000000000	0.000000000000000	0.000000000000000	
0.000000000000000	0.000000000000000	0.000000000000000	
0.000000000000000	0.000000000000000	0.000000000000000	
0.000000000000000	0.000000000000000	0.000000000000000	
0.000000000000000	0.000000000000000	0.000000000000000	
0.000000000000000	0.000000000000000	0.000000000000000	
0.000000000000000	0.000000000000000	0.000000000000000	
0.000000000000000	0.000000000000000	0.000000000000000	
0.000000000000000	0.000000000000000	0.000000000000000	
0.000000000000000	0.000000000000000	0.000000000000000	
0.000000000000000	0.000000000000000	0.000000000000000	
0.000000000000000	0.000000000000000	0.000000000000000	
0.000000000000000	0.000000000000000	0.000000000000000	
0.000000000000000	0.000000000000000	0.000000000000000	
0.000000000000000	0.000000000000000	0.000000000000000	
0.000000000000000	0.000000000000000	0.000000000000000	
0.000000000000000	0.000000000000000	0.000000000000000	
0.000000000000000	0.000000000000000	0.000000000000000	
0.000000000000000	0.000000000000000	0.000000000000000	
0.000000000000000	0.000000000000000	0.000000000000000	
0.000000000000000	0.000000000000000	0.000000000000000	
0.000000000000000	0.000000000000000	0.000000000000000	
0.000000000000000	0.000000000000000	0.000000000000000	
0.000000000000000	0.000000000000000	0.000000000000000	
0.000000000000000	0.000000000000000	0.000000000000000	
0.000000000000000	0.000000000000000	0.000000000000000	
0.000000000000000	0.000000000000000	0.000000000000000	
0.000000000000000	0.000000000000000	0.000000000000000	
0.000000000000000	0.000000000000000	0.000000000000000	
0.000000000000000	0.000000000000000	0.000000000000000	
0.000000000000000	0.000000000000000	0.000000000000000	
0.000000000000000	0.000000000000000	0.000000000000000	
0.000000000000000	0.000000000000000	0.000000000000000	
0.000000000000000	0.000000000000000	0.000000000000000	
0.000000000000000	0.000000000000000	0.000000000000000	
0.000000000000000	0.000000000000000	0.000000000000000	
0.000000000000000	0.000000000000000	0.000000000000000	
0.000000000000000	0.000000000000000	0.000000000000000	
0.000000000000000	0.000000000000000	0.000000000000000	
0.000000000000000	0.000000000000000	0.000000000000000	
0.000000000000000	0.000000000000000	0.000000000000000	
0.000000000000000	0.000000000000000	0.000000000000000	
0.000000000000000	0.000000000000000	0.000000000000000	
0.000000000000000	0.000000000000000	0.000000000000000	
0.000000000000000	0.000000000000000	0.000000000000000	
0.000000000000000	0.000000000000000	0.000000000000000	
0.000000000000000	0.000000000000000	0.000000000000000	
0.000000000000000	0.000000000000000	0.000000000000000	
0.000000000000000	0.000000000000000	0.000000000000000	
0.000000000000000	0.000000000000000	0.000000000000000	
0.000000000000000	0.000000000000000	0.000000000000000	
0.000000000000000	0.000000000000000	0.000000000000000	
0.000000000000000	0.000000000000000	0.000000000000000	
0.000000000000000	0.000000000000000	0.000000000000000	
0.000000000000000	0.000000000000000	0.000000000000000	
0.000000000000000	0.000000000000000	0.000000000000000	
0.000000000000000	0.000000000000000	0.000000000000000	
0.000000000000000	0.000000000000000	0.000000000000000	
0.000000000000000	0.000000000000000	0.000000000000000	
0.000000000000000	0.000000000000000	0.000000000000000	
0.000000000000000	0.000000000000000	0.000000000000000	
0.000000000000000	0.000000000000000	0.000000000000000	
0.000000000000000	0.000000000000000	0.000000000000000	
0.000000000000000	0.000000000000000	0.000000000000000	
0.000000000000000	0.000000000000000	0.000000000000000	
0.000000000000000	0.000000000000000	0.000000000000000	
0.000000000000000	0.000000000000000	0.000000000000000	
0.000000000000000	0.000000000000000	0.000000000000000	
0.000000000000000	0.000000000000000	0.000000000000000	
0.000000000000000	0.000000000000000	0.000000000000000	
0.000000000000000	0.000000000000000	0.000000000000000	
0.000000000000000	0.000000000000000	0.000000000000000	
0.000000000000000	0.000000000000000	0.000000000000000	
0.000000000000000	0.000000000000000	0.000000000000000	
0.000000000000000	0.000000000000000	0.000000000000000	
0.000000000000000	0.000000000000000	0.000000000000000	
0.000000000000000	0.000000000000000	0.000000000000000	
0.000000000000000	0.000000000000000	0.000000000000000	
0.000000000000000	0.000000000000000	0.000000000000000	
0.000000000000000	0.000000000000000	0.000000000000000	
0.000000000000000	0.000000000000000	0.000000000000000	
0.000000000000000	0.000000000000000	0.000000000000000	
0.000000000000000	0.000000000000000	0.000000000000000	
0.000000000000000	0.000000000000000	0.000000000000000	
0.000000000000000	0.000000000000000	0.000000000000000	
0.000000000000000	0.000000000000000	0.000000000000000	
0.000000000000000	0.000000000000000	0.000000000000000	
0.000000000000000	0.000000000000000	0.000000000000000	
0.000000000000000	0.000000000000000	0.000000000000000	
0.000000000000000	0.000000000000000	0.000000000000000	
0.000000000000000	0.000000000000000	0.000000000000000	
0.000000000000000	0.000000000000000	0.000000000000000	
0.000000000000000	0.000000000000000	0.000000000000000	
0.000000000000000	0.000000000000000	0.000000000000000	
0.000000000000000	0.000000000000000	0.000000000000000	
0.000000000000000	0.000000000000000	0.000000000000000	
0.000000000000000	0.000000000000000	0.000000000000000	
0.000000000000000	0.000000000000000	0.000000000000000	
0.000000000000000	0.000000000000000	0.000000000000000	
0.000000000000000	0.000000000000000	0.000000000000000	
0.000000000000000	0.000000000000000	0.000000000000000	
0.000000000000000	0.000000000000000	0.000000000000000	
0.000000000000000	0.000000000000000	0.000000000000000	
0.000000000000000	0.000000000000000	0.000000000000000	
0.000000000000000	0.000000000000000	0.000000000000000	
0.000000000000000	0.000000000000000	0.000000000000000	
0.000000000000000	0.000000000000000	0.000000000000000	
0.000000000000000	0.000000000000000	0.000000000000000	
0.000000000000000	0.000000000000000	0.000000000000000	
0.000000000000000	0.000000000000000	0.000000000000000	
0.000000000000000	0.000000000000000	0.000000000000000	
0.000000000000000	0.000000000000000	0.000000000000000	
0.000000000000000	0.000000000000000	0.000000000000000	
0.000000000000000	0.000000000000000	0.000000000000000	
0.000000000000000	0.000000000000000	0.000000000000000	
0.000000000000000	0.000000000000000	0.000000000000000	
0.000000000000000	0.000000000000000	0.000000000000000	
0.000000000000000	0.000000000000000	0.000000000000000	
0.000000000000000	0.000000000000000	0.000000000000000	
0.000000000000000	0.000000000000000	0.000000000000000	
0.000000000000000	0.000000000000000	0.000000000000000	
0.000000000000000	0.000000000000000	0.000000000000000	
0.000000000000000	0.000000000000000	0.000000000000000	
0.000000000000000	0.000000000000000	0.000000000000000	
0.000000000000000	0.000000000000000	0.000000000000000	
0.000000000000000	0.000000000000000	0.000000000000000	
0.000000000000000	0.000000000000000	0.000000000000000	
0.000000000000000	0.000000000000000	0.000000000000000	
0.000000000000000	0.000000000000000	0.000000000000000	
0.000000000000000	0.000000000000000	0.000000000000000	
0.000000000000000	0.000000000000000	0.000000000000000	
0.000000000000000	0.000000000000000	0.000000000000000	
0.000000000000000	0.000000000000000	0.000000000000000	
0.000000000000000	0.000000000000000	0.000000000000000	
0.000000000000000	0.000000000000000	0.000000000000000	
0.000000000000000	0.000000000000000	0.000000000000000	
0.000000000000000	0.000000000000000	0.000000000000000	
0.000000000000000	0.000000000000000	0.000000000000000	
0.000000000000000	0.000000000000000	0.000000000000000	
0.000000000000000	0.000000000000000	0.000000000000000	
0.000000000000000	0.000000000000000	0.000000000000000	
0.000000000000000	0.000000000000000	0.000000000000000	
0.000000000000000	0.000000000000000	0.000000000000000	
0.000000000000000	0.000000000000000	0.000000000000000	
0.000000000000000	0.000000000000000	0.000000000000000	
0.000000000000000	0.000000000000000	0.000000000000000	
0.000000000000000	0.000000000000000	0.000000000000000	
0.000000000000000	0.000000000000000	0.000000000000000	
0.000000000000000	0.000000000000000	0.000000000000000	
0.000000000000000	0.000000000000000	0.000000000000000	
0.000000000000000	0.000000000000000	0.000000000000000	
0.000000000000000	0.000000000000000	0.000000000000000	
0.000000000000000	0.000000000000000	0.000000000000000	
0.000000000000000	0.000000000000000	0.000000000000000	
0.000000000000000	0.000000000000000	0.000000000000000	
0.000000000000000	0.000000000000000	0.000000000000000	
0.000000000000000	0.000000000000000	0.000000000000000	
0.000000000000000	0.000000000000000	0.000000000000000	
0.000000000000000	0.000000000000000	0.000000000000000	
0.000000000000000	0.000000000000000	0.000000000000000	
0.000000000000000	0.000000000000000	0.000000000000000	
0.000000000000000	0.000000000000000	0.000000000000000	
0.000000000000000	0.000000000000000	0.000000000000000	
0.000000000000000	0.000000000000000	0.000000000000000	
0.000000000000000	0.000000000000000	0.000000000000000	
0.000000000000000	0.000000000000000	0.000000000000000	
0.000000000000000	0.000000000000000	0.000000000000000	
0.000000000000000	0.000000000000000	0.000000000000000	
0.000000000000000	0.000000000000000	0.000000000000000	
0.000000000000000	0.000000000000000	0.000000000000000	
0.000000000000000	0.000000000000000	0.000000000000000	
0.000000000000000	0.000000000000000	0.000000000000000	
0.000000000000000	0.000000000000000	0.000000000000000	
0.000000000000000	0.000000000000000	0.000000000000000	
0.000000000000000	0.000000000000000	0.000000000000000	
0.000000000000000	0.000000000000000	0.000000000000000	
0.000000000000000	0.000000000000000	0.000000000000000	
0.000000000000000	0.000000000000000	0.000000000000000	
0.000000000000000	0.000000000000000	0.000000000000000	
0.000000000000000	0.000000000000000	0.000000000000000	
0.000000000000000	0.000000000000000	0.000000000000000	
0.000000000000000	0.000000000000000	0.000000000000000	
0.000000000000000	0.000000000000000	0.000000000000000	
0.000000000000000	0.000000000000000	0.000000000000000	
0.000000000000000	0.000000000000000	0.000000000000000	
0.000000000000000	0.000000000000000	0.000000000000000	
0.000000000000000	0.000000000000000	0.000000000000000	
0.000000000000000	0.000000000000000	0.000000000000000	
0.000000000000000	0.000000000000000	0.000000000000000	
0.000000000000000	0.000000000000000	0.000000000000000	
0.000000000000000	0.000000000000000	0.000000000000000	
0.000000000000000	0.000000000000000	0.000000000000000	
0.000000000000000	0.000000000000000	0.000000000000000	
0.000000000000000	0.000000000000000	0.000000000000000	
0.000000000000000	0.000000000000000	0.000000000000000	
0.000000000000000	0.000000000000000	0.000000000000000	
0.000000000000000	0.000000000000000	0.000000000000000	
0.000000000000000	0.000000000000000	0.000000000000000	
0.000000000000000	0.000000000000000	0.000000000000000	
0.000000000000000	0.000000000000000	0.000000000000000	
0.000000000000000	0.000000000000000	0.000000000000000	
0.000000000000000	0.000000000000000	0.000000000000000	
0.000000000000000	0.000000000000000	0.000000000000000	
0.000000000000000	0.000000000000000	0.000000000000000	
0.000000000000000	0.000000000000000	0.000000000000000	
0.000000000000000	0.000000000000000	0.000000000000000	
0.000000000000000	0.000000000000000	0.000000000000000	
0.000000000000000	0.000000000000000	0.000000000000000	
0.000000000000000	0.000000000000000	0.000000000000000	
0.000000000000000	0.000000000000000	0.000000000000000	
0.000000000000000	0.000000000000000	0.000000000000000	
0.000000000000000	0.000000000000000	0.000000000000000	
0.000000000000000	0.000000000000000	0.000000000000000	
0.000000000000000	0.000000000000000	0.000000000000000	
0.000000000000000	0.000000000000000	0.000000000000000	
0.000000000000000	0.000000000000000	0.000000000000000	
0.000000000000000	0.000000000000000	0.000000000000000	
0.000000000000000	0.000000000000000	0.000000000000000	
0.000000000000000	0.000000000000000	0.000000000000000	
0.000000000000000	0.000000000000000	0.000000000000000	
0.000000000000000	0.000000000000000	0.000000000000000	
0.000000000000000	0.000000000000000	0.000000000000000	
0.000000000000000	0.000000000000000	0.000000000000000	
0.000000000000000	0.000000000000000	0.000000000000000	
0.000000000000000	0.000000000000000	0.000000000000000	
0.000000000000000	0.000000000000000	0.000000000000000	
0.000000000000000	0.000000000000000	0.000000000000000	
0.000000000000000	0.000000000000000	0.000000000000000	
0.000000000000000	0.000000000000000	0.000000000000000	
0.000000000000000	0.000000000000000	0.000000000000000	
0.000000000000000	0.000000000000000	0.000000000000000	
0.000000000000000	0.000000000000000	0.000000000000000	
0.000000000000000	0.000000000000000	0.000000000000000	
0.000000000000000	0.000000000000000	0.000000000000000	
0.000000000000000	0.000000000000000	0.000000000000000	
0.000000000000000	0.000000000000000	0.000000000000000	
0.000000000000000	0.000000000000000	0.000000000000000	
0.000000000000000	0.000000000000000	0.000000000000000	
0.000000000000000	0.000000000000000	0.000000000000000	
0.000000000000000	0.000000000000000	0.000000000000000	
0.000000000000000	0.000000000000000	0.000000000000000	
0.000000000000000	0.000000000000000	0.000000000000000	
0.000000000000000	0.000000000000000	0.000000000000000	
0.000000000000000	0.000000000000000	0.000000000000000	
0.000000000000000	0.000000000000000	0.000000000000000	
0.000000000000000	0.000000000000000	0.000000000000000	
0.000000000000000	0.000000000000000	0.000000000000000	
0.000000000000000	0.000000000000000	0.000000000000000	
0.000000000000000	0.000000000000000	0.000000000000000	
0.000000000000000	0.000000000000000	0.000000000000000	
0.000000000000000	0.000000000000000	0.000000000000000	
0.000000000000000	0.000000000000000	0.000000000000000	
0.000000000000000	0.000000000000000	0.000000000000000	
0.000000000000000	0.000000000000000	0.000000000000000	
0.000000000000000	0.000000000000000	0.000000000000000	
0.000000000000000	0.000000000000000	0.000000000000000	
0.000000000000000	0.000000000000000	0.000000000000000	
0.000000000000000	0.000000000000000	0.000000000000000	
0.000000000000000	0.000000000000000	0.000000000000000	
0.000000000000000	0.000000000000000	0.000000000000000	
0.000000000000000	0.000000000000000	0.000000000000000	
0.000000000000000	0.000000000000000	0.000000000000000	
0.000000000000000	0.000000000000000	0.000000000000000	
0.000000000000000	0.000000000000000	0.000000000000000	
0.000000000000000	0.000000000000000	0.000000000000000	
0.000000000000000	0.000000000000000	0.000000000000000	
0.000000000000000	0.000000000000000	0.000000000000000	
0.000000000000000	0.000000000000000	0.000000000000000	
0.000000000000000	0.000000000000000	0.000000000000000	
0.000000000000000	0.000000000000000	0.000000000000000	
0.000000000000000	0.000000000000000	0.000000000000000	
0.000000000000000	0.000000000000000	0.000000000000000	
0.000000000000000	0.000000000000000	0.000000000000000	
0.000000000000000	0.000000000000000	0.000000000000000	
0.000000000000000	0.000000000000000	0.000000000000000	
0.000000000000000	0.000000000000000	0.000000000000000	
0.000000000000000	0.000000000000000	0.000000000000000	
0.000000000000000	0.000000000000000	0.000000000000000	
0.000000000000000	0.000000000000000	0.000000000000000	
0.000000000000000	0.000000000000000	0.000000000000000	
0.000000000000000	0.000000000000000	0.000000000000000	
0.000000000000000	0.000000000000000	0.000000000000000	
0.000000000000000	0.000000000000000	0.000000000000000	
0.000000000000000	0.000000000000000	0.000000000000000	
0.000000000000000	0.000000000000000	0.000000000000000	
0.000000000000000	0.000000000000000	0.000000000000000	
0.000000000000000	0.000000000000000	0.000000000000000	
0.000000000000000	0.000000000000000	0.000000000000000	
0.000000000000000	0.000000000000000	0.000000000000000	
0.000000000000000	0.000000000000000	0.000000000000000	
0.000000000000000	0.000000000000000	0.000000000000000	
0.000000000000000	0.000000000000000	0.000000000000000	
0.000000000000000	0.000000000000000	0.000000000000000	
0.000000000000000	0.000000000000000	0.000000000000000	
0.000000000000000	0.000000000000000	0.000000000000000	
0.000000000000000	0.000000000000000	0.000000000000000	
0.000000000000000	0.000000000000000	0.000000000000000	
0.000000000000000	0.000000000000000	0.000000000000000	
0.000000000000000	0.000000000000000	0.000000000000000	
0.000000000000000	0.000000000000000	0.000000000000000	
0.000000000000000	0.000000000000000	0.000000000000000	
0.000000000000000	0.000000000000000	0.000000000000000	
0.000000000000000	0.000000000000000	0.000000000000000	
0.000000000000000	0.000000000000000	0.000000000000000	
0.000000000000000	0.000000000000000	0.000000000000000	
0.000000000000000	0.000000000000000	0.000000000000000	
0.000000000000000	0.000000000000000	0.000000000000000	
0.000000000000000	0.000000000000000	0.000000000000000	
0.000000000000000	0.000000000000000	0.000000000000000	
0.000000000000000	0.000000000000000	0.000000000000000	
0.000000000000000	0.000000000000000	0.000000000000000	
0.000000000000000	0.000000000000000	0.000000000000000	
0.000000000000000	0.000000000000000	0.000000000000000	
0.000000000000000	0.000000000000000	0.000000000000000	
0.000000000000000	0.000000000000000	0.000000000000000	
0.000000000000000	0.000000000000000	0.000000000000000	
0.000000000000000	0.000000000000000	0.000000000000000	
0.000000000000000	0.000000000000000	0.000000000000000	
0.000000000000000	0.000000000000000	0.000000000000000	
0.000000000000000	0.000000000000000	0.000000000000000	
0.000000000000000	0.000000000000000	0.000000000000000	
0.000000000000000	0.000000000000000	0.000000000000000	
0.000000000000000	0.000000000000000	0.000000000000000	
0.000000000000000	0.000000000000000	0.000000000000000	
0.000000000000000	0.000000000000000	0.000000000000000	
0.000000000000000	0.000000000000000	0.000000000000000	
0.000000000000000	0.000000000000000	0.000000000000000	
0.000000000000000	0.000000000000000	0.000000000000000	
0.000000000000000	0.000000000000000	0.000000000000000	
0.000000000000000	0.000000000000000	0.000000000000000	
0.000000000000000	0.000000000000000	0.000000000000000	
0.000000000000000	0.000000000000000	0.000000000000000	
0.000000000000000	0.000000000000000	0.000000000000000	
0.000000000000000	0.000000000000000	0.000000000000000	
0.000000000000000	0.000000000000000	0.000000000000000	
0.000000000000000	0.000000000000000	0.000000000000000	
0.000000000000000	0.000000000000000	0.000000000000000	
0.000000000000000	0.000000000000000	0.000000000000000	
0.000000000000000	0.000000000000000	0.000000000000000	
0.000000000000000	0.000000000000000	0.000000000000000	
0.000000000000000	0.000000000000000	0.000000000000000	
0.000000000000000	0.000000000000000	0.000000000000000	
0.000000000000000	0.000000000000000	0.000000000000000	
0.000000000000000	0.000000000000000	0.000000000000000	
0.000000000000000	0.000000000000000	0.000000000000000	
0.000000000000000	0.000000000000000	0.000000000000000	
0.000000000000000	0.000000000000000	0.000000000000000	
0.000000000000000	0.000000000000000	0.000000000000000	
0.000000000000000	0.000000000000000	0.000000000000000	
0.000000000000000	0.000000000000000	0.000000000000000	
0.000000000000000	0.000000000000000	0.000000000000000	
0.000000000000000	0.000000000000000	0.000000000000000	
0.000000000000000	0.000000000000000	0.000000000000000	
0.000000000000000	0.000000000000000	0.000000000000000	
0.000000000000000	0.000000000000000	0.000000000000000	
0.000000000000000	0.000000000000000	0.000000000000000	
0.000000000000000	0.000000000000000	0.000000000000000	
0.000000000000000	0.000000000000000	0.000000000000000	
0.000000000000000	0.000000000000000	0.000000000000000	
0.000000000000000	0.000000000000000	0.000000000000000	
0.000000000000000	0.000000000000000	0.000000000000000	
0.000000000000000	0.000000000000000	0.000000000000000	
0.000000000000000	0.000000000000000	0.000000000000000	
0.000000000000000	0.000000000000000	0.000000000000000	
0.000000000000000	0.000000000000000	0.000000000000000	
0.000000000000000	0.000000000000000	0.000000000000000	
0.000000000000000	0.000000000000000	0.000000000000000	
0.000000000000000	0.000000000000000	0.000000000000000	
0.000000000000000	0.000000000000000	0.000000000000000	
0.000000000000000	0.000000000000000	0.000000000000000	
0.000000000000000	0.000000000000000	0.000000000000000	
0.000000000000000	0.000000000000000	0.000000000000000	
0.000000000000000	0.000000000000000	0.000000000000000	
0.000000000000000	0.000000000000000	0.000000000000000	
0.000000000000000	0.000000000000000	0.000000000000000	
0.000000000000000	0.000000000000000	0.000000000000000	
0.000000000000000	0.000000000000000	0.000000000000000	
0.000000000000000	0.000000000000000	0.000000000000000	
0.000000000000000	0.000000000000000	0.000000000000000	
0.000000000000000	0.000000000000000	0.000000000000000	
0.000000000000000	0.000000000000000	0.000000000000000	
0.000000000000000	0.000000000000000	0.000000000000000	
0.000000000000000	0.000000000000000	0.000000000000000	
0.000000000000000	0.000000000000000	0.000000000000000	
0.000000000000000	0.000000000000000	0.000000000000000	
0.000000000000000	0.000000000000000	0.000000000000000	
0.000000000000000	0.000000000000000	0.000000000000000	
0.000000000000000	0.000000000000000	0.000000000000000	
0.000000000000000	0.000000000000000	0.000000000000000	
0.000000000000000	0.000000000000000	0.000000000000000	
0.000000000000000	0.000000000000000	0.000000000000000	
0.000000000000000	0.000000000000000	0.000000000000000	
0.000000000000000	0.000000000000000	0.000000000000000	
0.000000000000000	0.000000000000000	0.000000000000000	
0.000000000000000	0.000000000000000	0.000000000000000	
0.000000000000000	0.000000000000000	0.000000000000000	
0.000000000000000	0.000000000000000	0.000000000000000	
0.000000000000000	0.000000000000000	0.000000000000000	
0.000000000000000	0.000000000000000	0.000000000000000	
0.000000000000000	0.000000000000000	0.000000000000000	
0.000000000000000	0.000000000000000	0.000000000000000	
0.000000000000000	0.000000000000000	0.000000000000000	
0.000000000000000	0.000000000000000	0.000000000000000	
0.000000000000000	0.000000000000000	0.000000000000000	
0.000000000000000	0.000000000000000	0.000000000000000	
0.000000000000000	0.000000000000000	0.000000000000000	
0.000000000000000	0.000000000000000	0.000000000000000	
0.000000000000000	0.000000000000000	0.000000000000000	
0.000000000000000	0.000000000000000	0.000000000000000	
0.000000000000000	0.000000000000000	0.000000000000000	
0.000000000000000	0.000000000000000	0.000000000000000	
0.000000000000000	0.000000000000000	0.000000000000000	
0.000000000000000	0.000000000000000	0.000000000000000	
0.000000000000000	0.000000000000000	0.000000000000000	
0.000000000000000	0.000000000000000	0.000000000000000	
0.000000000000000	0.000000000000000	0.000000000000000	
0.000000000000000	0.000000000000000	0.000000000000000	
0.000000000000000	0.000000000000000	0.000000000000000	
0.000000000000000	0.000000000000000	0.000000000000000	
0.000000000000000	0.000000000000000	0.000000000000000	
0.000000000000000	0.000000000000000	0.000000000000000	
0.000000000000000	0.000000000000000	0.000000000000000	
0.000000000000000	0.000000000000000	0.000000000000000	
0.000000000000000	0.000000000000000	0.000000000000000	
0.000000000000000	0.000000000000000	0.000000000000000	
0.000000000000000	0.000000000000000	0.000000000000000	
0.000000000000000	0.000000000000000	0.000000000000000	
0.000000000000000	0.000000000000000	0.000000000000000	
0.000000000000000	0.000000000000000	0.000000000000000	
0.000000000000000	0.000000000000000	0.000000000000000	
0.000000000000000	0.000000000000000	0.000000000000000	
0.000000000000000	0.000000000000000	0.000000000000000	
0.000000000000000	0.000000000000000	0.000000000000000	
0.000000000000000	0.000000000000000	0.000000000000000	
0.000000000000000	0.000000000000000	0.004700107481456	
0.022362342646445	0.025038110727806	0.016605910113542	
0.000000000000000	0.000000000000000	0.000000000000000	
0.000000000000000	0.000000000000000	0.000000000000000	
0.000000000000000	0.000000000000000	0.000000000000000	
0.000000000000000	0.000000000000000	0.000000000000000	
0.000000000000000	0.000000000000000	0.000000000000000	
0.000000000000000	0.000000000000000	0.000000000000000	
0.000000000000000	0.000000000000000	0.000000000000000	
0.000000000000000	0.000000000000000	0.000000000000000	
0.000000000000000	0.000000000000000	0.000000000000000	
0.000000000000000	0.000000000000000	0.000000000000000	
0.000000000000000	0.000000000000000	0.000000000000000	
0.000000000000000	0.000000000000000	0.000000000000000	
0.000000000000000	0.000000000000000	0.000000000000000	
0.000000000000000	0.000000000000000	0.000000000000000	
0.000000000000000	0.000000000000000	0.000000000000000	
0.000000000000000	0.000000000000000	0.000000000000000	
0.000000000000000	0.000000000000000	0.000000000000000	
0.000000000000000	0.000000000000000	0.000000000000000	
0.000000000000000	0.000000000000000	0.000000000000000	
0.000000000000000	0.000000000000000	0.000000000000000	
0.000000000000000	0.000000000000000	0.000000000000000	
0.000000000000000	0.000000000000000	0.000000000000000	
0.000000000000000	0.000000000000000	0.000000000000000	
0.000000000000000	0.000000000000000	0.000000000000000	
0.000000000000000	0.000000000000000	0.000000000000000	
0.000000000000000	0.000000000000000	0.000000000000000	
0.000000000000000	0.000000000000000	0.000000000000000	
0.000000000000000	0.000000000000000	0.000000000000000	
0.000000000000000	0.000000000000000	0.000000000000000	
0.000000000000000	0.000000000000000	0.000000000000000	
0.000000000000000	0.000000000000000	0.000000000000000	
0.000000000000000	0.000000000000000	0.000000000000000	
0.000000000000000	0.000000000000000	0.000000000000000	
0.000000000000000	0.000000000000000	0.000000000000000	
0.000000000000000	0.000000000000000	0.000000000000000	
0.000000000000000	0.000000000000000	0.000000000000000	
0.000000000000000	0.000000000000000	0.000000000000000	
0.000000000000000	0.000000000000000	0.000000000000000	
0.000000000000000	0.000000000000000	0.000000000000000	
0.000000000000000	0.005756432532903	0.028478828205267	
0.034518712555479	0.020338003246350	0.000000000000000	
0.000000000000000	0.000000000000000	0.000000000000000	
0.000000000000000	0.000000000000000	0.000000000000000	
0.000000000000000	0.000000000000000	0.000000000000000	
0.000000000000000	0.000000000000000	0.000000000000000	
0.000000000000000	0.000000000000000	0.000000000000000	
0.000000000000000	0.000000000000000	0.000000000000000	
0.000000000000000	0.000000000000000	0.000000000000000	
0.000000000000000	0.000000000000000	0.000000000000000	
0.000000000000000	0.000000000000000	0.000000000000000	
0.000000000000000	0.000000000000000	0.000000000000000	
0.000000000000000	0.000000000000000	0.000000000000000	
0.000000000000000	0.000000000000000	0.000000000000000	
0.000000000000000	0.000000000000000	0.000000000000000	
0.000000000000000	0.000000000000000	0.000000000000000	
0.000000000000000	0.000000000000000	0.000000000000000	
0.000000000000000	0.000000000000000	0.000000000000000	
0.000000000000000	0.000000000000000	0.000000000000000	
0.000000000000000	0.000000000000000	0.000000000000000	
0.000000000000000	0.000000000000000	0.000000000000000	
0.000000000000000	0.000000000000000	0.000000000000000	
0.000000000000000	0.000000000000000	0.000000000000000	
0.000000000000000	0.000000000000000	0.000000000000000	
0.000000000000000	0.000000000000000	0.000000000000000	
0.000000000000000	0.000000000000000	0.000000000000000	
0.000000000000000	0.000000000000000	0.000000000000000	
0.000000000000000	0.000000000000000	0.000000000000000	
0.000000000000000	0.000000000000000	0.000000000000000	
0.000000000000000	0.000000000000000	0.000000000000000	
0.000000000000000	0.000000000000000	0.000000000000000	
0.000000000000000	0.000000000000000	0.000000000000000	
0.000000000000000	0.000000000000000	0.000000000000000	
0.000000000000000	0.000000000000000	0.000000000000000	
0.000000000000000	0.000000000000000	0.000000000000000	
0.000000000000000	0.000000000000000	0.000000000000000	
0.000000000000000	0.000000000000000	0.000000000000000	
0.000000000000000	0.000000000000000	0.000000000000000	
0.000000000000000	0.000000000000000	0.000000000000000	
0.000000000000000	0.000000000000000	0.000000000000000	
0.000000000000000	0.000000000000000	0.000000000000000	
0.004700107481456	0.022362342646445	0.025038110727806	
0.016605910113542	0.000000000000000	0.000000000000000	
0.000000000000000	0.000000000000000	0.000000000000000	
0.000000000000000	0.000000000000000	0.000000000000000	
0.000000000000000	0.000000000000000	0.000000000000000	
0.000000000000000	0.000000000000000	0.000000000000000	
0.000000000000000	0.000000000000000	0.000000000000000	
0.000000000000000	0.000000000000000	0.000000000000000	
0.000000000000000	0.000000000000000	0.000000000000000	
0.000000000000000	0.000000000000000	0.000000000000000	
0.000000000000000	0.000000000000000	0.000000000000000	
0.000000000000000	0.000000000000000	0.000000000000000	
0.000000000000000	0.000000000000000	0.000000000000000	
0.000000000000000	0.000000000000000	0.000000000000000	
0.000000000000000	0.000000000000000	0.000000000000000	
0.000000000000000	0.000000000000000	0.000000000000000	
0.000000000000000	0.000000000000000	0.000000000000000	
0.000000000000000	0.000000000000000	0.000000000000000	
0.000000000000000	0.000000000000000	0.000000000000000	
0.000000000000000	0.000000000000000	0.000000000000000	
0.000000000000000	0.000000000000000	0.000000000000000	
0.000000000000000	0.000000000000000	0.000000000000000	
0.000000000000000	0.000000000000000	0.000000000000000	
0.000000000000000	0.000000000000000	0.000000000000000	
0.000000000000000	0.000000000000000	0.000000000000000	
0.000000000000000	0.000000000000000	0.000000000000000	
0.000000000000000	0.000000000000000	0.000000000000000	
0.000000000000000	0.000000000000000	0.000000000000000	
0.000000000000000	0.000000000000000	0.000000000000000	
0.000000000000000	0.000000000000000	0.000000000000000	
0.000000000000000	0.000000000000000	0.000000000000000	
0.000000000000000	0.000000000000000	0.000000000000000	
0.000000000000000	0.000000000000000	0.000000000000000	
0.000000000000000	0.000000000000000	0.000000000000000	
0.000000000000000	0.000000000000000	0.000000000000000	
0.000000000000000	0.000000000000000	0.000000000000000	
0.000000000000000	0.000000000000000	0.000000000000000	
0.000000000000000	0.000000000000000	0.000000000000000	
0.000000000000000	0.000000000000000	0.000000000000000	
0.000000000000000	0.000000000000000	0.000000000000000	
0.000000000000000	0.000000000000000	0.000000000000000	
0.000000000000000	0.000000000000000	0.000000000000000	
0.000000000000000	0.000000000000000	0.000000000000000	
0.000000000000000	0.000000000000000	0.000000000000000	
0.000000000000000	0.000000000000000	0.000000000000000	
0.000000000000000	0.000000000000000	0.000000000000000	
0.000000000000000	0.000000000000000	0.000000000000000	
0.000000000000000	0.000000000000000	0.000000000000000	
0.000000000000000	0.000000000000000	0.000000000000000	
0.000000000000000	0.000000000000000	0.000000000000000	
0.000000000000000	0.000000000000000	0.000000000000000	
0.000000000000000	0.000000000000000	0.000000000000000	
0.000000000000000	0.000000000000000	0.000000000000000	
0.000000000000000	0.000000000000000	0.000000000000000	
0.000000000000000	0.000000000000000	0.000000000000000	
0.000000000000000	0.000000000000000	0.000000000000000	
0.000000000000000	0.000000000000000	0.000000000000000	
0.000000000000000	0.000000000000000	0.000000000000000	
0.000000000000000	0.000000000000000	0.000000000000000	
0.000000000000000	0.000000000000000	0.000000000000000	
0.000000000000000	0.000000000000000	0.000000000000000	
0.000000000000000	0.000000000000000	0.000000000000000	
0.000000000000000	0.000000000000000	0.000000000000000	
0.000000000000000	0.000000000000000	0.000000000000000	
0.000000000000000	0.000000000000000	0.000000000000000	
0.000000000000000	0.000000000000000	0.000000000000000	
0.000000000000000	0.000000000000000	0.000000000000000	
0.000000000000000	0.000000000000000	0.000000000000000	
0.000000000000000	0.000000000000000	0.000000000000000	
0.000000000000000	0.000000000000000	0.000000000000000	
0.000000000000000	0.000000000000000	0.000000000000000	
0.000000000000000	0.000000000000000	0.000000000000000	
0.000000000000000	0.000000000000000	0.000000000000000	
0.000000000000000	0.000000000000000	0.000000000000000	
0.000000000000000	0.000000000000000	0.000000000000000	
0.000000000000000	0.000000000000000	0.000000000000000	
0.000000000000000	0.000000000000000	0.000000000000000	
0.000000000000000	0.000000000000000	0.000000000000000	
0.000000000000000	0.000000000000000	0.000000000000000	
0.000000000000000	0.000000000000000	0.000000000000000	
0.000000000000000	0.000000000000000	0.000000000000000	
0.000000000000000	0.000000000000000	0.000000000000000	
0.000000000000000	0.000000000000000	0.000000000000000	
0.000000000000000	0.000000000000000	0.000000000000000	
0.000000000000000	0.000000000000000	0.000000000000000	
0.000000000000000	0.000000000000000	0.000000000000000	
0.000000000000000	0.000000000000000	0.000000000000000	
0.000000000000000	0.000000000000000	0.000000000000000	
0.000000000000000	0.000000000000000	0.000000000000000	
0.000000000000000	0.000000000000000	0.000000000000000	
0.000000000000000	0.000000000000000	0.000000000000000	
0.000000000000000	0.000000000000000	0.000000000000000	
0.000000000000000	0.000000000000000	0.000000000000000	
0.000000000000000	0.000000000000000	0.000000000000000	
0.000000000000000	0.000000000000000	0.000000000000000	
0.000000000000000	0.000000000000000	0.000000000000000	
0.000000000000000	0.000000000000000	0.000000000000000	
0.000000000000000	0.000000000000000	0.000000000000000	
0.000000000000000	0.000000000000000	0.000000000000000	
0.000000000000000	0.000000000000000	0.000000000000000	
0.000000000000000	0.000000000000000	0.000000000000000	
0.000000000000000	0.000000000000000	0.000000000000000	
0.000000000000000	0.000000000000000	0.000000000000000	
0.000000000000000	0.000000000000000	0.000000000000000	
0.000000000000000	0.000000000000000	0.000000000000000	
0.000000000000000	0.000000000000000	0.000000000000000	
0.000000000000000	0.000000000000000	0.000000000000000	
0.000000000000000	0.000000000000000	0.000000000000000	
0.000000000000000	0.000000000000000	0.000000000000000	
0.000000000000000	0.000000000000000	0.000000000000000	
0.000000000000000	0.000000000000000	0.000000000000000	
0.000000000000000	0.000000000000000	0.000000000000000	
0.000000000000000	0.000000000000000	0.000000000000000	
0.000000000000000	0.000000000000000	0.000000000000000	
0.000000000000000	0.000000000000000	0.000000000000000	
0.000000000000000	0.000000000000000	0.000000000000000	
0.000000000000000	0.000000000000000	0.000000000000000	
0.000000000000000	0.000000000000000	0.000000000000000	
0.000000000000000	0.000000000000000	0.000000000000000	
0.000000000000000	0.000000000000000	0.000000000000000	
0.000000000000000	0.000000000000000	0.000000000000000	
0.000000000000000	0.000000000000000	0.000000000000000	
0.000000000000000	0.000000000000000	0.000000000000000	
0.000000000000000	0.000000000000000	0.000000000000000	
0.000000000000000	0.000000000000000	0.000000000000000	
0.000000000000000	0.000000000000000	0.000000000000000	
0.000000000000000	0.000000000000000	0.000000000000000	
0.000000000000000	0.000000000000000	0.000000000000000	
0.000000000000000	0.000000000000000	0.000000000000000	
0.000000000000000	0.000000000000000	0.000000000000000	
0.000000000000000	0.000000000000000	0.000000000000000	
0.000000000000000	0.000000000000000	0.000000000000000	
0.000000000000000	0.000000000000000	0.000000000000000	
0.000000000000000	0.000000000000000	0.000000000000000	
0.000000000000000	0.000000000000000	0.000000000000000	
0.000000000000000	0.000000000000000	0.000000000000000	
0.000000000000000	0.000000000000000	0.000000000000000	
0.000000000000000	0.000000000000000	0.000000000000000	
0.000000000000000	0.000000000000000	0.000000000000000	
0.000000000000000	0.000000000000000	0.000000000000000	
0.000000000000000	0.000000000000000	0.000000000000000	
0.000000000000000	0.000000000000000	0.000000000000000	
0.000000000000000	0.000000000000000	0.000000000000000	
0.000000000000000	0.000000000000000	0.000000000000000	
0.000000000000000	0.000000000000000	0.000000000000000	
0.000000000000000	0.000000000000000	0.000000000000000	
0.000000000000000	0.000000000000000	0.000000000000000	
0.000000000000000	0.000000000000000	0.000000000000000	
0.000000000000000	0.000000000000000	0.000000000000000	
0.000000000000000	0.000000000000000	0.000000000000000	
0.000000000000000	0.000000000000000	0.000000000000000	
0.000000000000000	0.000000000000000	0.000000000000000	
0.000000000000000	0.000000000000000	0.000000000000000	
0.000000000000000	0.000000000000000	0.000000000000000	
0.000000000000000	0.000000000000000	0.000000000000000	
0.000000000000000	0.000000000000000	0.000000000000000	
0.000000000000000	0.000000000000000	0.000000000000000	
0.000000000000000	0.000000000000000	0.000000000000000	
0.000000000000000	0.000000000000000	0.000000000000000	
0.000000000000000	0.000000000000000	0.000000000000000	
0.000000000000000	0.000000000000000	0.000000000000000	
0.000000000000000	0.000000000000000	0.000000000000000	
0.000000000000000	0.000000000000000	0.000000000000000	
0.000000000000000	0.000000000000000	0.000000000000000	
0.000000000000000	0.000000000000000	0.000000000000000	
0.000000000000000	0.000000000000000	0.000000000000000	
0.000000000000000	0.000000000000000	0.000000000000000	
0.000000000000000	0.000000000000000	0.000000000000000	
0.000000000000000	0.000000000000000	0.000000000000000	
0.000000000000000	0.000000000000000	0.000000000000000	
0.000000000000000	0.000000000000000	0.000000000000000	
0.000000000000000	0.000000000000000	0.000000000000000	
0.000000000000000	0.000000000000000	0.000000000000000	
0.000000000000000	0.000000000000000	0.000000000000000	
0.000000000000000	0.000000000000000	0.000000000000000	
0.000000000000000	0.000000000000000	0.000000000000000	
0.000000000000000	0.000000000000000	0.000000000000000	
0.000000000000000	0.000000000000000	0.000000000000000	
0.000000000000000	0.000000000000000	0.000000000000000	
0.000000000000000	0.000000000000000	0.000000000000000	
0.000000000000000	0.000000000000000	0.000000000000000	
0.000000000000000	0.000000000000000	0.000000000000000	
0.000000000000000	0.000000000000000	0.000000000000000	
0.000000000000000	0.000000000000000	0.000000000000000	
0.000000000000000	0.000000000000000	0.000000000000000	
0.000000000000000	0.000000000000000	0.000000000000000	
0.000000000000000	0.000000000000000	0.000000000000000	
0.000000000000000	0.000000000000000	0.000000000000000	
0.000000000000000	0.000000000000000	0.000000000000000	
0.000000000000000	0.000000000000000	0.000000000000000	
0.000000000000000	0.000000000000000	0.000000000000000	
0.000000000000000	0.000000000000000	0.000000000000000	
0.000000000000000	0.000000000000000	0.000000000000000	
0.000000000000000	0.000000000000000	0.000000000000000	
0.000000000000000	0.000000000000000	0.000000000000000	
0.000000000000000	0.000000000000000	0.000000000000000	
0.000000000000000	0.000000000000000	0.000000000000000	
0.000000000000000	0.000000000000000	0.000000000000000	
0.000000000000000	0.000000000000000	0.000000000000000	
0.000000000000000	0.000000000000000	0.000000000000000	
0.000000000000000	0.000000000000000	0.000000000000000	
0.000000000000000	0.000000000000000	0.000000000000000	
0.000000000000000	0.000000000000000	0.000000000000000	
0.000000000000000	0.000000000000000	0.000000000000000	
0.000000000000000	0.000000000000000	0.000000000000000	
0.000000000000000	0.000000000000000	0.000000000000000	
0.000000000000000	0.000000000000000	0.000000000000000	
0.000000000000000	0.000000000000000	0.000000000000000	
0.000000000000000	0.000000000000000	0.000000000000000	
0.000000000000000	0.000000000000000	0.000000000000000	
0.000000000000000	0.000000000000000	0.000000000000000	
0.000000000000000	0.000000000000000	0.000000000000000	
0.000000000000000	0.000000000000000	0.000000000000000	
0.000000000000000	0.000000000000000	0.000000000000000	
0.000000000000000	0.000000000000000	0.000000000000000	
0.000000000000000	0.000000000000000	0.000000000000000	
0.000000000000000	0.000000000000000	0.000000000000000	
0.000000000000000	0.000000000000000	0.000000000000000	
0.000000000000000	0.000000000000000	0.000000000000000	
0.000000000000000	0.000000000000000	0.000000000000000	
0.000000000000000	0.000000000000000	0.000000000000000	
0.000000000000000	0.000000000000000	0.000000000000000	
0.000000000000000	0.000000000000000	0.000000000000000	
0.000000000000000	0.000000000000000	0.000000000000000	
0.000000000000000	0.000000000000000	0.000000000000000	
0.000000000000000	0.000000000000000	0.000000000000000	
0.000000000000000	0.000000000000000	0.000000000000000	
0.000000000000000	0.000000000000000	0.000000000000000	
0.000000000000000	0.000000000000000	0.000000000000000	
0.000000000000000	0.000000000000000	0.000000000000000	
0.000000000000000	0.000000000000000	0.000000000000000	
0.000000000000000	0.000000000000000	0.000000000000000	
0.000000000000000	0.000000000000000	0.000000000000000	
0.000000000000000	0.000000000000000	0.000000000000000	
0.000000000000000	0.000000000000000	0.000000000000000	
0.000000000000000	0.000000000000000	0.000000000000000	
0.000000000000000	0.000000000000000	0.000000000000000	
0.000000000000000	0.000000000000000	0.000000000000000	
0.000000000000000	0.000000000000000	0.000000000000000	
0.000000000000000	0.000000000000000	0.000000000000000	
0.000000000000000	0.000000000000000	0.000000000000000	
0.000000000000000	0.000000000000000	0.000000000000000	
0.000000000000000	0.000000000000000	0.000000000000000	
0.000000000000000	0.000000000000000	0.000000000000000	
0.000000000000000	0.000000000000000	0.000000000000000	
0.000000000000000	0.000000000000000	0.000000000000000	
0.000000000000000	0.000000000000000	0.000000000000000	
0.000000000000000	0.000000000000000	0.000000000000000	
0.000000000000000	0.000000000000000	0.000000000000000	
0.000000000000000	0.000000000000000	0.000000000000000	
0.000000000000000	0.000000000000000	0.000000000000000	
0.000000000000000	0.000000000000000	0.000000000000000	
0.000000000000000	0.000000000000000	0.000000000000000	
0.000000000000000	0.000000000000000	0.000000000000000	
0.000000000000000	0.000000000000000	0.000000000000000	
0.000000000000000	0.000000000000000	0.000000000000000	
0.000000000000000	0.000000000000000	0.000000000000000	
0.000000000000000	0.000000000000000	0.000000000000000	
0.000000000000000	0.000000000000000	0.000000000000000	
0.000000000000000	0.000000000000000	0.000000000000000	
0.000000000000000	0.000000000000000	0.000000000000000	
0.000000000000000	0.000000000000000	0.000000000000000	
0.000000000000000	0.000000000000000	0.000000000000000	
0.000000000000000	0.000000000000000	0.000000000000000	
0.000000000000000	0.000000000000000	0.000000000000000	
0.000000000000000	0.000000000000000	0.000000000000000	
0.000000000000000	0.000000000000000	0.000000000000000	
0.000000000000000	0.000000000000000	0.000000000000000	
0.000000000000000	0.000000000000000	0.000000000000000	
0.000000000000000	0.000000000000000	0.000000000000000	
0.000000000000000	0.000000000000000	0.000000000000000	
0.000000000000000	0.000000000000000	0.000000000000000	
0.000000000000000	0.000000000000000	0.000000000000000	
0.000000000000000	0.000000000000000	0.000000000000000	
0.000000000000000	0.000000000000000	0.000000000000000	
0.000000000000000	0.000000000000000	0.000000000000000	
0.000000000000000	0.000000000000000	0.000000000000000	
0.000000000000000	0.000000000000000	0.000000000000000	
0.000000000000000	0.000000000000000	0.000000000000000	
0.000000000000000	0.000000000000000	0.000000000000000	
0.000000000000000	0.000000000000000	0.000000000000000	
0.000000000000000	0.000000000000000	0.000000000000000	
0.000000000000000	0.000000000000000	0.000000000000000	
0.000000000000000	0.000000000000000	0.000000000000000	
0.000000000000000	0.000000000000000	0.000000000000000	
0.000000000000000	0.000000000000000	0.000000000000000	
0.000000000000000	0.000000000000000	0.000000000000000	
0.000000000000000	0.000000000000000	0.000000000000000	
0.000000000000000	0.000000000000000	0.000000000000000	
0.000000000000000	0.000000000000000	0.000000000000000	
0.000000000000000	0.000000000000000	0.000000000000000	
0.000000000000000	0.000000000000000	0.000000000000000	
0.000000000000000	0.000000000000000	0.000000000000000	
0.000000000000000	0.000000000000000	0.000000000000000	
0.000000000000000	0.000000000000000	0.000000000000000	
0.000000000000000	0.000000000000000	0.000000000000000	
0.000000000000000	0.000000000000000	0.000000000000000	
0.000000000000000	0.000000000000000	0.000000000000000	
0.000000000000000	0.000000000000000	0.000000000000000	
0.000000000000000	0.000000000000000	0.000000000000000	
0.000000000000000	0.000000000000000	0.000000000000000	
0.000000000000000	0.000000000000000	0.000000000000000	
0.000000000000000	0.000000000000000	0.000000000000000	
0.000000000000000	0.000000000000000	0.000000000000000	
0.000000000000000	0.000000000000000	0.000000000000000	
0.000000000000000	0.000000000000000	0.000000000000000	
0.000000000000000	0.000000000000000	0.000000000000000	
0.000000000000000	0.000000000000000	0.000000000000000	
0.000000000000000	0.000000000000000	0.000000000000000	
0.000000000000000	0.000000000000000	0.000000000000000	
0.000000000000000	0.000000000000000	0.000000000000000	
0.000000000000000	0.000000000000000	0.000000000000000	
0.000000000000000	0.000000000000000	0.000000000000000	
0.000000000000000	0.000000000000000	0.000000000000000	
0.000000000000000	0.000000000000000	0.000000000000000	
0.000000000000000	0.000000000000000	0.000000000000000	
0.000000000000000	0.000000000000000	0.000000000000000	
0.000000000000000	0.000000000000000	0.000000000000000	
0.000000000000000	0.000000000000000	0.000000000000000	
0.000000000000000	0.000000000000000	0.000000000000000	
0.000000000000000	0.000000000000000	0.000000000000000	
0.000000000000000	0.000000000000000	0.000000000000000	
0.000000000000000	0.000000000000000	0.000000000000000	
0.000000000000000	0.000000000000000	0.000000000000000	
0.000000000000000	0.000000000000000	0.000000000000000	
0.000000000000000	0.000000000000000	0.000000000000000	
0.000000000000000	0.000000000000000	0.000000000000000	
0.000000000000000	0.000000000000000	0.000000000000000	
0.000000000000000	0.000000000000000	0.000000000000000	
0.000000000000000	0.000000000000000	0.000000000000000	
0.000000000000000	0.000000000000000	0.000000000000000	
0.000000000000000	0.000000000000000	0.000000000000000	
0.000000000000000	0.000000000000000	0.000000000000000	
0.000000000000000	0.000000000000000	0.000000000000000	
0.000000000000000	0.000000000000000	0.000000000000000	
0.000000000000000	0.000000000000000	0.000000000000000	
0.000000000000000	0.000000000000000	0.000000000000000	
0.000000000000000	0.000000000000000	0.000000000000000	
0.000000000000000	0.000000000000000	0.000000000000000	
0.000000000000000	0.000000000000000	0.000000000000000	
0.000000000000000	0.000000000000000	0.000000000000000	
0.000000000000000	0.000000000000000	0.000000000000000	
0.000000000000000	0.000000000000000	0.000000000000000	
0.000000000000000	0.000000000000000	0.000000000000000	
0.000000000000000	0.000000000000000	0.000000000000000	
0.000000000000000	0.000000000000000	0.000000000000000	
0.000000000000000	0.000000000000000	0.000000000000000	
0.000000000000000	0.000000000000000	0.000000000000000	
0.000000000000000	0.000000000000000	0.000000000000000	
0.000000000000000	0.000000000000000	0.000000000000000	
0.000000000000000	0.000000000000000	0.000000000000000	
0.000000000000000	0.000000000000000	0.000000000000000	
0.000000000000000	0.000000000000000	0.000000000000000	
0.000000000000000	0.000000000000000	0.000000000000000	
0.000000000000000	0.000000000000000	0.000000000000000	
0.000000000000000	0.000000000000000	0.000000000000000	
0.000000000000000	0.000000000000000	0.000000000000000	
0.000000000000000	0.000000000000000	0.000000000000000	
0.000000000000000	0.000000000000000	0.000000000000000	
0.000000000000000	0.000000000000000	0.000000000000000	
0.000000000000000	0.000000000000000	0.000000000000000	
0.000000000000000	0.000000000000000	0.000000000000000	
0.000000000000000	0.000000000000000	0.000000000000000	
0.000000000000000	0.000000000000000	0.000000000000000	
0.000000000000000	0.000000000000000	0.000000000000000	
0.000000000000000	0.000000000000000	0.000000000000000	
0.000000000000000	0.000000000000000	0.000000000000000	
0.000000000000000	0.000000000000000	0.000000000000000	
0.000000000000000	0.000000000000000	0.000000000000000	
0.000000000000000	0.000000000000000	0.000000000000000	
0.000000000000000	0.000000000000000	0.000000000000000	
0.000000000000000	0.000000000000000	0.000000000000000	
0.000000000000000	0.000000000000000	0.000000000000000	
0.000000000000000	0.000000000000000	0.000000000000000	
0.000000000000000	0.000000000000000	0.000000000000000	
0.000000000000000	0.000000000000000	0.000000000000000	
0.000000000000000	0.000000000000000	0.000000000000000	
0.000000000000000	0.000000000000000	0.000000000000000	
0.000000000000000	0.000000000000000	0.000000000000000	
0.000000000000000	0.000000000000000	0.000000000000000	
0.000000000000000	0.000000000000000	0.000000000000000	
0.000000000000000	0.000000000000000	0.000000000000000	
0.000000000000000	0.000000000000000	0.000000000000000	
0.000000000000000	0.000000000000000	0.000000000000000	
0.000000000000000	0.000000000000000	0.000000000000000	
0.000000000000000	0.000000000000000	0.000000000000000	
0.000000000000000	0.000000000000000	0.000000000000000	
0.000000000000000	0.000000000000000	0.000000000000000	
0.000000000000000	0.000000000000000	0.000000000000000	
0.000000000000000	0.000000000000000	0.000000000000000	
0.000000000000000	0.000000000000000	0.000000000000000	
0.000000000000000	0.000000000000000	0.000000000000000	
0.000000000000000	0.000000000000000	0.000000000000000	
0.000000000000000	0.000000000000000	0.000000000000000	
0.000000000000000	0.000000000000000	0.000000000000000	
0.000000000000000	0.000000000000000	0.000000000000000	
0.000000000000000	0.000000000000000	0.000000000000000	
0.000000000000000	0.000000000000000	0.000000000000000	
0.000000000000000	0.000000000000000	0.000000000000000	
0.000000000000000	0.000000000000000	0.000000000000000	
0.000000000000000	0.000000000000000	0.000000000000000	
0.000000000000000	0.000000000000000	0.000000000000000	
0.000000000000000	0.000000000000000	0.000000000000000	
0.000000000000000	0.000000000000000	0.000000000000000	
0.000000000000000	0.000000000000000	0.000000000000000	
0.000000000000000	0.000000000000000	0.000000000000000	
0.000000000000000	0.000000000000000	0.000000000000000	
0.000000000000000	0.000000000000000	0.000000000000000	
0.000000000000000	0.000000000000000	0.000000000000000	
0.000000000000000	0.000000000000000	0.000000000000000	
0.000000000000000	0.000000000000000	0.000000000000000	
0.000000000000000	0.000000000000000	0.000000000000000	
0.000000000000000	0.000000000000000	0.000000000000000	
0.000000000000000	0.000000000000000	0.000000000000000	
0.000000000000000	0.000000000000000	0.000000000000000	
0.000000000000000	0.000000000000000	0.000000000000000	
0.000000000000000	0.000000000000000	0.000000000000000	
0.000000000000000	0.000000000000000	0.000000000000000	
0.000000000000000	0.000000000000000	0.000000000000000	
0.000000000000000	0.000000000000000	0.000000000000000	
0.000000000000000	0.000000000000000	0.000000000000000	
0.000000000000000	0.000000000000000	0.000000000000000	
0.000000000000000	0.000000000000000	0.000000000000000	
0.000000000000000	0.000000000000000	0.000000000000000	
0.000000000000000	0.000000000000000	0.000000000000000	
0.000000000000000	0.000000000000000	0.000000000000000	
0.000000000000000	0.000000000000000	0.000000000000000	
0.000000000000000	0.000000000000000	0.000000000000000	
0.000000000000000	0.000000000000000	0.000000000000000	
0.000000000000000	0.000000000000000	0.000000000000000	
0.000000000000000	0.000000000000000	0.000000000000000	
0.000000000000000	0.000000000000000	0.000000000000000	
0.000000000000000	0.000000000000000	0.000000000000000	
0.000000000000000	0.000000000000000	0.000000000000000	
0.000000000000000	0.000000000000000	0.000000000000000	
0.000000000000000	0.000000000000000	0.000000000000000	
0.000000000000000	0.000000000000000	0.000000000000000	
0.000000000000000	0.000000000000000	0.000000000000000	
0.000000000000000	0.000000000000000	0.000000000000000	
0.000000000000000	0.000000000000000	0.000000000000000	
0.000000000000000	0.000000000000000	0.000000000000000	
0.000000000000000	0.000000000000000	0.000000000000000	
0.000000000000000	0.000000000000000	0.000000000000000	
0.000000000000000	0.000000000000000	0.000000000000000	
0.000000000000000	0.000000000000000	0.000000000000000	
0.000000000000000	0.000000000000000	0.000000000000000	
0.000000000000000	0.000000000000000	0.000000000000000	
0.000000000000000	0.000000000000000	0.000000000000000	
0.000000000000000	0.000000000000000	0.000000000000000	
0.000000000000000	0.000000000000000	0.000000000000000	
0.000000000000000	0.000000000000000	0.000000000000000	
0.000000000000000	0.000000000000000	0.000000000000000	
0.000000000000000	0.000000000000000	0.000000000000000	
0.000000000000000	0.000000000000000	0.000000000000000	
0.000000000000000	0.000000000000000	0.000000000000000	
0.000000000000000	0.000000000000000	0.000000000000000	
0.000000000000000	0.000000000000000	0.000000000000000	
0.000000000000000	0.000000000000000	0.000000000000000	
0.000000000000000	0.000000000000000	0.000000000000000	
0.000000000000000	0.000000000000000	0.000000000000000	
0.000000000000000	0.000000000000000	0.000000000000000	
0.000000000000000	0.000000000000000	0.000000000000000	
0.000000000000000	0.000000000000000	0.000000000000000	
0.000000000000000	0.000000000000000	0.000000000000000	
0.000000000000000	0.000000000000000	0.000000000000000	
0.000000000000000	0.000000000000000	0.000000000000000	
0.000000000000000	0.000000000000000	0.000000000000000	
0.000000000000000	0.000000000000000	0.000000000000000	
0.000000000000000	0.000000000000000	0.000000000000000	
0.000000000000000	0.000000000000000	0.000000000000000	
0.000000000000000	0.000000000000000	0.000000000000000	
0.000000000000000	0.000000000000000	0.000000000000000	
0.000000000000000	0.000000000000000	0.000000000000000	
0.000000000000000	0.000000000000000	0.000000000000000	
0.000000000000000	0.000000000000000	0.000000000000000	
0.000000000000000	0.000000000000000	0.000000000000000	
0.000000000000000	0.000000000000000	0.000000000000000	
0.000000000000000	0.000000000000000	0.000000000000000	
0.000000000000000	0.000000000000000	0.000000000000000	
0.000000000000000	0.000000000000000	0.000000000000000	
0.000000000000000	0.000000000000000	0.000000000000000	
0.000000000000000	0.000000000000000	0.000000000000000	
0.000000000000000	0.000000000000000	0.000000000000000	
0.000000000000000	0.000000000000000	0.000000000000000	
0.000000000000000	0.000000000000000	0.000000000000000	
0.000000000000000	0.000000000000000	0.000000000000000	
0.000000000000000	0.000000000000000	0.000000000000000	
0.000000000000000	0.000000000000000	0.000000000000000	
0.000000000000000	0.000000000000000	0.000000000000000	
0.000000000000000	0.000000000000000	0.000000000000000	
0.000000000000000	0.000000000000000	0.000000000000000	
0.000000000000000	0.000000000000000	0.000000000000000	
0.000000000000000	0.000000000000000	0.000000000000000	
0.000000000000000	0.000000000000000	0.000000000000000	
0.000000000000000	0.000000000000000	0.000000000000000	
0.000000000000000	0.000000000000000	0.000000000000000	
0.000000000000000	0.000000000000000	0.000000000000000	
0.000000000000000	0.000000000000000	0.000000000000000	
0.000000000000000	0.000000000000000	0.000000000000000	
0.000000000000000	0.000000000000000	0.000000000000000	
0.000000000000000	0.000000000000000	0.000000000000000	
0.000000000000000	0.000000000000000	0.000000000000000	
0.000000000000000	0.000000000000000	0.000000000000000	
0.000000000000000	0.000000000000000	0.000000000000000	
0.000000000000000	0.000000000000000	0.000000000000000	
0.000000000000000	0.000000000000000	0.000000000000000	
0.000000000000000	0.000000000000000	0.000000000000000	
0.000000000000000	0.000000000000000	0.000000000000000	
0.000000000000000	0.000000000000000	0.000000000000000	
0.000000000000000	0.000000000000000	0.000000000000000	
0.000000000000000	0.000000000000000	0.000000000000000	
0.000000000000000	0.000000000000000	0.000000000000000	
0.000000000000000	0.000000000000000	0.000000000000000	
0.000000000000000	0.000000000000000	0.000000000000000	
0.000000000000000	0.000000000000000	0.000000000000000	
0.000000000000000	0.000000000000000	0.000000000000000	
0.000000000000000	0.000000000000000	0.000000000000000	
0.000000000000000	0.000000000000000	0.000000000000000	
0.000000000000000	0.000000000000000	0.000000000000000	
0.000000000000000	0.000000000000000	0.000000000000000	
0.000000000000000	0.000000000000000	0.000000000000000	
0.000000000000000	0.000000000000000	0.000000000000000	
0.000000000000000	0.000000000000000	0.000000000000000	
0.000000000000000	0.000000000000000	0.000000000000000	
0.000000000000000	0.000000000000000	0.000000000000000	
0.000000000000000	0.000000000000000	0.000000000000000	
0.000000000000000	0.000000000000000	0.000000000000000	
0.000000000000000	0.000000000000000	0.000000000000000	
0.000000000000000	0.000000000000000	0.000000000000000	
0.000000000000000	0.000000000000000	0.000000000000000	
0.000000000000000	0.000000000000000	0.000000000000000	
0.000000000000000	0.000000000000000	0.000000000000000	
0.000000000000000	0.000000000000000	0.000000000000000	
0.000000000000000	0.000000000000000	0.000000000000000	
0.000000000000000	0.000000000000000	0.000000000000000	
0.000000000000000	0.000000000000000	0.000000000000000	
0.000000000000000	0.000000000000000	0.000000000000000	
0.000000000000000	0.000000000000000	0.000000000000000	
0.000000000000000	0.000000000000000	0.000000000000000	
0.000000000000000	0.000000000000000	0.000000000000000	
0.000000000000000	0.000000000000000	0.000000000000000	
0.000000000000000	0.000000000000000	0.000000000000000	
0.000000000000000	0.000000000000000	0.000000000000000	
0.000000000000000	0.000000000000000	0.000000000000000	
0.000000000000000	0.000000000000000	0.000000000000000	
0.000000000000000	0.000000000000000	0.000000000000000	
0.000000000000000	0.000000000000000	0.000000000000000	
0.000000000000000	0.000000000000000	0.000000000000000	
0.000000000000000	0.000000000000000	0.000000000000000	
0.000000000000000	0.000000000000000	0.000000000000000	
0.000000000000000	0.000000000000000	0.000000000000000	
0.000000000000000	0.000000000000000	0.000000000000000	
0.000000000000000	0.000000000000000	0.000000000000000	
0.000000000000000	0.000000000000000	0.000000000000000	
0.000000000000000	0.000000000000000	0.000000000000000	
0.000000000000000	0.000000000000000	0.000000000000000	
0.000000000000000	0.000000000000000	0.000000000000000	
0.000000000000000	0.000000000000000	0.000000000000000	
0.000000000000000	0.000000000000000	0.000000000000000	
0.000000000000000	0.000000000000000	0.000000000000000	
0.000000000000000	0.000000000000000	0.000000000000000	
0.000000000000000	0.000000000000000	0.000000000000000	
0.000000000000000	0.000000000000000	0.000000000000000	
0.000000000000000	0.000000000000000	0.000000000000000	
0.000000000000000	0.000000000000000	0.000000000000000	
0.000000000000000	0.000000000000000	0.000000000000000	
0.000000000000000	0.000000000000000	0.000000000000000	
0.000000000000000	0.000000000000000	0.000000000000000	
0.000000000000000	0.000000000000000	0.000000000000000	
0.000000000000000	0.000000000000000	0.000000000000000	
0.000000000000000	0.000000000000000	0.000000000000000	
0.000000000000000	0.000000000000000	0.000000000000000	
0.000000000000000	0.000000000000000	0.000000000000000	
0.000000000000000	0.000000000000000	0.000000000000000	
0.000000000000000	0.000000000000000	0.000000000000000	
0.000000000000000	0.000000000000000	0.000000000000000	
0.000000000000000	0.000000000000000	0.000000000000000	
0.000000000000000	0.000000000000000	0.000000000000000	
0.000000000000000	0.000000000000000	0.000000000000000	
0.000000000000000	0.000000000000000	0.000000000000000	
0.000000000000000	0.000000000000000	0.000000000000000	
0.000000000000000	0.000000000000000	0.000000000000000	
0.000000000000000	0.000000000000000	0.000000000000000	
0.000000000000000	0.000000000000000	0.000000000000000	
0.000000000000000	0.000000000000000	0.000000000000000	
0.000000000000000	0.000000000000000	0.000000000000000	
0.000000000000000	0.000000000000000	0.000000000000000	
0.000000000000000	0.000000000000000	0.000000000000000	
0.000000000000000	0.000000000000000	0.000000000000000	
0.000000000000000	0.000000000000000	0.000000000000000	
0.000000000000000	0.000000000000000	0.000000000000000	
0.000000000000000	0.000000000000000	0.000000000000000	
0.000000000000000	0.000000000000000	0.000000000000000	
0.000000000000000	0.000000000000000	0.000000000000000	
0.000000000000000	0.000000000000000	0.000000000000000	
0.000000000000000	0.000000000000000	0.000000000000000	
0.000000000000000	0.000000000000000	0.000000000000000	
0.000000000000000	0.000000000000000	0.000000000000000	
0.000000000000000	0.000000000000000	0.000000000000000	
0.000000000000000	0.000000000000000	0.000000000000000	
0.000000000000000	0.000000000000000	0.000000000000000	
0.000000000000000	0.000000000000000	0.000000000000000	
0.000000000000000	0.000000000000000	0.000000000000000	
0.000000000000000	0.000000000000000	0.000000000000000	
0.000000000000000	0.000000000000000	0.000000000000000	
0.000000000000000	0.000000000000000	0.000000000000000	
0.000000000000000	0.000000000000000	0.000000000000000	
0.000000000000000	0.000000000000000	0.000000000000000	
0.000000000000000	0.000000000000000	0.000000000000000	
0.000000000000000	0.000000000000000	0.000000000000000	
0.000000000000000	0.000000000000000	0.000000000000000	
0.000000000000000	0.000000000000000	0.000000000000000	
0.000000000000000	0.000000000000000	0.000000000000000	
0.000000000000000	0.000000000000000	0.000000000000000	
0.000000000000000	0.000000000000000	0.000000000000000	
0.000000000000000	0.000000000000000	0.000000000000000	
0.000000000000000	0.000000000000000	0.000000000000000	
0.000000000000000	0.000000000000000	0.000000000000000	
0.000000000000000	0.000000000000000	0.000000000000000	
0.000000000000000	0.000000000000000	0.000000000000000	
0.000000000000000	0.000000000000000	0.000000000000000	
0.000000000000000	0.000000000000000	0.000000000000000	
0.000000000000000	0.000000000000000	0.000000000000000	
0.000000000000000	0.000000000000000	0.000000000000000	
0.000000000000000	0.000000000000000	0.000000000000000	
0.000000000000000	0.000000000000000	0.000000000000000	
0.000000000000000	0.000000000000000	0.000000000000000	
0.000000000000000	0.000000000000000	0.000000000000000	
0.000000000000000	0.000000000000000	0.000000000000000	
0.000000000000000	0.000000000000000	0.000000000000000	
0.000000000000000	0.000000000000000	0.000000000000000	
0.000000000000000	0.000000000000000	0.000000000000000	
0.000000000000000	0.000000000000000	0.000000000000000	
0.000000000000000	0.000000000000000	0.000000000000000	
0.000000000000000	0.000000000000000	0.000000000000000	
0.000000000000000	0.000000000000000	0.000000000000000	
0.000000000000000	0.000000000000000	0.000000000000000	
0.000000000000000	0.000000000000000	0.000000000000000	
0.000000000000000	0.000000000000000	0.000000000000000	
0.000000000000000	0.000000000000000	0.000000000000000	
0.000000000000000	0.000000000000000	0.000000000000000	
0.000000000000000	0.000000000000000	0.000000000000000	
0.000000000000000	0.000000000000000	0.000000000000000	
0.000000000000000	0.000000000000000	0.000000000000000	
0.000000000000000	0.000000000000000	0.000000000000000	
0.000000000000000	0.000000000000000	0.000000000000000	
0.000000000000000	0.000000000000000	0.000000000000000	
0.000000000000000	0.000000000000000	0.000000000000000	
0.000000000000000	0.000000000000000	0.000000000000000	
0.000000000000000	0.000000000000000	0.000000000000000	
0.000000000000000	0.000000000000000	0.000000000000000	
0.000000000000000	0.000000000000000	0.000000000000000	
0.000000000000000	0.000000000000000	0.000000000000000	
0.000000000000000	0.000000000000000	0.000000000000000	
0.000000000000000	0.000000000000000	0.000000000000000	
0.000000000000000	0.000000000000000	0.000000000000000	
0.000000000000000	0.000000000000000	0.000000000000000	
0.000000000000000	0.000000000000000	0.000000000000000	
0.000000000000000	0.000000000000000	0.000000000000000	
0.000000000000000	0.000000000000000	0.000000000000000	
0.000000000000000	0.000000000000000	0.000000000000000	
0.000000000000000	0.000000000000000	0.000000000000000	
0.000000000000000	0.000000000000000	0.000000000000000	
0.000000000000000	0.000000000000000	0.000000000000000	
0.000000000000000	0.000000000000000	0.000000000000000	
0.000000000000000	0.000000000000000	0.000000000000000	
0.000000000000000	0.000000000000000	0.000000000000000	
0.000000000000000	0.000000000000000	0.000000000000000	
0.000000000000000	0.000000000000000	0.000000000000000	
0.000000000000000	0.000000000000000	0.000000000000000	
0.000000000000000	0.000000000000000	0.000000000000000	
0.000000000000000	0.000000000000000	0.000000000000000	
0.000000000000000	0.000000000000000	0.000000000000000	
0.000000000000000	0.000000000000000	0.000000000000000	
0.000000000000000	0.000000000000000	0.000000000000000	
0.000000000000000	0.000000000000000	0.000000000000000	
0.000000000000000	0.000000000000000	0.000000000000000	
0.000000000000000	0.000000000000000	0.000000000000000	
0.000000000000000	0.000000000000000	0.000000000000000	
0.000000000000000	0.000000000000000	0.000000000000000	
0.000000000000000	0.000000000000000	0.000000000000000	
0.000000000000000	0.000000000000000	0.000000000000000	
0.000000000000000	0.000000000000000	0.000000000000000	
0.000000000000000	0.000000000000000	0.000000000000000	
0.000000000000000	0.000000000000000	0.000000000000000	
0.000000000000000	0.000000000000000	0.000000000000000	
0.000000000000000	0.000000000000000	0.000000000000000	
0.000000000000000	0.000000000000000	0.000000000000000	
0.000000000000000	0.000000000000000	0.000000000000000	
0.000000000000000	0.000000000000000	0.000000000000000	
0.000000000000000	0.000000000000000	0.000000000000000	
0.000000000000000	0.000000000000000	0.000000000000000	
0.000000000000000	0.000000000000000	0.000000000000000	
0.000000000000000	0.000000000000000	0.000000000000000	
0.000000000000000	0.000000000000000	0.000000000000000	
0.000000000000000	0.000000000000000	0.000000000000000	
0.000000000000000	0.000000000000000	0.000000000000000	
0.000000000000000	0.000000000000000	0.000000000000000	
0.000000000000000	0.000000000000000	0.000000000000000	
0.000000000000000	0.000000000000000	0.000000000000000	
0.000000000000000	0.000000000000000	0.000000000000000	
0.000000000000000	0.000000000000000	0.000000000000000	
0.000000000000000	0.000000000000000	0.000000000000000	
0.000000000000000	0.000000000000000	0.000000000000000	
0.000000000000000	0.000000000000000	0.000000000000000	
0.000000000000000	0.000000000000000	0.000000000000000	
0.000000000000000	0.000000000000000	0.000000000000000	
0.000000000000000	0.000000000000000	0.000000000000000	
0.000000000000000	0.000000000000000	0.000000000000000	
0.000000000000000	0.000000000000000	0.000000000000000	
0.000000000000000	0.000000000000000	0.000000000000000	
0.000000000000000	0.000000000000000	0.000000000000000	
0.000000000000000	0.000000000000000	0.000000000000000	
0.000000000000000	0.000000000000000	0.000000000000000	
0.000000000000000	0.000000000000000	0.000000000000000	
0.000000000000000	0.000000000000000	0.000000000000000	
0.000000000000000	0.000000000000000	0.000000000000000	
0.000000000000000	0.000000000000000	0.000000000000000	
0.000000000000000	0.000000000000000	0.000000000000000	
0.000000000000000	0.000000000000000	0.000000000000000	
0.000000000000000	0.000000000000000	0.000000000000000	
0.000000000000000	0.000000000000000	0.000000000000000	
0.000000000000000	0.000000000000000	0.000000000000000	
0.000000000000000	0.000000000000000	0.000000000000000	
0.000000000000000	0.000000000000000	0.000000000000000	
0.000000000000000	0.000000000000000	0.000000000000000	
0.000000000000000	0.000000000000000	0.000000000000000	
0.000000000000000	0.000000000000000	0.000000000000000	
0.000000000000000	0.000000000000000	0.000000000000000	
0.000000000000000	0.000000000000000	0.000000000000000	
0.000000000000000	0.000000000000000	0.000000000000000	
0.000000000000000	0.000000000000000	0.000000000000000	
0.000000000000000	0.000000000000000	0.000000000000000	
0.000000000000000	0.000000000000000	0.000000000000000	
0.000000000000000	0.000000000000000	0.000000000000000	
0.000000000000000	0.000000000000000	0.000000000000000	
0.000000000000000	0.000000000000000	0.000000000000000	
0.000000000000000	0.000000000000000	0.000000000000000	
0.000000000000000	0.000000000000000	0.000000000000000	
0.000000000000000	0.000000000000000	0.000000000000000	
0.000000000000000	0.000000000000000	0.000000000000000	
0.000000000000000	0.000000000000000	0.000000000000000	
0.000000000000000	0.000000000000000	0.000000000000000	
0.000000000000000	0.000000000000000	0.000000000000000	
0.000000000000000	0.000000000000000	0.000000000000000	
0.000000000000000	0.000000000000000	0.000000000000000	
0.000000000000000	0.000000000000000	0.000000000000000	
0.000000000000000	0.000000000000000	0.000000000000000	
0.000000000000000	0.000000000000000	0.000000000000000	
0.000000000000000	0.000000000000000	0.000000000000000	
0.000000000000000	0.000000000000000	0.000000000000000	
0.000000000000000	0.000000000000000	0.000000000000000	
0.000000000000000	0.000000000000000	0.000000000000000	
0.000000000000000	0.000000000000000	0.000000000000000	
0.000000000000000	0.000000000000000	0.000000000000000	
0.000000000000000	0.000000000000000	0.000000000000000	
0.000000000000000	0.000000000000000	0.000000000000000	
0.000000000000000	0.000000000000000	0.000000000000000	
0.000000000000000	0.000000000000000	0.000000000000000	
0.000000000000000	0.000000000000000	0.000000000000000	
0.000000000000000	0.000000000000000	0.000000000000000	
0.000000000000000	0.000000000000000	0.000000000000000	
0.000000000000000	0.000000000000000	0.000000000000000	
0.000000000000000	0.000000000000000	0.000000000000000	
0.000000000000000	0.000000000000000	0.000000000000000	
0.000000000000000	0.000000000000000	0.000000000000000	
0.000000000000000	0.000000000000000	0.000000000000000	
0.000000000000000	0.000000000000000	0.000000000000000	
0.000000000000000	0.000000000000000	0.000000000000000	
0.000000000000000	0.000000000000000	0.000000000000000	
0.000000000000000	0.000000000000000	0.000000000000000	
0.000000000000000	0.000000000000000	0.000000000000000	
0.000000000000000	0.000000000000000	0.000000000000000	
0.000000000000000	0.000000000000000	0.000000000000000	
0.000000000000000	0.000000000000000	0.000000000000000	
0.000000000000000	0.000000000000000	0.000000000000000	
0.000000000000000	0.000000000000000	0.000000000000000	
0.000000000000000	0.000000000000000	0.000000000000000	
0.000000000000000	0.000000000000000	0.000000000000000	
0.000000000000000	0.000000000000000	0.000000000000000	
0.000000000000000	0.000000000000000	0.000000000000000	
0.000000000000000	0.000000000000000	0.000000000000000	
0.000000000000000	0.000000000000000	0.000000000000000	
0.000000000000000	0.000000000000000	0.000000000000000	
0.000000000000000	0.000000000000000	0.000000000000000	
0.000000000000000	0.000000000000000	0.000000000000000	
0.000000000000000	0.000000000000000	0.000000000000000	
0.000000000000000	0.000000000000000	0.000000000000000	
0.000000000000000	0.000000000000000	0.000000000000000	
0.000000000000000	0.000000000000000	0.000000000000000	
0.000000000000000	0.000000000000000	0.000000000000000	
0.000000000000000	0.000000000000000	0.000000000000000	
0.000000000000000	0.000000000000000	0.000000000000000	
0.000000000000000	0.000000000000000	0.000000000000000	
0.000000000000000	0.000000000000000	0.000000000000000	
0.000000000000000	0.000000000000000	0.000000000000000	
0.000000000000000	0.000000000000000	0.000000000000000	
0.000000000000000	0.000000000000000	0.000000000000000	
0.000000000000000	0.000000000000000	0.000000000000000	
0.000000000000000	0.000000000000000	0.000000000000000	
0.000000000000000	0.000000000000000	0.000000000000000	
0.000000000000000	0.000000000000000	0.000000000000000	
0.000000000000000	0.000000000000000	0.000000000000000	
0.000000000000000	0.000000000000000	0.000000000000000	
0.000000000000000	0.000000000000000	0.000000000000000	
0.000000000000000	0.000000000000000	0.000000000000000	
0.000000000000000	0.000000000000000	0.000000000000000	
0.000000000000000	0.000000000000000	0.000000000000000	
0.000000000000000	0.000000000000000	0.000000000000000	
0.000000000000000	0.000000000000000	0.000000000000000	
0.000000000000000	0.000000000000000	0.000000000000000	
0.000000000000000	0.000000000000000	0.000000000000000	
0.000000000000000	0.000000000000000	0.000000000000000	
0.000000000000000	0.000000000000000	0.000000000000000	
0.000000000000000	0.000000000000000	0.000000000000000	
0.000000000000000	0.000000000000000	0.000000000000000	
0.000000000000000	0.000000000000000	0.000000000000000	
0.000000000000000	0.000000000000000	0.000000000000000	
0.000000000000000	0.000000000000000	0.000000000000000	
0.000000000000000	0.000000000000000	0.000000000000000	
0.000000000000000	0.000000000000000	0.000000000000000	
0.000000000000000	0.000000000000000	0.000000000000000	
0.000000000000000	0.000000000000000	0.000000000000000	
0.000000000000000	0.000000000000000	0.000000000000000	
0.000000000000000	0.000000000000000	0.000000000000000	
0.000000000000000	0.000000000000000	0.000000000000000	
0.000000000000000	0.000000000000000	0.000000000000000	
0.000000000000000	0.000000000000000	0.000000000000000	
0.000000000000000	0.000000000000000	0.000000000000000	
0.000000000000000	0.000000000000000	0.000000000000000	
0.000000000000000	0.000000000000000	0.000000000000000	
0.000000000000000	0.000000000000000	0.000000000000000	
0.000000000000000	0.000000000000000	0.000000000000000	
0.000000000000000	0.000000000000000	0.000000000000000	
0.000000000000000	0.000000000000000	0.000000000000000	
0.000000000000000	0.000000000000000	0.000000000000000	
0.000000000000000	0.000000000000000	0.000000000000000	
0.000000000000000	0.000000000000000	0.000000000000000	
0.000000000000000	0.000000000000000	0.000000000000000	
0.000000000000000	0.000000000000000	0.000000000000000	
0.000000000000000	0.000000000000000	0.000000000000000	
0.000000000000000	0.000000000000000	0.000000000000000	
0.000000000000000	0.000000000000000	0.000000000000000	
0.000000000000000	0.000000000000000	0.000000000000000	
0.000000000000000	0.000000000000000	0.000000000000000	
0.000000000000000	0.000000000000000	0.000000000000000	
0.000000000000000	0.000000000000000	0.000000000000000	
0.000000000000000	0.000000000000000	0.000000000000000	
0.000000000000000	0.000000000000000	0.000000000000000	
0.000000000000000	0.000000000000000	0.000000000000000	
0.000000000000000	0.000000000000000	0.000000000000000	
0.000000000000000	0.000000000000000	0.000000000000000	
0.000000000000000	0.000000000000000	0.000000000000000	
0.000000000000000	0.000000000000000	0.000000000000000	
0.000000000000000	0.000000000000000	0.000000000000000	
0.000000000000000	0.000000000000000	0.000000000000000	
0.000000000000000	0.000000000000000	0.000000000000000	
0.000000000000000	0.000000000000000	0.000000000000000	
0.000000000000000	0.000000000000000	0.000000000000000	
0.000000000000000	0.000000000000000	0.000000000000000	
0.000000000000000	0.000000000000000	0.000000000000000	
0.000000000000000	0.000000000000000	0.000000000000000	
0.000000000000000	0.000000000000000	0.000000000000000	
0.000000000000000	0.000000000000000	0.000000000000000	
0.000000000000000	0.000000000000000	0.000000000000000	
0.000000000000000	0.000000000000000	0.000000000000000	
0.000000000000000	0.000000000000000	0.000000000000000	
0.000000000000000	0.000000000000000	0.000000000000000	
0.000000000000000	0.000000000000000	0.000000000000000	
0.000000000000000	0.000000000000000	0.000000000000000	
0.000000000000000	0.000000000000000	0.000000000000000	
0.000000000000000	0.000000000000000	0.000000000000000	
0.000000000000000	0.000000000000000	0.000000000000000	
0.000000000000000	0.000000000000000	0.000000000000000	
0.000000000000000	0.000000000000000	0.000000000000000	
0.000000000000000	0.000000000000000	0.000000000000000	
0.000000000000000	0.000000000000000	0.000000000000000	
0.000000000000000	0.000000000000000	0.000000000000000	
0.000000000000000	0.000000000000000	0.000000000000000	
0.000000000000000	0.000000000000000	0.000000000000000	
0.000000000000000	0.000000000000000	0.000000000000000	
0.000000000000000	0.000000000000000	0.000000000000000	
0.000000000000000	0.000000000000000	0.000000000000000	
0.000000000000000	0.000000000000000	0.000000000000000	
0.000000000000000	0.000000000000000	0.000000000000000	
0.000000000000000	0.000000000000000	0.000000000000000	
0.000000000000000	0.000000000000000	0.000000000000000	
0.000000000000000	0.000000000000000	0.000000000000000	
0.000000000000000	0.000000000000000	0.000000000000000	
0.000000000000000	0.000000000000000	0.000000000000000	
0.000000000000000	0.000000000000000	0.000000000000000	
0.000000000000000	0.000000000000000	0.000000000000000	
0.000000000000000	0.000000000000000	0.000000000000000	
0.000000000000000	0.000000000000000	0.000000000000000	
0.000000000000000	0.000000000000000	0.000000000000000	
0.000000000000000	0.000000000000000	0.000000000000000	
0.000000000000000	0.000000000000000	0.000000000000000	
0.000000000000000	0.000000000000000	0.000000000000000	
0.000000000000000	0.000000000000000	0.000000000000000	
0.000000000000000	0.000000000000000	0.000000000000000	
0.000000000000000	0.000000000000000	0.000000000000000	
0.000000000000000	0.000000000000000	0.000000000000000	
0.000000000000000	0.000000000000000	0.000000000000000	
0.000000000000000	0.000000000000000	0.000000000000000	
0.000000000000000	0.000000000000000	0.000000000000000	
0.000000000000000	0.000000000000000	0.000000000000000	
0.000000000000000	0.000000000000000	0.000000000000000	
0.000000000000000	0.000000000000000	0.000000000000000	
0.000000000000000	0.000000000000000	0.000000000000000	
0.000000000000000	0.000000000000000	0.000000000000000	
0.000000000000000	0.000000000000000	0.000000000000000	
0.000000000000000	0.000000000000000	0.000000000000000	
0.000000000000000	0.000000000000000	0.000000000000000	
0.000000000000000	0.000000000000000	0.000000000000000	
0.000000000000000	0.000000000000000	0.000000000000000	
0.000000000000000	0.000000000000000	0.000000000000000	
0.000000000000000	0.000000000000000	0.000000000000000	
0.000000000000000	0.000000000000000	0.000000000000000	
0.000000000000000	0.000000000000000	0.000000000000000	
0.000000000000000	0.000000000000000	0.000000000000000	
0.000000000000000	0.000000000000000	0.000000000000000	
0.000000000000000	0.000000000000000	0.000000000000000	
0.000000000000000	0.000000000000000	0.000000000000000	
0.000000000000000	0.000000000000000	0.000000000000000	
0.000000000000000	0.000000000000000	0.000000000000000	
0.000000000000000	0.000000000000000	0.000000000000000	
0.000000000000000	0.000000000000000	0.000000000000000	
0.000000000000000	0.000000000000000	0.000000000000000	
0.000000000000000	0.000000000000000	0.000000000000000	
0.000000000000000	0.000000000000000	0.000000000000000	
0.000000000000000	0.000000000000000	0.000000000000000	
0.000000000000000	0.000000000000000	0.000000000000000	
0.000000000000000	0.000000000000000	0.000000000000000	
0.000000000000000	0.000000000000000	0.000000000000000	
0.000000000000000	0.000000000000000	0.000000000000000	
0.000000000000000	0.000000000000000	0.000000000000000	
0.000000000000000	0.000000000000000	0.000000000000000	
0.000000000000000	0.000000000000000	0.000000000000000	
0.000000000000000	0.000000000000000	0.000000000000000	
0.000000000000000	0.000000000000000	0.000000000000000	
0.000000000000000	0.000000000000000	0.000000000000000	
0.000000000000000	0.000000000000000	0.000000000000000	
0.000000000000000	0.000000000000000	0.000000000000000	
0.000000000000000	0.000000000000000	0.000000000000000	
0.000000000000000	0.000000000000000	0.000000000000000	
0.000000000000000	0.000000000000000	0.000000000000000	
0.000000000000000	0.000000000000000	0.000000000000000	
0.000000000000000	0.000000000000000	0.000000000000000	
0.000000000000000	0.000000000000000	0.000000000000000	
0.000000000000000	0.000000000000000	0.000000000000000	
0.000000000000000	0.000000000000000	0.000000000000000	
0.000000000000000	0.000000000000000	0.000000000000000	
0.000000000000000	0.000000000000000	0.000000000000000	
0.000000000000000	0.000000000000000	0.000000000000000	
0.000000000000000	0.000000000000000	0.000000000000000	
0.000000000000000	0.000000000000000	0.000000000000000	
0.000000000000000	0.000000000000000	0.000000000000000	
0.000000000000000	0.000000000000000	0.000000000000000	
0.000000000000000	0.000000000000000	0.000000000000000	
0.000000000000000	0.000000000000000	0.000000000000000	
0.000000000000000	0.000000000000000	0.000000000000000	
0.000000000000000	0.000000000000000	0.000000000000000	
0.000000000000000	0.000000000000000	0.000000000000000	
0.000000000000000	0.000000000000000	0.000000000000000	
0.000000000000000	0.000000000000000	0.000000000000000	
0.000000000000000	0.000000000000000	0.000000000000000	
0.000000000000000	0.000000000000000	0.000000000000000	
0.000000000000000	0.000000000000000	0.000000000000000	
0.000000000000000	0.000000000000000	0.000000000000000	
0.000000000000000	0.000000000000000	0.000000000000000	
0.000000000000000	0.000000000000000	0.000000000000000	
0.000000000000000	0.000000000000000	0.000000000000000	
0.000000000000000	0.000000000000000	0.000000000000000	
0.000000000000000	0.000000000000000	0.000000000000000	
0.000000000000000	0.000000000000000	0.000000000000000	
0.000000000000000	0.000000000000000	0.000000000000000	
0.000000000000000	0.000000000000000	0.000000000000000	
0.000000000000000	0.000000000000000	0.000000000000000	
0.000000000000000	0.000000000000000	0.000000000000000	
0.000000000000000	0.000000000000000	0.000000000000000	
0.000000000000000	0.000000000000000	0.000000000000000	
0.000000000000000	0.000000000000000	0.000000000000000	
0.000000000000000	0.000000000000000	0.000000000000000	
0.000000000000000	0.000000000000000	0.000000000000000	
0.000000000000000	0.000000000000000	0.000000000000000	
0.000000000000000	0.000000000000000	0.000000000000000	
0.000000000000000	0.000000000000000	0.000000000000000	
0.000000000000000	0.000000000000000	0.000000000000000	
0.000000000000000	0.000000000000000	0.000000000000000	
0.000000000000000	0.000000000000000	0.000000000000000	
0.000000000000000	0.000000000000000	0.000000000000000	
0.000000000000000	0.000000000000000	0.000000000000000	
0.000000000000000	0.000000000000000	0.000000000000000	
0.000000000000000	0.000000000000000	0.000000000000000	
0.000000000000000	0.000000000000000	0.000000000000000	
0.000000000000000	0.000000000000000	0.000000000000000	
0.000000000000000	0.000000000000000	0.000000000000000	
0.000000000000000	0.000000000000000	0.000000000000000	
0.000000000000000	0.000000000000000	0.000000000000000	
0.000000000000000	0.000000000000000	0.000000000000000	
0.000000000000000	0.000000000000000	0.000000000000000	
0.000000000000000	0.000000000000000	0.000000000000000	
0.000000000000000	0.000000000000000	0.000000000000000	
0.000000000000000	0.000000000000000	0.000000000000000	
0.000000000000000	0.000000000000000	0.000000000000000	
0.000000000000000	0.000000000000000	0.000000000000000	
0.000000000000000	0.000000000000000	0.000000000000000	
0.000000000000000	0.000000000000000	0.000000000000000	
0.000000000000000	0.000000000000000	0.000000000000000	
0.000000000000000	0.000000000000000	0.000000000000000	
0.000000000000000	0.000000000000000	0.000000000000000	
0.000000000000000	0.000000000000000	0.000000000000000	
0.000000000000000	0.000000000000000	0.000000000000000	
0.000000000000000	0.000000000000000	0.000000000000000	
0.000000000000000	0.000000000000000	0.000000000000000	
0.000000000000000	0.000000000000000	0.000000000000000	
0.000000000000000	0.000000000000000	0.000000000000000	
0.000000000000000	0.000000000000000	0.000000000000000	
0.000000000000000	0.000000000000000	0.000000000000000	
0.000000000000000	0.000000000000000	0.000000000000000	
0.000000000000000	0.000000000000000	0.000000000000000	
0.000000000000000	0.000000000000000	0.000000000000000	
0.000000000000000	0.000000000000000	0.000000000000000	
0.000000000000000	0.000000000000000	0.000000000000000	
0.000000000000000	0.000000000000000	0.000000000000000	
0.000000000000000	0.000000000000000	0.000000000000000	
0.000000000000000	0.000000000000000	0.000000000000000	
0.000000000000000	0.000000000000000	0.000000000000000	
0.000000000000000	0.000000000000000	0.000000000000000	
0.000000000000000	0.000000000000000	0.000000000000000	
0.000000000000000	0.000000000000000	0.000000000000000	
0.000000000000000	0.000000000000000	0.000000000000000	
0.000000000000000	0.000000000000000	0.000000000000000	
0.000000000000000	0.000000000000000	0.000000000000000	
0.000000000000000	0.000000000000000	0.000000000000000	
0.000000000000000	0.000000000000000	0.000000000000000	
0.000000000000000	0.000000000000000	0.000000000000000	
0.000000000000000	0.000000000000000	0.000000000000000	
0.000000000000000	0.000000000000000	0.000000000000000	
0.000000000000000	0.000000000000000	0.000000000000000	
0.000000000000000	0.000000000000000	0.000000000000000	
0.000000000000000	0.000000000000000	0.000000000000000	
0.000000000000000	0.000000000000000	0.000000000000000	
0.000000000000000	0.000000000000000	0.000000000000000	
0.000000000000000	0.000000000000000	0.000000000000000	
0.000000000000000	0.000000000000000	0.000000000000000	
0.000000000000000	0.000000000000000	0.000000000000000	
0.000000000000000	0.000000000000000	0.000000000000000	
0.000000000000000	0.000000000000000	0.000000000000000	
0.000000000000000	0.000000000000000	0.000000000000000	
0.000000000000000	0.000000000000000	0.000000000000000	
0.000000000000000	0.000000000000000	0.000000000000000	
0.000000000000000	0.000000000000000	0.000000000000000	
0.000000000000000	0.000000000000000	0.000000000000000	
0.000000000000000	0.000000000000000	0.000000000000000	
0.000000000000000	0.000000000000000	0.000000000000000	
0.000000000000000	0.000000000000000	0.000000000000000	
0.000000000000000	0.000000000000000	0.000000000000000	
0.000000000000000	0.000000000000000	0.000000000000000	
0.000000000000000	0.000000000000000	0.000000000000000	
0.000000000000000	0.000000000000000	0.000000000000000	
0.000000000000000	0.000000000000000	0.000000000000000	
0.000000000000000	0.000000000000000	0.000000000000000	
0.000000000000000	0.000000000000000	0.000000000000000	
0.000000000000000	0.000000000000000	0.000000000000000	
0.000000000000000	0.000000000000000	0.000000000000000	
0.000000000000000	0.000000000000000	0.000000000000000	
0.000000000000000	0.000000000000000	0.000000000000000	
0.000000000000000	0.000000000000000	0.000000000000000	
0.000000000000000	0.000000000000000	0.000000000000000	
0.000000000000000	0.000000000000000	0.000000000000000	
0.000000000000000	0.000000000000000	0.000000000000000	
0.000000000000000	0.000000000000000	0.000000000000000	
0.000000000000000	0.000000000000000	0.000000000000000	
0.000000000000000	0.000000000000000	0.000000000000000	
0.000000000000000	0.000000000000000	0.000000000000000	
0.000000000000000	0.000000000000000	0.000000000000000	
0.000000000000000	0.000000000000000	0.000000000000000	
0.000000000000000	0.000000000000000	0.000000000000000	
0.000000000000000	0.000000000000000	0.000000000000000	
0.000000000000000	0.000000000000000	0.000000000000000	
0.000000000000000	0.000000000000000	0.000000000000000	
0.000000000000000	0.000000000000000	0.000000000000000	
0.000000000000000	0.000000000000000	0.000000000000000	
0.000000000000000	0.000000000000000	0.000000000000000	
0.000000000000000	0.000000000000000	0.000000000000000	
0.000000000000000	0.000000000000000	0.000000000000000	
0.000000000000000	0.000000000000000	0.000000000000000	
0.000000000000000	0.000000000000000	0.000000000000000	
0.000000000000000	0.000000000000000	0.000000000000000	
0.000000000000000	0.000000000000000	0.000000000000000	
0.000000000000000	0.000000000000000	0.000000000000000	
0.000000000000000	0.000000000000000	0.000000000000000	
0.000000000000000	0.000000000000000	0.000000000000000	
0.000000000000000	0.000000000000000	0.000000000000000	
0.000000000000000	0.000000000000000	0.000000000000000	
0.000000000000000	0.000000000000000	0.000000000000000	
0.000000000000000	0.000000000000000	0.000000000000000	
0.000000000000000	0.000000000000000	0.000000000000000	
0.000000000000000	0.000000000000000	0.000000000000000	
0.000000000000000	0.000000000000000	0.000000000000000	
0.000000000000000	0.000000000000000	0.000000000000000	
0.000000000000000	0.000000000000000	0.000000000000000	
0.000000000000000	0.000000000000000	0.000000000000000	
0.000000000000000	0.000000000000000	0.000000000000000	
0.000000000000000	0.000000000000000	0.000000000000000	
0.000000000000000	0.000000000000000	0.000000000000000	
0.000000000000000	0.000000000000000	0.000000000000000	
0.000000000000000	0.000000000000000	0.000000000000000	
0.000000000000000	0.000000000000000	0.000000000000000	
0.000000000000000	0.000000000000000	0.000000000000000	
0.000000000000000	0.000000000000000	0.000000000000000	
0.000000000000000	0.000000000000000	0.000000000000000	
0.000000000000000	0.000000000000000	0.000000000000000	
0.000000000000000	0.000000000000000	0.000000000000000	
0.000000000000000	0.000000000000000	0.000000000000000	
0.000000000000000	0.000000000000000	0.000000000000000	
0.000000000000000	0.000000000000000	0.000000000000000	
0.000000000000000	0.000000000000000	0.000000000000000	
0.000000000000000	0.000000000000000	0.000000000000000	
0.000000000000000	0.000000000000000	0.000000000000000	
0.000000000000000	0.000000000000000	0.000000000000000	
0.000000000000000	0.000000000000000	0.000000000000000	
0.000000000000000	0.000000000000000	0.000000000000000	
0.000000000000000	0.000000000000000	0.000000000000000	
0.000000000000000	0.000000000000000	0.000000000000000	
0.000000000000000	0.000000000000000	0.000000000000000	
0.000000000000000	0.000000000000000	0.000000000000000	
0.000000000000000	0.000000000000000	0.000000000000000	
0.000000000000000	0.000000000000000	0.000000000000000	
0.000000000000000	0.000000000000000	0.000000000000000	
0.000000000000000	0.000000000000000	0.000000000000000	
0.000000000000000	0.000000000000000	0.000000000000000	
0.000000000000000	0.000000000000000	0.000000000000000	
0.000000000000000	0.000000000000000	0.000000000000000	
0.000000000000000	0.000000000000000	0.000000000000000	
0.000000000000000	0.000000000000000	0.000000000000000	
0.000000000000000	0.000000000000000	0.000000000000000	
0.000000000000000	0.000000000000000	0.000000000000000	
0.000000000000000	0.000000000000000	0.000000000000000	
0.000000000000000	0.000000000000000	0.000000000000000	
0.000000000000000	0.000000000000000	0.000000000000000	
0.000000000000000	0.000000000000000	0.000000000000000	
0.000000000000000	0.000000000000000	0.000000000000000	
0.000000000000000	0.000000000000000	0.000000000000000	
0.000000000000000	0.000000000000000	0.000000000000000	
0.000000000000000	0.000000000000000	0.000000000000000	
0.000000000000000	0.000000000000000	0.000000000000000	
0.000000000000000	0.000000000000000	0.000000000000000	
0.000000000000000	0.000000000000000	0.000000000000000	
0.000000000000000	0.000000000000000	0.000000000000000	
0.000000000000000	0.000000000000000	0.000000000000000	
0.000000000000000	0.000000000000000	0.000000000000000	
0.000000000000000	0.000000000000000	0.000000000000000	
0.000000000000000	0.000000000000000	0.000000000000000	
0.000000000000000	0.000000000000000	0.000000000000000	
0.000000000000000	0.000000000000000	0.000000000000000	
0.000000000000000	0.000000000000000	0.000000000000000	
0.000000000000000	0.000000000000000	0.000000000000000	
0.000000000000000	0.000000000000000	0.000000000000000	
0.000000000000000	0.000000000000000	0.000000000000000	
0.000000000000000	0.000000000000000	0.000000000000000	
0.000000000000000	0.000000000000000	0.000000000000000	
0.000000000000000	0.000000000000000	0.000000000000000	
0.000000000000000	0.000000000000000	0.000000000000000	
0.000000000000000	0.000000000000000	0.000000000000000	
0.000000000000000	0.000000000000000	0.000000000000000	
0.000000000000000	0.000000000000000	0.000000000000000	
0.000000000000000	0.000000000000000	0.000000000000000	
0.000000000000000	0.000000000000000	0.000000000000000	
0.000000000000000	0.000000000000000	0.000000000000000	
0.000000000000000	0.000000000000000	0.000000000000000	
0.000000000000000	0.000000000000000	0.000000000000000	
0.000000000000000	0.000000000000000	0.000000000000000	
0.000000000000000	0.000000000000000	0.000000000000000	
0.000000000000000	0.000000000000000	0.000000000000000	
0.000000000000000	0.000000000000000	0.000000000000000	
0.000000000000000	0.000000000000000	0.000000000000000	
0.000000000000000	0.000000000000000	0.000000000000000	
0.000000000000000	0.000000000000000	0.000000000000000	
0.000000000000000	0.000000000000000	0.000000000000000	
0.000000000000000	0.000000000000000	0.000000000000000	
0.000000000000000	0.000000000000000	0.000000000000000	
0.000000000000000	0.000000000000000	0.000000000000000	
0.000000000000000	0.000000000000000	0.000000000000000	
0.000000000000000	0.000000000000000	0.000000000000000	
0.000000000000000	0.000000000000000	0.000000000000000	
0.000000000000000	0.000000000000000	0.000000000000000	
0.000000000000000	0.000000000000000	0.000000000000000	
0.000000000000000	0.000000000000000	0.000000000000000	
0.000000000000000	0.000000000000000	0.000000000000000	
0.000000000000000	0.000000000000000	0.000000000000000	
0.000000000000000	0.000000000000000	0.000000000000000	
0.000000000000000	0.000000000000000	0.000000000000000	
0.000000000000000	0.000000000000000	0.000000000000000	
0.000000000000000	0.000000000000000	0.000000000000000	
0.000000000000000	0.000000000000000	0.000000000000000	
0.000000000000000	0.000000000000000	0.000000000000000	
0.000000000000000	0.000000000000000	0.000000000000000	
0.000000000000000	0.000000000000000	0.000000000000000	
0.000000000000000	0.000000000000000	0.000000000000000	
0.000000000000000	0.000000000000000	0.000000000000000	
0.000000000000000	0.000000000000000	0.000000000000000	
0.000000000000000	0.000000000000000	0.000000000000000	
0.000000000000000	0.000000000000000	0.000000000000000	
0.000000000000000	0.000000000000000	0.000000000000000	
0.000000000000000	0.000000000000000	0.000000000000000	
0.000000000000000	0.000000000000000	0.000000000000000	
0.000000000000000	0.000000000000000	0.000000000000000	
0.000000000000000	0.000000000000000	0.000000000000000	
0.000000000000000	0.000000000000000	0.000000000000000	
0.000000000000000	0.000000000000000	0.000000000000000	
0.000000000000000	0.000000000000000	0.000000000000000	
0.000000000000000	0.000000000000000	0.000000000000000	
0.000000000000000	0.000000000000000	0.000000000000000	
0.000000000000000	0.000000000000000	0.000000000000000	
0.000000000000000	0.000000000000000	0.000000000000000	
0.000000000000000	0.000000000000000	0.000000000000000	
0.000000000000000	0.000000000000000	0.000000000000000	
0.000000000000000	0.000000000000000	0.000000000000000	
0.000000000000000	0.000000000000000	0.000000000000000	
0.000000000000000	0.000000000000000	0.000000000000000	
0.000000000000000	0.000000000000000	0.000000000000000	
0.000000000000000	0.000000000000000	0.000000000000000	
0.000000000000000	0.000000000000000	0.000000000000000	
0.000000000000000	0.000000000000000	0.000000000000000	
0.000000000000000	0.000000000000000	0.000000000000000	
0.000000000000000	0.000000000000000	0.000000000000000	
0.000000000000000	0.000000000000000	0.000000000000000	
0.000000000000000	0.000000000000000	0.000000000000000	
0.000000000000000	0.000000000000000	0.000000000000000	
0.000000000000000	0.000000000000000	0.000000000000000	
0.000000000000000	0.000000000000000	0.000000000000000	
0.000000000000000	0.000000000000000	0.000000000000000	
0.000000000000000	0.000000000000000	0.000000000000000	
0.000000000000000	0.000000000000000	0.000000000000000	
0.000000000000000	0.000000000000000	0.000000000000000	
0.000000000000000	0.000000000000000	0.000000000000000	
0.000000000000000	0.000000000000000	0.000000000000000	
0.000000000000000	0.000000000000000	0.000000000000000	
0.000000000000000	0.000000000000000	0.000000000000000	
0.000000000000000	0.000000000000000	0.000000000000000	
0.000000000000000	0.000000000000000	0.000000000000000	
0.000000000000000	0.000000000000000	0.000000000000000	
0.000000000000000	0.000000000000000	0.000000000000000	
0.000000000000000	0.000000000000000	0.000000000000000	
0.000000000000000	0.000000000000000	0.000000000000000	
0.000000000000000	0.000000000000000	0.000000000000000	
0.000000000000000	0.000000000000000	0.000000000000000	
0.000000000000000	0.000000000000000	0.000000000000000	
0.000000000000000	0.000000000000000	0.000000000000000	
0.000000000000000	0.000000000000000	0.000000000000000	
0.000000000000000	0.000000000000000	0.000000000000000	
0.000000000000000	0.000000000000000	0.000000000000000	
0.000000000000000	0.000000000000000	0.000000000000000	
0.000000000000000	0.000000000000000	0.000000000000000	
0.000000000000000	0.000000000000000	0.000000000000000	
0.000000000000000	0.000000000000000	0.000000000000000	
0.000000000000000	0.000000000000000	0.000000000000000	
0.000000000000000	0.000000000000000	0.000000000000000	
0.000000000000000	0.000000000000000	0.000000000000000	
0.000000000000000	0.000000000000000	0.000000000000000	
0.000000000000000	0.000000000000000	0.000000000000000	
0.000000000000000	0.000000000000000	0.000000000000000	
0.000000000000000	0.000000000000000	0.000000000000000	
0.000000000000000	0.000000000000000	0.000000000000000	
0.000000000000000	0.000000000000000	0.000000000000000	
0.000000000000000	0.000000000000000	0.000000000000000	
0.000000000000000	0.000000000000000	0.000000000000000	
0.000000000000000	0.000000000000000	0.000000000000000	
0.000000000000000	0.000000000000000	0.000000000000000	
0.000000000000000	0.000000000000000	0.000000000000000	
0.000000000000000	0.000000000000000	0.000000000000000	
0.000000000000000	0.000000000000000	0.000000000000000	
0.000000000000000	0.000000000000000	0.000000000000000	
0.000000000000000	0.000000000000000	0.000000000000000	
0.000000000000000	0.000000000000000	0.000000000000000	
0.000000000000000	0.000000000000000	0.000000000000000	
0.000000000000000	0.000000000000000	0.000000000000000	
0.000000000000000	0.000000000000000	0.000000000000000	
0.000000000000000	0.000000000000000	0.000000000000000	
0.000000000000000	0.000000000000000	0.000000000000000	
0.000000000000000	0.000000000000000	0.000000000000000	
0.000000000000000	0.000000000000000	0.000000000000000	
0.000000000000000	0.000000000000000	0.000000000000000	
0.000000000000000	0.000000000000000	0.000000000000000	
0.000000000000000	0.000000000000000	0.000000000000000	
0.000000000000000	0.000000000000000	0.000000000000000	
0.000000000000000	0.000000000000000	0.000000000000000	
0.000000000000000	0.000000000000000	0.000000000000000	
0.000000000000000	0.000000000000000	0.000000000000000	
0.000000000000000	0.000000000000000	0.000000000000000	
0.000000000000000	0.000000000000000	0.000000000000000	
0.000000000000000	0.000000000000000	0.000000000000000	
0.000000000000000	0.000000000000000	0.000000000000000	
0.000000000000000	0.000000000000000	0.000000000000000	
0.000000000000000	0.000000000000000	0.000000000000000	
0.000000000000000	0.000000000000000	0.000000000000000	
0.000000000000000	0.000000000000000	0.000000000000000	
0.000000000000000	0.000000000000000	0.000000000000000	
0.000000000000000	0.000000000000000	0.000000000000000	
0.000000000000000	0.000000000000000	0.000000000000000	
0.000000000000000	0.000000000000000	0.000000000000000	
0.000000000000000	0.000000000000000	0.000000000000000	
0.000000000000000	0.000000000000000	0.000000000000000	
0.000000000000000	0.000000000000000	0.000000000000000	
0.000000000000000	0.000000000000000	0.000000000000000	
0.000000000000000	0.000000000000000	0.000000000000000	
0.000000000000000	0.000000000000000	0.000000000000000	
0.000000000000000	0.000000000000000	0.000000000000000	
0.000000000000000	0.000000000000000	0.000000000000000	
0.000000000000000	0.000000000000000	0.000000000000000	
0.000000000000000	0.000000000000000	0.000000000000000	
0.000000000000000	0.000000000000000	0.000000000000000	
0.000000000000000	0.000000000000000	0.000000000000000	
0.000000000000000	0.000000000000000	0.000000000000000	
0.000000000000000	0.000000000000000	0.000000000000000	
0.000000000000000	0.000000000000000	0.000000000000000	
0.000000000000000	0.000000000000000	0.000000000000000	
0.000000000000000	0.000000000000000	0.000000000000000	
0.000000000000000	0.000000000000000	0.000000000000000	
0.000000000000000	0.000000000000000	0.000000000000000	
0.000000000000000	0.000000000000000	0.000000000000000	
0.000000000000000	0.000000000000000	0.000000000000000	
0.000000000000000	0.000000000000000	0.000000000000000	
0.000000000000000	0.000000000000000	0.000000000000000	
0.000000000000000	0.000000000000000	0.000000000000000	
0.000000000000000	0.000000000000000	0.000000000000000	
0.000000000000000	0.000000000000000	0.000000000000000	
0.000000000000000	0.000000000000000	0.000000000000000	
0.000000000000000	0.000000000000000	0.000000000000000	
0.000000000000000	0.000000000000000	0.000000000000000	
0.000000000000000	0.000000000000000	0.000000000000000	
0.000000000000000	0.000000000000000	0.000000000000000	
0.000000000000000	0.000000000000000	0.000000000000000	
0.000000000000000	0.000000000000000	0.000000000000000	
0.000000000000000	0.000000000000000	0.000000000000000	
0.000000000000000	0.000000000000000	0.000000000000000	
0.000000000000000	0.000000000000000	0.000000000000000	
0.000000000000000	0.000000000000000	0.000000000000000	
0.000000000000000	0.000000000000000	0.000000000000000	
0.000000000000000	0.000000000000000	0.000000000000000	
0.000000000000000	0.000000000000000	0.000000000000000	
0.000000000000000	0.000000000000000	0.000000000000000	
0.000000000000000	0.000000000000000	0.000000000000000	
0.000000000000000	0.000000000000000	0.000000000000000	
0.000000000000000	0.000000000000000	0.000000000000000	
0.000000000000000	0.000000000000000	0.000000000000000	
0.000000000000000	0.000000000000000	0.000000000000000	
0.000000000000000	0.000000000000000	0.000000000000000	
0.000000000000000	0.000000000000000	0.000000000000000	
0.000000000000000	0.000000000000000	0.000000000000000	
0.000000000000000	0.000000000000000	0.000000000000000	
0.000000000000000	0.000000000000000	0.000000000000000	
0.000000000000000	0.000000000000000	0.000000000000000	
0.000000000000000	0.000000000000000	0.000000000000000	
0.000000000000000	0.000000000000000	0.000000000000000	
0.000000000000000	0.000000000000000	0.000000000000000	
0.000000000000000	0.000000000000000	0.000000000000000	
0.000000000000000	0.000000000000000	0.000000000000000	
0.000000000000000	0.000000000000000	0.000000000000000	
0.000000000000000	0.000000000000000	0.000000000000000	
0.000000000000000	0.000000000000000	0.000000000000000	
0.000000000000000	0.000000000000000	0.000000000000000	
0.000000000000000	0.000000000000000	0.000000000000000	
0.000000000000000	0.000000000000000	0.000000000000000	
0.000000000000000	0.000000000000000	0.000000000000000	
0.000000000000000	0.000000000000000	0.000000000000000	
0.000000000000000	0.000000000000000	0.000000000000000	
0.000000000000000	0.000000000000000	0.000000000000000	
0.000000000000000	0.000000000000000	0.000000000000000	
0.000000000000000	0.000000000000000	0.000000000000000	
0.000000000000000	0.000000000000000	0.000000000000000	
0.000000000000000	0.000000000000000	0.000000000000000	
0.000000000000000	0.000000000000000	0.000000000000000	
0.000000000000000	0.000000000000000	0.000000000000000	
0.000000000000000	0.000000000000000	0.000000000000000	
0.000000000000000	0.000000000000000	0.000000000000000	
0.000000000000000	0.000000000000000	0.000000000000000	
0.000000000000000	0.000000000000000	0.000000000000000	
0.000000000000000	0.000000000000000	0.000000000000000	
0.000000000000000	0.000000000000000	0.000000000000000	
0.000000000000000	0.000000000000000	0.000000000000000	
0.000000000000000	0.000000000000000	0.000000000000000	
0.000000000000000	0.000000000000000	0.000000000000000	
0.000000000000000	0.000000000000000	0.000000000000000	
0.000000000000000	0.000000000000000	0.000000000000000	
0.000000000000000	0.000000000000000	0.000000000000000	
0.000000000000000	0.000000000000000	0.000000000000000	
0.000000000000000	0.000000000000000	0.000000000000000	
0.000000000000000	0.000000000000000	0.000000000000000	
0.000000000000000	0.000000000000000	0.000000000000000	
0.000000000000000	0.000000000000000	0.000000000000000	
0.000000000000000	0.000000000000000	0.000000000000000	
0.000000000000000	0.000000000000000	0.000000000000000	
0.000000000000000	0.000000000000000	0.000000000000000	
0.000000000000000	0.000000000000000	0.000000000000000	
0.000000000000000	0.000000000000000	0.000000000000000	
0.000000000000000	0.000000000000000	0.000000000000000	
0.000000000000000	0.000000000000000	0.000000000000000	
0.000000000000000	0.000000000000000	0.000000000000000	
0.000000000000000	0.000000000000000	0.000000000000000	
0.000000000000000	0.000000000000000	0.000000000000000	
0.000000000000000	0.000000000000000	0.000000000000000	
0.000000000000000	0.000000000000000	0.000000000000000	
0.000000000000000	0.000000000000000	0.000000000000000	
0.000000000000000	0.000000000000000	0.000000000000000	
0.000000000000000	0.000000000000000	0.000000000000000	
0.000000000000000	0.000000000000000	0.000000000000000	
0.000000000000000	0.000000000000000	0.000000000000000	
0.000000000000000	0.000000000000000	0.000000000000000	
0.000000000000000	0.000000000000000	0.000000000000000	
0.000000000000000	0.000000000000000	0.000000000000000	
0.000000000000000	0.000000000000000	0.000000000000000	
0.000000000000000	0.000000000000000	0.000000000000000	
0.000000000000000	0.000000000000000	0.000000000000000	
0.000000000000000	0.000000000000000	0.000000000000000	
0.000000000000000	0.000000000000000	0.000000000000000	
0.000000000000000	0.000000000000000	0.000000000000000	
0.000000000000000	0.000000000000000	0.000000000000000	
0.000000000000000	0.000000000000000	0.000000000000000	
0.000000000000000	0.000000000000000	0.000000000000000	
0.000000000000000	0.000000000000000	0.000000000000000	
0.000000000000000	0.000000000000000	0.000000000000000	
0.000000000000000	0.000000000000000	0.000000000000000	
0.000000000000000	0.000000000000000	0.000000000000000	
0.000000000000000	0.000000000000000	0.000000000000000	
0.000000000000000	0.000000000000000	0.000000000000000	
0.000000000000000	0.000000000000000	0.000000000000000	
0.000000000000000	0.000000000000000	0.000000000000000	
0.000000000000000	0.000000000000000	0.000000000000000	
0.000000000000000	0.000000000000000	0.000000000000000	
0.000000000000000	0.000000000000000	0.000000000000000	
0.000000000000000	0.000000000000000	0.000000000000000	
0.000000000000000	0.000000000000000	0.000000000000000	
0.000000000000000	0.000000000000000	0.000000000000000	
0.000000000000000	0.000000000000000	0.000000000000000	
0.000000000000000	0.000000000000000	0.000000000000000	
0.000000000000000	0.000000000000000	0.000000000000000	
0.000000000000000	0.000000000000000	0.000000000000000	
0.000000000000000	0.000000000000000	0.000000000000000	
0.000000000000000	0.000000000000000	0.000000000000000	
0.000000000000000	0.000000000000000	0.000000000000000	
0.000000000000000	0.000000000000000	0.000000000000000	
0.000000000000000	0.000000000000000	0.000000000000000	
0.000000000000000	0.000000000000000	0.000000000000000	
0.000000000000000	0.000000000000000	0.000000000000000	
0.000000000000000	0.000000000000000	0.000000000000000	
0.000000000000000	0.000000000000000	0.000000000000000	
0.000000000000000	0.000000000000000	0.000000000000000	
0.000000000000000	0.000000000000000	0.000000000000000	
0.000000000000000	0.000000000000000	0.000000000000000	
0.000000000000000	0.000000000000000	0.000000000000000	
0.000000000000000	0.000000000000000	0.000000000000000	
0.000000000000000	0.000000000000000	0.000000000000000	
0.000000000000000	0.000000000000000	0.000000000000000	
0.000000000000000	0.000000000000000	0.000000000000000	
0.000000000000000	0.000000000000000	0.000000000000000	
0.000000000000000	0.000000000000000	0.000000000000000	
0.000000000000000	0.000000000000000	0.000000000000000	
0.000000000000000	0.000000000000000	0.000000000000000	
0.000000000000000	0.000000000000000	0.000000000000000	
0.000000000000000	0.000000000000000	0.000000000000000	
0.000000000000000	0.000000000000000	0.000000000000000	
0.000000000000000	0.000000000000000	0.000000000000000	
0.000000000000000	0.000000000000000	0.000000000000000	
0.000000000000000	0.000000000000000	0.000000000000000	
0.000000000000000	0.000000000000000	0.000000000000000	
0.000000000000000	0.000000000000000	0.000000000000000	
0.000000000000000	0.000000000000000	0.000000000000000	
0.000000000000000	0.000000000000000	0.000000000000000	
0.000000000000000	0.000000000000000	0.000000000000000	
0.000000000000000	0.000000000000000	0.000000000000000	
0.000000000000000	0.000000000000000	0.000000000000000	
0.000000000000000	0.000000000000000	0.000000000000000	
0.000000000000000	0.000000000000000	0.000000000000000	
0.000000000000000	0.000000000000000	0.000000000000000	
0.000000000000000	0.000000000000000	0.000000000000000	
0.000000000000000	0.000000000000000	0.000000000000000	
0.000000000000000	0.000000000000000	0.000000000000000	
0.000000000000000	0.000000000000000	0.000000000000000	
0.000000000000000	0.000000000000000	0.000000000000000	
0.000000000000000	0.000000000000000	0.000000000000000	
0.000000000000000	0.000000000000000	0.000000000000000	
0.000000000000000	0.000000000000000	0.000000000000000	
0.000000000000000	0.000000000000000	0.000000000000000	
0.000000000000000	0.000000000000000	0.000000000000000	
0.000000000000000	0.000000000000000	0.000000000000000	
0.000000000000000	0.000000000000000	0.000000000000000	
0.000000000000000	0.000000000000000	0.000000000000000	
0.000000000000000	0.000000000000000	0.000000000000000	
0.000000000000000	0.000000000000000	0.000000000000000	
0.000000000000000	0.000000000000000	0.000000000000000	
0.000000000000000	0.000000000000000	0.000000000000000	
0.000000000000000	0.000000000000000	0.000000000000000	
0.000000000000000	0.000000000000000	0.000000000000000	
0.000000000000000	0.000000000000000	0.000000000000000	
0.000000000000000	0.000000000000000	0.000000000000000	
0.000000000000000	0.000000000000000	0.000000000000000	
0.000000000000000	0.000000000000000	0.000000000000000	
0.000000000000000	0.000000000000000	0.000000000000000	
0.000000000000000	0.000000000000000	0.000000000000000	
0.000000000000000	0.000000000000000	0.000000000000000	
0.000000000000000	0.000000000000000	0.000000000000000	
0.000000000000000	0.000000000000000	0.000000000000000	
0.000000000000000	0.000000000000000	0.000000000000000	
0.000000000000000	0.000000000000000	0.000000000000000	
0.000000000000000	0.000000000000000	0.000000000000000	
0.000000000000000	0.000000000000000	0.000000000000000	
0.000000000000000	0.000000000000000	0.000000000000000	
0.000000000000000	0.000000000000000	0.000000000000000	
0.000000000000000	0.000000000000000	0.000000000000000	
0.000000000000000	0.000000000000000	0.000000000000000	
0.000000000000000	0.000000000000000	0.000000000000000	
0.000000000000000	0.000000000000000	0.000000000000000	
0.000000000000000	0.000000000000000	0.000000000000000	
0.000000000000000	0.000000000000000	0.000000000000000	
0.000000000000000	0.000000000000000	0.000000000000000	
0.000000000000000	0.000000000000000	0.000000000000000	
0.000000000000000	0.000000000000000	0.000000000000000	
0.000000000000000	0.000000000000000	0.000000000000000	
0.000000000000000	0.000000000000000	0.000000000000000	
0.000000000000000	0.000000000000000	0.000000000000000	
0.000000000000000	0.000000000000000	0.000000000000000	
0.000000000000000	0.000000000000000	0.000000000000000	
0.000000000000000	0.000000000000000	0.000000000000000	
0.000000000000000	0.000000000000000	0.000000000000000	
0.000000000000000	0.000000000000000	0.000000000000000	
0.000000000000000	0.000000000000000	0.000000000000000	
0.000000000000000	0.000000000000000	0.000000000000000	
0.000000000000000	0.000000000000000	0.000000000000000	
0.000000000000000	0.000000000000000	0.000000000000000	
0.000000000000000	0.000000000000000	0.000000000000000	
0.000000000000000	0.000000000000000	0.000000000000000	
0.000000000000000	0.000000000000000	0.000000000000000	
0.000000000000000	0.000000000000000	0.000000000000000	
0.000000000000000	0.000000000000000	0.000000000000000	
0.000000000000000	0.000000000000000	0.000000000000000	
0.000000000000000	0.000000000000000	0.000000000000000	
0.000000000000000	0.000000000000000	0.000000000000000	
0.000000000000000	0.000000000000000	0.000000000000000	
0.000000000000000	0.000000000000000	0.000000000000000	
0.000000000000000	0.000000000000000	0.000000000000000	
0.000000000000000	0.000000000000000	0.000000000000000	
0.000000000000000	0.000000000000000	0.000000000000000	
0.000000000000000	0.000000000000000	0.000000000000000	
0.000000000000000	0.000000000000000	0.000000000000000	
0.000000000000000	0.000000000000000	0.000000000000000	
0.000000000000000	0.000000000000000	0.000000000000000	
0.000000000000000	0.000000000000000	0.000000000000000	
0.000000000000000	0.000000000000000	0.000000000000000	
0.000000000000000	0.000000000000000	0.000000000000000	
0.000000000000000	0.000000000000000	0.000000000000000	
0.000000000000000	0.000000000000000	0.000000000000000	
0.000000000000000	0.000000000000000	0.000000000000000	
0.000000000000000	0.000000000000000	0.000000000000000	
0.000000000000000	0.000000000000000	0.000000000000000	
0.000000000000000	0.000000000000000	0.000000000000000	
0.000000000000000	0.000000000000000	0.000000000000000	
0.000000000000000	0.000000000000000	0.000000000000000	
0.000000000000000	0.000000000000000	0.000000000000000	
0.000000000000000	0.000000000000000	0.000000000000000	
0.000000000000000	0.000000000000000	0.000000000000000	
0.000000000000000	0.000000000000000	0.000000000000000	
0.000000000000000	0.000000000000000	0.000000000000000	
0.000000000000000	0.000000000000000	0.000000000000000	
0.000000000000000	0.000000000000000	0.000000000000000	
0.000000000000000	0.000000000000000	0.000000000000000	
0.000000000000000	0.000000000000000	0.000000000000000	
0.000000000000000	0.000000000000000	0.000000000000000	
0.000000000000000	0.000000000000000	0.000000000000000	
0.000000000000000	0.000000000000000	0.000000000000000	
0.000000000000000	0.000000000000000	0.000000000000000	
0.000000000000000	0.000000000000000	0.000000000000000	
0.000000000000000	0.000000000000000	0.000000000000000	
0.000000000000000	0.000000000000000	0.000000000000000	
0.000000000000000	0.000000000000000	0.000000000000000	
0.000000000000000	0.000000000000000	0.000000000000000	
0.000000000000000	0.000000000000000	0.000000000000000	
0.000000000000000	0.000000000000000	0.000000000000000	
0.000000000000000	0.000000000000000	0.000000000000000	
0.000000000000000	0.000000000000000	0.000000000000000	
0.000000000000000	0.000000000000000	0.000000000000000	
0.000000000000000	0.000000000000000	0.000000000000000	
0.000000000000000	0.000000000000000	0.000000000000000	
0.000000000000000	0.000000000000000	0.000000000000000	
0.000000000000000	0.000000000000000	0.000000000000000	
0.000000000000000	0.000000000000000	0.000000000000000	
0.000000000000000	0.000000000000000	0.000000000000000	
0.000000000000000	0.000000000000000	0.000000000000000	
0.000000000000000	0.000000000000000	0.000000000000000	
0.000000000000000	0.000000000000000	0.000000000000000	
0.000000000000000	0.000000000000000	0.000000000000000	
0.000000000000000	0.000000000000000	0.000000000000000	
0.000000000000000	0.000000000000000	0.000000000000000	
0.000000000000000	0.000000000000000	0.000000000000000	
0.000000000000000	0.000000000000000	0.000000000000000	
0.000000000000000	0.000000000000000	0.000000000000000	
0.000000000000000	0.000000000000000	0.000000000000000	
0.000000000000000	0.000000000000000	0.000000000000000	
0.000000000000000	0.000000000000000	0.000000000000000	
0.000000000000000	0.000000000000000	0.000000000000000	
0.000000000000000	0.000000000000000	0.000000000000000	
0.000000000000000	0.000000000000000	0.000000000000000	
0.000000000000000	0.000000000000000	0.000000000000000	
0.000000000000000	0.000000000000000	0.000000000000000	
0.000000000000000	0.000000000000000	0.000000000000000	
0.000000000000000	0.000000000000000	0.000000000000000	
0.000000000000000	0.000000000000000	0.000000000000000	
0.000000000000000	0.000000000000000	0.000000000000000	
0.000000000000000	0.000000000000000	0.000000000000000	
0.000000000000000	0.000000000000000	0.000000000000000	
0.000000000000000	0.000000000000000	0.000000000000000	
0.000000000000000	0.000000000000000	0.000000000000000	
0.000000000000000	0.000000000000000	0.000000000000000	
0.000000000000000	0.000000000000000	0.000000000000000	
0.000000000000000	0.000000000000000	0.000000000000000	
0.000000000000000	0.000000000000000	0.000000000000000	
0.000000000000000	0.000000000000000	0.000000000000000	
0.000000000000000	0.000000000000000	0.000000000000000	
0.000000000000000	0.000000000000000	0.000000000000000	
0.000000000000000	0.000000000000000	0.000000000000000	
0.000000000000000	0.000000000000000	0.000000000000000	
0.000000000000000	0.000000000000000	0.000000000000000	
0.000000000000000	0.000000000000000	0.000000000000000	
0.000000000000000	0.000000000000000	0.000000000000000	
0.000000000000000	0.000000000000000	0.000000000000000	
0.000000000000000	0.000000000000000	0.000000000000000	
0.000000000000000	0.000000000000000	0.000000000000000	
0.000000000000000	0.000000000000000	0.000000000000000	
0.000000000000000	0.000000000000000	0.000000000000000	
0.000000000000000	0.000000000000000	0.000000000000000	
0.000000000000000	0.000000000000000	0.000000000000000	
0.000000000000000	0.000000000000000	0.000000000000000	
0.000000000000000	0.000000000000000	0.000000000000000	
0.000000000000000	0.000000000000000	0.000000000000000	
0.000000000000000	0.000000000000000	0.000000000000000	
0.000000000000000	0.000000000000000	0.000000000000000	
0.000000000000000	0.000000000000000	0.000000000000000	
0.000000000000000	0.000000000000000	0.000000000000000	
0.000000000000000	0.000000000000000	0.000000000000000	
0.000000000000000	0.000000000000000	0.000000000000000	
0.000000000000000	0.000000000000000	0.000000000000000	
0.000000000000000	0.000000000000000	0.000000000000000	
0.000000000000000	0.000000000000000	0.000000000000000	
0.000000000000000	0.000000000000000	0.000000000000000	
0.000000000000000	0.000000000000000	0.000000000000000	
0.000000000000000	0.000000000000000	0.000000000000000	
0.000000000000000	0.000000000000000	0.000000000000000	
0.000000000000000	0.000000000000000	0.000000000000000	
0.000000000000000	0.000000000000000	0.000000000000000	
0.000000000000000	0.000000000000000	0.000000000000000	
0.000000000000000	0.000000000000000	0.000000000000000	
0.000000000000000	0.000000000000000	0.000000000000000	
0.000000000000000	0.000000000000000	0.000000000000000	
0.000000000000000	0.000000000000000	0.000000000000000	
0.000000000000000	0.000000000000000	0.000000000000000	
0.000000000000000	0.000000000000000	0.000000000000000	
0.000000000000000	0.000000000000000	0.000000000000000	
0.000000000000000	0.000000000000000	0.000000000000000	
0.000000000000000	0.000000000000000	0.000000000000000	
0.000000000000000	0.000000000000000	0.000000000000000	
0.000000000000000	0.000000000000000	0.000000000000000	
0.000000000000000	0.000000000000000	0.000000000000000	
0.000000000000000	0.000000000000000	0.000000000000000	
0.000000000000000	0.000000000000000	0.000000000000000	
0.000000000000000	0.000000000000000	0.000000000000000	
0.000000000000000	0.000000000000000	0.000000000000000	
0.000000000000000	0.000000000000000	0.000000000000000	
0.000000000000000	0.000000000000000	0.000000000000000	
0.000000000000000	0.000000000000000	0.000000000000000	
0.000000000000000	0.000000000000000	0.000000000000000	
0.000000000000000	0.000000000000000	0.000000000000000	
0.000000000000000	0.000000000000000	0.000000000000000	
0.000000000000000	0.000000000000000	0.000000000000000	
0.000000000000000	0.000000000000000	0.000000000000000	
0.000000000000000	0.000000000000000	0.000000000000000	
0.000000000000000	0.000000000000000	0.000000000000000	
0.000000000000000	0.000000000000000	0.000000000000000	
0.000000000000000	0.000000000000000	0.000000000000000	
0.000000000000000	0.000000000000000	0.000000000000000	
0.000000000000000	0.000000000000000	0.000000000000000	
0.000000000000000	0.000000000000000	0.000000000000000	
0.000000000000000	0.000000000000000	0.000000000000000	
0.000000000000000	0.000000000000000	0.000000000000000	
0.000000000000000	0.000000000000000	0.000000000000000	
0.000000000000000	0.000000000000000	0.000000000000000	
0.000000000000000	0.000000000000000	0.000000000000000	
0.000000000000000	0.000000000000000	0.000000000000000	
0.000000000000000	0.000000000000000	0.000000000000000	
0.000000000000000	0.000000000000000	0.000000000000000	
0.000000000000000	0.000000000000000	0.000000000000000	
0.000000000000000	0.000000000000000	0.000000000000000	
0.000000000000000	0.000000000000000	0.000000000000000	
0.000000000000000	0.000000000000000	0.000000000000000	
0.000000000000000	0.000000000000000	0.000000000000000	
0.000000000000000	0.000000000000000	0.000000000000000	
0.000000000000000	0.000000000000000	0.000000000000000	
0.000000000000000	0.000000000000000	0.000000000000000	
0.000000000000000	0.000000000000000	0.000000000000000	
0.000000000000000	0.000000000000000	0.000000000000000	
0.000000000000000	0.000000000000000	0.000000000000000	
0.000000000000000	0.000000000000000	0.000000000000000	
0.000000000000000	0.000000000000000	0.000000000000000	
0.000000000000000	0.000000000000000	0.000000000000000	
0.000000000000000	0.000000000000000	0.000000000000000	
0.000000000000000	0.000000000000000	0.000000000000000	
0.000000000000000	0.000000000000000	0.000000000000000	
0.000000000000000	0.000000000000000	0.000000000000000	
0.000000000000000	0.000000000000000	0.000000000000000	
0.000000000000000	0.000000000000000	0.000000000000000	
0.000000000000000	0.000000000000000	0.000000000000000	
0.000000000000000	0.000000000000000	0.000000000000000	
0.000000000000000	0.000000000000000	0.000000000000000	
0.000000000000000	0.000000000000000	0.000000000000000	
0.000000000000000	0.000000000000000	0.000000000000000	
0.000000000000000	0.000000000000000	0.000000000000000	
0.000000000000000	0.000000000000000	0.000000000000000	
0.000000000000000	0.000000000000000	0.000000000000000	
0.000000000000000	0.000000000000000	0.000000000000000	
0.000000000000000	0.000000000000000	0.000000000000000	
0.000000000000000	0.000000000000000	0.000000000000000	
0.000000000000000	0.000000000000000	0.000000000000000	
0.000000000000000	0.000000000000000	0.000000000000000	
0.000000000000000	0.000000000000000	0.000000000000000	
0.000000000000000	0.000000000000000	0.000000000000000	
0.000000000000000	0.000000000000000	0.000000000000000	
0.000000000000000	0.000000000000000	0.000000000000000	
0.000000000000000	0.000000000000000	0.000000000000000	
0.000000000000000	0.000000000000000	0.000000000000000	
0.000000000000000	0.000000000000000	0.000000000000000	
0.000000000000000	0.000000000000000	0.000000000000000	
0.000000000000000	0.000000000000000	0.000000000000000	
0.000000000000000	0.000000000000000	0.000000000000000	
0.000000000000000	0.000000000000000	0.000000000000000	
0.000000000000000	0.000000000000000	0.000000000000000	
0.000000000000000	0.000000000000000	0.000000000000000	
0.000000000000000	0.000000000000000	0.000000000000000	
0.000000000000000	0.000000000000000	0.000000000000000	
0.000000000000000	0.000000000000000	0.000000000000000	
0.000000000000000	0.000000000000000	0.000000000000000	
0.000000000000000	0.000000000000000	0.000000000000000	
0.000000000000000	0.000000000000000	0.000000000000000	
0.000000000000000	0.000000000000000	0.000000000000000	
0.000000000000000	0.000000000000000	0.000000000000000	
0.000000000000000	0.000000000000000	0.000000000000000	
0.000000000000000	0.000000000000000	0.000000000000000	
0.000000000000000	0.000000000000000	0.000000000000000	
0.000000000000000	0.000000000000000	0.000000000000000	
0.000000000000000	0.000000000000000	0.000000000000000	
0.000000000000000	0.000000000000000	0.000000000000000	
0.000000000000000	0.000000000000000	0.000000000000000	
0.000000000000000	0.000000000000000	0.000000000000000	
0.000000000000000	0.000000000000000	0.000000000000000	
0.000000000000000	0.000000000000000	0.000000000000000	
0.000000000000000	0.000000000000000	0.000000000000000	
0.000000000000000	0.000000000000000	0.000000000000000	
0.000000000000000	0.000000000000000	0.000000000000000	
0.000000000000000	0.000000000000000	0.000000000000000	
0.000000000000000	0.000000000000000	0.000000000000000	
0.000000000000000	0.000000000000000	0.000000000000000	
0.000000000000000	0.000000000000000	0.000000000000000	
0.000000000000000	0.000000000000000	0.000000000000000	
0.000000000000000	0.000000000000000	0.000000000000000	
0.000000000000000	0.000000000000000	0.000000000000000	
0.000000000000000	0.000000000000000	0.000000000000000	
0.000000000000000	0.000000000000000	0.000000000000000	
0.000000000000000	0.000000000000000	0.000000000000000	
0.000000000000000	0.000000000000000	0.000000000000000	
0.000000000000000	0.000000000000000	0.000000000000000	
0.000000000000000	0.000000000000000	0.000000000000000	
0.000000000000000	0.000000000000000	0.000000000000000	
0.000000000000000	0.000000000000000	0.000000000000000	
0.000000000000000	0.000000000000000	0.000000000000000	
0.000000000000000	0.000000000000000	0.000000000000000	
0.000000000000000	0.000000000000000	0.000000000000000	
0.000000000000000	0.000000000000000	0.000000000000000	
0.000000000000000	0.000000000000000	0.000000000000000	
0.000000000000000	0.000000000000000	0.000000000000000	
0.000000000000000	0.000000000000000	0.000000000000000	
0.000000000000000	0.000000000000000	0.000000000000000	
0.000000000000000	0.000000000000000	0.000000000000000	
0.000000000000000	0.000000000000000	0.000000000000000	
0.000000000000000	0.000000000000000	0.000000000000000	
0.000000000000000	0.000000000000000	0.000000000000000	
0.000000000000000	0.000000000000000	0.000000000000000	
0.000000000000000	0.000000000000000	0.000000000000000	
0.000000000000000	0.000000000000000	0.000000000000000	
0.000000000000000	0.000000000000000	0.000000000000000	
0.000000000000000	0.000000000000000	0.000000000000000	
0.000000000000000	0.000000000000000	0.000000000000000	
0.000000000000000	0.000000000000000	0.000000000000000	
0.000000000000000	0.000000000000000	0.000000000000000	
0.000000000000000	0.000000000000000	0.000000000000000	
0.000000000000000	0.000000000000000	0.000000000000000	
0.000000000000000	0.000000000000000	0.000000000000000	
0.000000000000000	0.000000000000000	0.000000000000000	
0.000000000000000	0.000000000000000	0.000000000000000	
0.000000000000000	0.000000000000000	0.000000000000000	
0.000000000000000	0.000000000000000	0.000000000000000	
0.000000000000000	0.000000000000000	0.000000000000000	
0.000000000000000	0.000000000000000	0.000000000000000	
0.000000000000000	0.000000000000000	0.000000000000000	
0.000000000000000	0.000000000000000	0.000000000000000	
0.000000000000000	0.000000000000000	0.000000000000000	
0.000000000000000	0.000000000000000	0.000000000000000	
0.000000000000000	0.000000000000000	0.000000000000000	
0.000000000000000	0.000000000000000	0.000000000000000	
0.000000000000000	0.000000000000000	0.000000000000000	
0.000000000000000	0.000000000000000	0.000000000000000	
0.000000000000000	0.000000000000000	0.000000000000000	
0.000000000000000	0.000000000000000	0.000000000000000	
0.000000000000000	0.000000000000000	0.000000000000000	
0.000000000000000	0.000000000000000	0.000000000000000	
0.000000000000000	0.000000000000000	0.000000000000000	
0.000000000000000	0.000000000000000	0.000000000000000	
0.000000000000000	0.000000000000000	0.000000000000000	
0.000000000000000	0.000000000000000	0.000000000000000	
0.000000000000000	0.000000000000000	0.000000000000000	
0.000000000000000	0.000000000000000	0.000000000000000	
0.000000000000000	0.000000000000000	0.000000000000000	
0.000000000000000	0.000000000000000	0.000000000000000	
0.000000000000000	0.000000000000000	0.000000000000000	
0.000000000000000	0.000000000000000	0.000000000000000	
0.000000000000000	0.000000000000000	0.000000000000000	
0.000000000000000	0.000000000000000	0.000000000000000	
0.000000000000000	0.000000000000000	0.000000000000000	
0.000000000000000	0.000000000000000	0.000000000000000	
0.000000000000000	0.000000000000000	0.000000000000000	
0.000000000000000	0.000000000000000	0.000000000000000	
0.000000000000000	0.000000000000000	0.000000000000000	
0.000000000000000	0.000000000000000	0.000000000000000	
0.000000000000000	0.000000000000000	0.000000000000000	
0.000000000000000	0.000000000000000	0.000000000000000	
0.000000000000000	0.000000000000000	0.000000000000000	
0.000000000000000	0.000000000000000	0.000000000000000	
0.000000000000000	0.000000000000000	0.000000000000000	
0.000000000000000	0.000000000000000	0.000000000000000	
0.000000000000000	0.000000000000000	0.000000000000000	
0.000000000000000	0.000000000000000	0.000000000000000	
0.000000000000000	0.000000000000000	0.000000000000000	
0.000000000000000	0.000000000000000	0.000000000000000	
0.000000000000000	0.000000000000000	0.000000000000000	
0.000000000000000	0.000000000000000	0.000000000000000	
0.000000000000000	0.000000000000000	0.000000000000000	
0.000000000000000	0.000000000000000	0.000000000000000	
0.000000000000000	0.000000000000000	0.000000000000000	
0.000000000000000	0.000000000000000	0.000000000000000	
0.000000000000000	0.000000000000000	0.000000000000000	
0.000000000000000	0.000000000000000	0.000000000000000	
0.000000000000000	0.000000000000000	0.000000000000000	
0.000000000000000	0.000000000000000	0.000000000000000	
0.000000000000000	0.000000000000000	0.000000000000000	
0.000000000000000	0.000000000000000	0.000000000000000	
0.000000000000000	0.000000000000000	0.000000000000000	
0.000000000000000	0.000000000000000	0.000000000000000	
0.000000000000000	0.000000000000000	0.000000000000000	
0.000000000000000	0.000000000000000	0.000000000000000	
0.000000000000000	0.000000000000000	0.000000000000000	
0.000000000000000	0.000000000000000	0.000000000000000	
0.000000000000000	0.000000000000000	0.000000000000000	
0.000000000000000	0.000000000000000	0.000000000000000	
0.000000000000000	0.000000000000000	0.000000000000000	
0.000000000000000	0.000000000000000	0.000000000000000	
0.000000000000000	0.000000000000000	0.000000000000000	
0.000000000000000	0.000000000000000	0.000000000000000	
0.000000000000000	0.000000000000000	0.000000000000000	
0.000000000000000	0.000000000000000	0.000000000000000	
0.000000000000000	0.000000000000000	0.000000000000000	
0.000000000000000	0.000000000000000	0.000000000000000	
0.000000000000000	0.000000000000000	0.000000000000000	
0.000000000000000	0.000000000000000	0.000000000000000	
0.000000000000000	0.000000000000000	0.000000000000000	
0.000000000000000	0.000000000000000	0.000000000000000	
0.000000000000000	0.000000000000000	0.000000000000000	
0.000000000000000	0.000000000000000	0.000000000000000	
0.000000000000000	0.000000000000000	0.000000000000000	
0.000000000000000	0.000000000000000	0.000000000000000	
0.000000000000000	0.000000000000000	0.000000000000000	
0.000000000000000	0.000000000000000	0.000000000000000	
0.000000000000000	0.000000000000000	0.000000000000000	
0.000000000000000	0.000000000000000	0.000000000000000	
0.000000000000000	0.000000000000000	0.000000000000000	
0.000000000000000	0.000000000000000	0.000000000000000	
0.000000000000000	0.000000000000000	0.000000000000000	
0.000000000000000	0.000000000000000	0.000000000000000	
0.000000000000000	0.000000000000000	0.000000000000000	
0.000000000000000	0.000000000000000	0.000000000000000	
0.000000000000000	0.000000000000000	0.000000000000000	
0.000000000000000	0.000000000000000	0.000000000000000	
0.000000000000000	0.000000000000000	0.000000000000000	
0.000000000000000	0.000000000000000	0.000000000000000	
0.000000000000000	0.000000000000000	0.000000000000000	
0.000000000000000	0.000000000000000	0.000000000000000	
0.000000000000000	0.000000000000000	0.000000000000000	
0.000000000000000	0.000000000000000	0.000000000000000	
0.000000000000000	0.000000000000000	0.000000000000000	
0.000000000000000	0.000000000000000	0.000000000000000	
0.000000000000000	0.000000000000000	0.000000000000000	
0.000000000000000	0.000000000000000	0.000000000000000	
0.000000000000000	0.000000000000000	0.000000000000000	
0.000000000000000	0.000000000000000	0.000000000000000	
0.000000000000000	0.000000000000000	0.000000000000000	
0.000000000000000	0.000000000000000	0.000000000000000	
0.000000000000000	0.000000000000000	0.000000000000000	
0.000000000000000	0.000000000000000	0.000000000000000	
0.000000000000000	0.000000000000000	0.000000000000000	
0.000000000000000	0.000000000000000	0.000000000000000	
0.000000000000000	0.000000000000000	0.000000000000000	
0.000000000000000	0.000000000000000	0.000000000000000	
0.000000000000000	0.000000000000000	0.000000000000000	
0.000000000000000	0.000000000000000	0.000000000000000	
0.000000000000000	0.000000000000000	0.000000000000000	
0.000000000000000	0.000000000000000	0.000000000000000	
0.000000000000000	0.000000000000000	0.000000000000000	
0.000000000000000	0.000000000000000	0.000000000000000	
0.000000000000000	0.000000000000000	0.000000000000000	
0.000000000000000	0.000000000000000	0.000000000000000	
0.000000000000000	0.000000000000000	0.000000000000000	
0.000000000000000	0.000000000000000	0.000000000000000	
0.000000000000000	0.000000000000000	0.000000000000000	
0.000000000000000	0.000000000000000	0.000000000000000	
0.000000000000000	0.000000000000000	0.000000000000000	
0.000000000000000	0.000000000000000	0.000000000000000	
0.000000000000000	0.000000000000000	0.000000000000000	
0.000000000000000	0.000000000000000	0.000000000000000	
0.000000000000000	0.000000000000000	0.000000000000000	
0.000000000000000	0.000000000000000	0.000000000000000	
0.000000000000000	0.000000000000000	0.000000000000000	
0.000000000000000	0.000000000000000	0.000000000000000	
0.000000000000000	0.000000000000000	0.000000000000000	
0.000000000000000	0.000000000000000	0.000000000000000	
0.000000000000000	0.000000000000000	0.000000000000000	
0.000000000000000	0.000000000000000	0.000000000000000	
0.000000000000000	0.000000000000000	0.000000000000000	
0.000000000000000	0.000000000000000	0.000000000000000	
0.000000000000000	0.000000000000000	0.000000000000000	
0.000000000000000	0.000000000000000	0.000000000000000	
0.000000000000000	0.000000000000000	0.000000000000000	
0.000000000000000	0.000000000000000	0.000000000000000	
0.000000000000000	0.000000000000000	0.000000000000000	
0.000000000000000	0.000000000000000	0.000000000000000	
0.000000000000000	0.000000000000000	0.000000000000000	
0.000000000000000	0.000000000000000	0.000000000000000	
0.000000000000000	0.000000000000000	0.000000000000000	
0.000000000000000	0.000000000000000	0.000000000000000	
0.000000000000000	0.000000000000000	0.000000000000000	
0.000000000000000	0.000000000000000	0.000000000000000	
0.000000000000000	0.000000000000000	0.000000000000000	
0.000000000000000	0.000000000000000	0.000000000000000	
0.000000000000000	0.000000000000000	0.000000000000000	
0.000000000000000	0.000000000000000	0.000000000000000	
0.000000000000000	0.000000000000000	0.000000000000000	
0.000000000000000	0.000000000000000	0.000000000000000	
0.000000000000000	0.000000000000000	0.000000000000000	
0.000000000000000	0.000000000000000	0.000000000000000	
0.000000000000000	0.000000000000000	0.000000000000000	
0.000000000000000	0.000000000000000	0.000000000000000	
0.000000000000000	0.000000000000000	0.000000000000000	
0.000000000000000	0.000000000000000	0.000000000000000	
0.000000000000000	0.000000000000000	0.000000000000000	
0.000000000000000	0.000000000000000	0.000000000000000	
0.000000000000000	0.000000000000000	0.000000000000000	
0.000000000000000	0.000000000000000	0.000000000000000	
0.000000000000000	0.000000000000000	0.000000000000000	
0.000000000000000	0.000000000000000	0.000000000000000	
0.000000000000000	0.000000000000000	0.000000000000000	
0.000000000000000	0.000000000000000	0.000000000000000	
0.000000000000000	0.000000000000000	0.000000000000000	
0.000000000000000	0.000000000000000	0.000000000000000	
0.000000000000000	0.000000000000000	0.000000000000000	
0.000000000000000	0.000000000000000	0.000000000000000	
0.000000000000000	0.000000000000000	0.000000000000000	
0.000000000000000	0.000000000000000	0.000000000000000	
0.000000000000000	0.000000000000000	0.000000000000000	
0.000000000000000	0.000000000000000	0.000000000000000	
0.000000000000000	0.000000000000000	0.000000000000000	
0.000000000000000	0.000000000000000	0.000000000000000	
0.000000000000000	0.000000000000000	0.000000000000000	
0.000000000000000	0.000000000000000	0.000000000000000	
0.000000000000000	0.000000000000000	0.000000000000000	
0.000000000000000	0.000000000000000	0.000000000000000	
0.000000000000000	0.000000000000000	0.000000000000000	
0.000000000000000	0.000000000000000	0.000000000000000	
0.000000000000000	0.000000000000000	0.000000000000000	
0.000000000000000	0.000000000000000	0.000000000000000	
0.000000000000000	0.000000000000000	0.000000000000000	
0.000000000000000	0.000000000000000	0.000000000000000	
0.000000000000000	0.000000000000000	0.000000000000000	
0.000000000000000	0.000000000000000	0.000000000000000	
0.000000000000000	0.000000000000000	0.000000000000000	
0.000000000000000	0.000000000000000	0.000000000000000	
0.000000000000000	0.000000000000000	0.000000000000000	
0.000000000000000	0.000000000000000	0.000000000000000	
0.000000000000000	0.000000000000000	0.000000000000000	
0.000000000000000	0.000000000000000	0.000000000000000	
0.000000000000000	0.000000000000000	0.000000000000000	
0.000000000000000	0.000000000000000	0.000000000000000	
0.000000000000000	0.000000000000000	0.000000000000000	
0.000000000000000	0.000000000000000	0.000000000000000	
0.000000000000000	0.000000000000000	0.000000000000000	
0.000000000000000	0.000000000000000	0.000000000000000	
0.000000000000000	0.000000000000000	0.000000000000000	
0.000000000000000	0.000000000000000	0.000000000000000	
0.000000000000000	0.000000000000000	0.000000000000000	
0.000000000000000	0.000000000000000	0.000000000000000	
0.000000000000000	0.000000000000000	0.000000000000000	
0.000000000000000	0.000000000000000	0.000000000000000	
0.000000000000000	0.000000000000000	0.000000000000000	
0.000000000000000	0.000000000000000	0.000000000000000	
0.000000000000000	0.000000000000000	0.000000000000000	
0.000000000000000	0.000000000000000	0.000000000000000	
0.000000000000000	0.000000000000000	0.000000000000000	
0.000000000000000	0.000000000000000	0.000000000000000	
0.000000000000000	0.000000000000000	0.000000000000000	
0.000000000000000	0.000000000000000	0.000000000000000	
0.000000000000000	0.000000000000000	0.000000000000000	
0.000000000000000	0.000000000000000	0.000000000000000	
0.000000000000000	0.000000000000000	0.000000000000000	
0.000000000000000	0.000000000000000	0.000000000000000	
0.000000000000000	0.000000000000000	0.000000000000000	
0.000000000000000	0.000000000000000	0.000000000000000	
0.000000000000000	0.000000000000000	0.000000000000000	
0.000000000000000	0.000000000000000	0.000000000000000	
0.000000000000000	0.000000000000000	0.000000000000000	
0.000000000000000	0.000000000000000	0.000000000000000	
0.000000000000000	0.000000000000000	0.000000000000000	
0.000000000000000	0.000000000000000	0.000000000000000	
0.000000000000000	0.000000000000000	0.000000000000000	
0.000000000000000	0.000000000000000	0.000000000000000	
0.000000000000000	0.000000000000000	0.000000000000000	
0.000000000000000	0.000000000000000	0.000000000000000	
0.000000000000000	0.000000000000000	0.000000000000000	
0.000000000000000	0.000000000000000	0.000000000000000	
0.000000000000000	0.000000000000000	0.000000000000000	
0.000000000000000	0.000000000000000	0.000000000000000	
0.000000000000000	0.000000000000000	0.000000000000000	
0.000000000000000	0.000000000000000	0.000000000000000	
0.000000000000000	0.000000000000000	0.000000000000000	
0.000000000000000	0.000000000000000	0.000000000000000	
0.000000000000000	0.000000000000000	0.000000000000000	
0.000000000000000	0.000000000000000	0.000000000000000	
0.000000000000000	0.000000000000000	0.000000000000000	
0.000000000000000	0.000000000000000	0.000000000000000	
0.000000000000000	0.000000000000000	0.000000000000000	
0.000000000000000	0.000000000000000	0.000000000000000	
0.000000000000000	0.000000000000000	0.000000000000000	
0.000000000000000	0.000000000000000	0.000000000000000	
0.000000000000000	0.000000000000000	0.000000000000000	
0.000000000000000	0.000000000000000	0.000000000000000	
0.000000000000000	0.000000000000000	0.000000000000000	
0.000000000000000	0.000000000000000	0.000000000000000	
0.000000000000000	0.000000000000000	0.000000000000000	
0.000000000000000	0.000000000000000	0.000000000000000	
0.000000000000000	0.000000000000000	0.000000000000000	
0.000000000000000	0.000000000000000	0.000000000000000	
0.000000000000000	0.000000000000000	0.000000000000000	
0.000000000000000	0.000000000000000	0.000000000000000	
0.000000000000000	0.000000000000000	0.000000000000000	
0.000000000000000	0.000000000000000	0.000000000000000	
0.000000000000000	0.000000000000000	0.000000000000000	
0.000000000000000	0.000000000000000	0.000000000000000	
0.000000000000000	0.000000000000000	0.000000000000000	
0.000000000000000	0.000000000000000	0.000000000000000	
0.000000000000000	0.000000000000000	0.000000000000000	
0.000000000000000	0.000000000000000	0.000000000000000	
0.000000000000000	0.000000000000000	0.000000000000000	
0.000000000000000	0.000000000000000	0.000000000000000	
0.000000000000000	0.000000000000000	0.000000000000000	
0.000000000000000	0.000000000000000	0.000000000000000	
0.000000000000000	0.000000000000000	0.000000000000000	
0.000000000000000	0.000000000000000	0.000000000000000	
0.000000000000000	0.000000000000000	0.000000000000000	
0.000000000000000	0.000000000000000	0.000000000000000	
0.000000000000000	0.000000000000000	0.000000000000000	
0.000000000000000	0.000000000000000	0.000000000000000	
0.000000000000000	0.000000000000000	0.000000000000000	
0.000000000000000	0.000000000000000	0.000000000000000	
0.000000000000000	0.000000000000000	0.000000000000000	
0.000000000000000	0.000000000000000	0.000000000000000	
0.000000000000000	0.000000000000000	0.000000000000000	
0.000000000000000	0.000000000000000	0.000000000000000	
0.000000000000000	0.000000000000000	0.000000000000000	
0.000000000000000	0.000000000000000	0.000000000000000	
0.000000000000000	0.000000000000000	0.000000000000000	
0.000000000000000	0.000000000000000	0.000000000000000	
0.000000000000000	0.000000000000000	0.000000000000000	
0.000000000000000	0.000000000000000	0.000000000000000	
0.000000000000000	0.000000000000000	0.000000000000000	
0.000000000000000	0.000000000000000	0.000000000000000	
0.000000000000000	0.000000000000000	0.000000000000000	
0.000000000000000	0.000000000000000	0.000000000000000	
0.000000000000000	0.000000000000000	0.000000000000000	
0.000000000000000	0.000000000000000	0.000000000000000	
0.000000000000000	0.000000000000000	0.000000000000000	
0.000000000000000	0.000000000000000	0.000000000000000	
0.000000000000000	0.000000000000000	0.000000000000000	
0.000000000000000	0.000000000000000	0.000000000000000	
0.000000000000000	0.000000000000000	0.000000000000000	
0.000000000000000	0.000000000000000	0.000000000000000	
0.000000000000000	0.000000000000000	0.000000000000000	
0.000000000000000	0.000000000000000	0.000000000000000	
0.000000000000000	0.000000000000000	0.000000000000000	
0.000000000000000	0.000000000000000	0.000000000000000	
0.000000000000000	0.000000000000000	0.000000000000000	
0.000000000000000	0.000000000000000	0.000000000000000	
0.000000000000000	0.000000000000000	0.000000000000000	
0.000000000000000	0.000000000000000	0.000000000000000	
0.000000000000000	0.000000000000000	0.000000000000000	
0.000000000000000	0.000000000000000	0.000000000000000	
0.000000000000000	0.000000000000000	0.000000000000000	
0.000000000000000	0.000000000000000	0.000000000000000	
0.000000000000000	0.000000000000000	0.000000000000000	
0.000000000000000	0.000000000000000	0.000000000000000	
0.000000000000000	0.000000000000000	0.000000000000000	
0.000000000000000	0.000000000000000	0.000000000000000	
0.000000000000000	0.000000000000000	0.000000000000000	
0.000000000000000	0.000000000000000	0.000000000000000	
0.000000000000000	0.000000000000000	0.000000000000000	
0.000000000000000	0.000000000000000	0.000000000000000	
0.000000000000000	0.000000000000000	0.000000000000000	
0.000000000000000	0.000000000000000	0.000000000000000	
0.000000000000000	0.000000000000000	0.000000000000000	
0.000000000000000	0.000000000000000	0.000000000000000	
0.000000000000000	0.000000000000000	0.000000000000000	
0.000000000000000	0.000000000000000	0.000000000000000	
0.000000000000000	0.000000000000000	0.000000000000000	
0.000000000000000	0.000000000000000	0.000000000000000	
0.000000000000000	0.000000000000000	0.000000000000000	
0.000000000000000	0.000000000000000	0.000000000000000	
0.000000000000000	0.000000000000000	0.000000000000000	
0.000000000000000	0.000000000000000	0.000000000000000	
0.000000000000000	0.000000000000000	0.000000000000000	
0.000000000000000	0.000000000000000	0.000000000000000	
0.000000000000000	0.000000000000000	0.000000000000000	
0.000000000000000	0.000000000000000	0.000000000000000	
0.000000000000000	0.000000000000000	0.000000000000000	
0.000000000000000	0.000000000000000	0.000000000000000	
0.000000000000000	0.000000000000000	0.000000000000000	
0.000000000000000	0.000000000000000	0.000000000000000	
0.000000000000000	0.000000000000000	0.000000000000000	
0.000000000000000	0.000000000000000	0.000000000000000	
0.000000000000000	0.000000000000000	0.000000000000000	
0.000000000000000	0.000000000000000	0.000000000000000	
0.000000000000000	0.000000000000000	0.000000000000000	
0.000000000000000	0.000000000000000	0.000000000000000	
0.000000000000000	0.000000000000000	0.000000000000000	
0.000000000000000	0.000000000000000	0.000000000000000	
0.000000000000000	0.000000000000000	0.000000000000000	
0.000000000000000	0.000000000000000	0.000000000000000	
0.000000000000000	0.000000000000000	0.000000000000000	
0.000000000000000	0.000000000000000	0.000000000000000	
0.000000000000000	0.000000000000000	0.000000000000000	
0.000000000000000	0.000000000000000	0.000000000000000	
0.000000000000000	0.000000000000000	0.000000000000000	
0.000000000000000	0.000000000000000	0.000000000000000	
0.000000000000000	0.000000000000000	0.000000000000000	
0.000000000000000	0.000000000000000	0.000000000000000	
0.000000000000000	0.000000000000000	0.000000000000000	
0.000000000000000	0.000000000000000	0.000000000000000	
0.000000000000000	0.000000000000000	0.000000000000000	
0.000000000000000	0.000000000000000	0.000000000000000	
0.000000000000000	0.000000000000000	0.000000000000000	
0.000000000000000	0.000000000000000	0.000000000000000	
0.000000000000000	0.000000000000000	0.000000000000000	
0.000000000000000	0.000000000000000	0.000000000000000	
0.000000000000000	0.000000000000000	0.000000000000000	
0.000000000000000	0.000000000000000	0.000000000000000	
0.000000000000000	0.000000000000000	0.000000000000000	
0.000000000000000	0.000000000000000	0.000000000000000	
0.000000000000000	0.000000000000000	0.000000000000000	
0.000000000000000	0.000000000000000	0.000000000000000	
0.000000000000000	0.000000000000000	0.000000000000000	
0.000000000000000	0.000000000000000	0.000000000000000	
0.000000000000000	0.000000000000000	0.000000000000000	
0.000000000000000	0.000000000000000	0.000000000000000	
0.000000000000000	0.000000000000000	0.000000000000000	
0.000000000000000	0.000000000000000	0.000000000000000	
0.000000000000000	0.000000000000000	0.000000000000000	
0.000000000000000	0.000000000000000	0.000000000000000	
0.000000000000000	0.000000000000000	0.000000000000000	
0.000000000000000	0.000000000000000	0.000000000000000	
0.000000000000000	0.000000000000000	0.000000000000000	
0.000000000000000	0.000000000000000	0.000000000000000	
0.000000000000000	0.000000000000000	0.000000000000000	
0.000000000000000	0.000000000000000	0.000000000000000	
0.000000000000000	0.000000000000000	0.000000000000000	
0.000000000000000	0.000000000000000	0.000000000000000	
0.000000000000000	0.000000000000000	0.000000000000000	
0.000000000000000	0.000000000000000	0.000000000000000	
0.000000000000000	0.000000000000000	0.000000000000000	
0.000000000000000	0.000000000000000	0.000000000000000	
0.000000000000000	0.000000000000000	0.000000000000000	
0.000000000000000	0.000000000000000	0.000000000000000	
0.000000000000000	0.000000000000000	0.000000000000000	
0.000000000000000	0.000000000000000	0.000000000000000	
0.000000000000000	0.000000000000000	0.000000000000000	
0.000000000000000	0.000000000000000	0.000000000000000	
0.000000000000000	0.000000000000000	0.000000000000000	
0.000000000000000	0.000000000000000	0.000000000000000	
0.000000000000000	0.000000000000000	0.000000000000000	
0.000000000000000	0.000000000000000	0.000000000000000	
0.000000000000000	0.000000000000000	0.000000000000000	
0.000000000000000	0.000000000000000	0.000000000000000	
0.000000000000000	0.000000000000000	0.000000000000000	
0.000000000000000	0.000000000000000	0.000000000000000	
0.000000000000000	0.000000000000000	0.000000000000000	
0.000000000000000	0.000000000000000	0.000000000000000	
0.000000000000000	0.000000000000000	0.000000000000000	
0.000000000000000	0.000000000000000	0.000000000000000	
0.000000000000000	0.000000000000000	0.000000000000000	
0.000000000000000	0.000000000000000	0.000000000000000	
0.000000000000000	0.000000000000000	0.000000000000000	
0.000000000000000	0.000000000000000	0.000000000000000	
0.000000000000000	0.000000000000000	0.000000000000000	
0.000000000000000	0.000000000000000	0.000000000000000	
0.000000000000000	0.000000000000000	0.000000000000000	
0.000000000000000	0.000000000000000	0.000000000000000	
0.000000000000000	0.000000000000000	0.000000000000000	
0.000000000000000	0.000000000000000	0.000000000000000	
0.000000000000000	0.000000000000000	0.000000000000000	
0.000000000000000	0.000000000000000	0.000000000000000	
0.000000000000000	0.000000000000000	0.000000000000000	
0.000000000000000	0.000000000000000	0.000000000000000	
0.000000000000000	0.000000000000000	0.000000000000000	
0.000000000000000	0.000000000000000	0.000000000000000	
0.000000000000000	0.000000000000000	0.000000000000000	
0.000000000000000	0.000000000000000	0.000000000000000	
0.000000000000000	0.000000000000000	0.000000000000000	
0.000000000000000	0.000000000000000	0.000000000000000	
0.000000000000000	0.000000000000000	0.000000000000000	
0.000000000000000	0.000000000000000	0.000000000000000	
0.000000000000000	0.000000000000000	0.000000000000000	
0.000000000000000	0.000000000000000	0.000000000000000	
0.000000000000000	0.000000000000000	0.000000000000000	
0.000000000000000	0.000000000000000	0.000000000000000	
0.000000000000000	0.000000000000000	0.000000000000000	
0.000000000000000	0.000000000000000	0.000000000000000	
0.000000000000000	0.000000000000000	0.000000000000000	
0.000000000000000	0.000000000000000	0.000000000000000	
0.000000000000000	0.000000000000000	0.000000000000000	
0.000000000000000	0.000000000000000	0.000000000000000	
0.000000000000000	0.000000000000000	0.000000000000000	
0.000000000000000	0.000000000000000	0.000000000000000	
0.000000000000000	0.000000000000000	0.000000000000000	
0.000000000000000	0.000000000000000	0.000000000000000	
0.000000000000000	0.000000000000000	0.000000000000000	
0.000000000000000	0.000000000000000	0.000000000000000	
0.000000000000000	0.000000000000000	0.000000000000000	
0.000000000000000	0.000000000000000	0.000000000000000	
0.000000000000000	0.000000000000000	0.000000000000000	
0.000000000000000	0.000000000000000	0.000000000000000	
0.000000000000000	0.000000000000000	0.000000000000000	
0.000000000000000	0.000000000000000	0.000000000000000	
0.000000000000000	0.000000000000000	0.000000000000000	
0.000000000000000	0.000000000000000	0.000000000000000	
0.000000000000000	0.000000000000000	0.000000000000000	
0.000000000000000	0.000000000000000	0.000000000000000	
0.000000000000000	0.000000000000000	0.000000000000000	
0.000000000000000	0.000000000000000	0.000000000000000	
0.000000000000000	0.000000000000000	0.000000000000000	
0.000000000000000	0.000000000000000	0.000000000000000	
0.000000000000000	0.000000000000000	0.000000000000000	
0.000000000000000	0.000000000000000	0.000000000000000	
0.000000000000000	0.000000000000000	0.000000000000000	
0.000000000000000	0.000000000000000	0.000000000000000	
0.000000000000000	0.000000000000000	0.000000000000000	
0.000000000000000	0.000000000000000	0.000000000000000	
0.000000000000000	0.000000000000000	0.000000000000000	
0.000000000000000	0.000000000000000	0.000000000000000	
0.000000000000000	0.000000000000000	0.000000000000000	
0.000000000000000	0.000000000000000	0.000000000000000	
0.000000000000000	0.000000000000000	0.000000000000000	
0.000000000000000	0.000000000000000	0.000000000000000	
0.000000000000000	0.000000000000000	0.000000000000000	
0.000000000000000	0.000000000000000	0.000000000000000	
0.000000000000000	0.000000000000000	0.000000000000000	
0.000000000000000	0.000000000000000	0.000000000000000	
0.000000000000000	0.000000000000000	0.000000000000000	
0.000000000000000	0.000000000000000	0.000000000000000	
0.000000000000000	0.000000000000000	0.000000000000000	
0.000000000000000	0.000000000000000	0.000000000000000	
0.000000000000000	0.000000000000000	0.000000000000000	
0.000000000000000	0.000000000000000	0.000000000000000	
0.000000000000000	0.000000000000000	0.000000000000000	
0.000000000000000	0.000000000000000	0.000000000000000	
0.000000000000000	0.000000000000000	0.000000000000000	
0.000000000000000	0.000000000000000	0.000000000000000	
0.000000000000000	0.000000000000000	0.000000000000000	
0.000000000000000	0.000000000000000	0.000000000000000	
0.000000000000000	0.000000000000000	0.000000000000000	
0.000000000000000	0.000000000000000	0.000000000000000	
0.000000000000000	0.000000000000000	0.000000000000000	
0.000000000000000	0.000000000000000	0.000000000000000	
0.000000000000000	0.000000000000000	0.000000000000000	
0.000000000000000	0.000000000000000	0.000000000000000	
0.000000000000000	0.000000000000000	0.000000000000000	
0.000000000000000	0.000000000000000	0.000000000000000	
0.000000000000000	0.000000000000000	0.000000000000000	
0.000000000000000	0.000000000000000	0.000000000000000	
0.000000000000000	0.000000000000000	0.000000000000000	
0.000000000000000	0.000000000000000	0.000000000000000	
0.000000000000000	0.000000000000000	0.000000000000000	
0.000000000000000	0.000000000000000	0.000000000000000	
0.000000000000000	0.000000000000000	0.000000000000000	
0.000000000000000	0.000000000000000	0.000000000000000	
0.000000000000000	0.000000000000000	0.000000000000000	
0.000000000000000	0.000000000000000	0.000000000000000	
0.000000000000000	0.000000000000000	0.000000000000000	
0.000000000000000	0.000000000000000	0.000000000000000	
0.000000000000000	0.000000000000000	0.000000000000000	
0.000000000000000	0.000000000000000	0.000000000000000	
0.000000000000000	0.000000000000000	0.000000000000000	
0.000000000000000	0.000000000000000	0.000000000000000	
0.000000000000000	0.000000000000000	0.000000000000000	
0.000000000000000	0.000000000000000	0.000000000000000	
0.000000000000000	0.000000000000000	0.000000000000000	
0.000000000000000	0.000000000000000	0.000000000000000	
0.000000000000000	0.000000000000000	0.000000000000000	
0.000000000000000	0.000000000000000	0.000000000000000	
0.000000000000000	0.000000000000000	0.000000000000000	
0.000000000000000	0.000000000000000	0.000000000000000	
0.000000000000000	0.000000000000000	0.000000000000000	
0.000000000000000	0.000000000000000	0.000000000000000	
0.000000000000000	0.000000000000000	0.000000000000000	
0.000000000000000	0.000000000000000	0.000000000000000	
0.000000000000000	0.000000000000000	0.000000000000000	
0.000000000000000	0.000000000000000	0.000000000000000	
0.000000000000000	0.000000000000000	0.000000000000000	
0.000000000000000	0.000000000000000	0.000000000000000	
0.000000000000000	0.000000000000000	0.000000000000000	
0.000000000000000	0.000000000000000	0.000000000000000	
0.000000000000000	0.000000000000000	0.000000000000000	
0.000000000000000	0.000000000000000	0.000000000000000	
0.000000000000000	0.000000000000000	0.000000000000000	
0.000000000000000	0.000000000000000	0.000000000000000	
0.000000000000000	0.000000000000000	0.000000000000000	
0.000000000000000	0.000000000000000	0.000000000000000	
0.000000000000000	0.000000000000000	0.000000000000000	
0.000000000000000	0.000000000000000	0.000000000000000	
0.000000000000000	0.000000000000000	0.000000000000000	
0.000000000000000	0.000000000000000	0.000000000000000	
0.000000000000000	0.000000000000000	0.000000000000000	
0.000000000000000	0.000000000000000	0.000000000000000	
0.000000000000000	0.000000000000000	0.000000000000000	
0.000000000000000	0.000000000000000	0.000000000000000	
0.000000000000000	0.000000000000000	0.000000000000000	
0.000000000000000	0.000000000000000	0.000000000000000	
0.000000000000000	0.000000000000000	0.000000000000000	
0.000000000000000	0.000000000000000	0.000000000000000	
0.000000000000000	0.000000000000000	0.000000000000000	
0.000000000000000	0.000000000000000	0.000000000000000	
0.000000000000000	0.000000000000000	0.000000000000000	
0.000000000000000	0.000000000000000	0.000000000000000	
0.000000000000000	0.000000000000000	0.000000000000000	
0.000000000000000	0.000000000000000	0.000000000000000	
0.000000000000000	0.000000000000000	0.000000000000000	
0.000000000000000	0.000000000000000	0.000000000000000	
0.000000000000000	0.000000000000000	0.000000000000000	
0.000000000000000	0.000000000000000	0.000000000000000	
0.000000000000000	0.000000000000000	0.000000000000000	
0.000000000000000	0.000000000000000	0.000000000000000	
0.000000000000000	0.000000000000000	0.000000000000000	
0.000000000000000	0.000000000000000	0.000000000000000	
0.000000000000000	0.000000000000000	0.000000000000000	
0.000000000000000	0.000000000000000	0.000000000000000	
0.000000000000000	0.000000000000000	0.000000000000000	
0.000000000000000	0.000000000000000	0.000000000000000	
0.000000000000000	0.000000000000000	0.000000000000000	
0.000000000000000	0.000000000000000	0.000000000000000	
0.000000000000000	0.000000000000000	0.000000000000000	
0.000000000000000	0.000000000000000	0.000000000000000	
0.000000000000000	0.000000000000000	0.000000000000000	
0.000000000000000	0.000000000000000	0.000000000000000	
0.000000000000000	0.000000000000000	0.000000000000000	
0.000000000000000	0.000000000000000	0.000000000000000	
0.000000000000000	0.000000000000000	0.000000000000000	
0.000000000000000	0.000000000000000	0.000000000000000	
0.000000000000000	0.000000000000000	0.000000000000000	
0.000000000000000	0.000000000000000	0.000000000000000	
0.000000000000000	0.000000000000000	0.000000000000000	
0.000000000000000	0.000000000000000	0.000000000000000	
0.000000000000000	0.000000000000000	0.000000000000000	
0.000000000000000	0.000000000000000	0.000000000000000	
0.000000000000000	0.000000000000000	0.000000000000000	
0.000000000000000	0.000000000000000	0.000000000000000	
0.000000000000000	0.000000000000000	0.000000000000000	
0.000000000000000	0.000000000000000	0.000000000000000	
0.000000000000000	0.000000000000000	0.000000000000000	
0.000000000000000	0.000000000000000	0.000000000000000	
0.000000000000000	0.000000000000000	0.000000000000000	
0.000000000000000	0.000000000000000	0.000000000000000	
0.000000000000000	0.000000000000000	0.000000000000000	
0.000000000000000	0.000000000000000	0.000000000000000	
0.000000000000000	0.000000000000000	0.000000000000000	
0.000000000000000	0.000000000000000	0.000000000000000	
0.000000000000000	0.000000000000000	0.000000000000000	
0.000000000000000	0.000000000000000	0.000000000000000	
0.000000000000000	0.000000000000000	0.000000000000000	
0.000000000000000	0.000000000000000	0.000000000000000	
0.000000000000000	0.000000000000000	0.000000000000000	
0.000000000000000	0.000000000000000	0.000000000000000	
0.000000000000000	0.000000000000000	0.000000000000000	
0.000000000000000	0.000000000000000	0.000000000000000	
0.000000000000000	0.000000000000000	0.000000000000000	
0.000000000000000	0.000000000000000	0.000000000000000	
0.000000000000000	0.000000000000000	0.000000000000000	
0.000000000000000	0.000000000000000	0.000000000000000	
0.000000000000000	0.000000000000000	0.000000000000000	
0.000000000000000	0.000000000000000	0.000000000000000	
0.000000000000000	0.000000000000000	0.000000000000000	
0.000000000000000	0.000000000000000	0.000000000000000	
0.000000000000000	0.000000000000000	0.000000000000000	
0.000000000000000	0.000000000000000	0.000000000000000	
0.000000000000000	0.000000000000000	0.000000000000000	
0.000000000000000	0.000000000000000	0.000000000000000	
0.000000000000000	0.000000000000000	0.000000000000000	
0.000000000000000	0.000000000000000	0.000000000000000	
0.000000000000000	0.000000000000000	0.000000000000000	
0.000000000000000	0.000000000000000	0.000000000000000	
0.000000000000000	0.000000000000000	0.000000000000000	
0.000000000000000	0.000000000000000	0.000000000000000	
0.000000000000000	0.000000000000000	0.000000000000000	
0.000000000000000	0.000000000000000	0.000000000000000	
0.000000000000000	0.000000000000000	0.000000000000000	
0.000000000000000	0.000000000000000	0.000000000000000	
0.000000000000000	0.000000000000000	0.000000000000000	
0.000000000000000	0.000000000000000	0.000000000000000	
0.000000000000000	0.000000000000000	0.000000000000000	
0.000000000000000	0.000000000000000	0.000000000000000	
0.000000000000000	0.000000000000000	0.000000000000000	
0.000000000000000	0.000000000000000	0.000000000000000	
0.000000000000000	0.000000000000000	0.000000000000000	
0.000000000000000	0.000000000000000	0.000000000000000	
0.000000000000000	0.000000000000000	0.000000000000000	
0.000000000000000	0.000000000000000	0.000000000000000	
0.000000000000000	0.000000000000000	0.000000000000000	
0.000000000000000	0.000000000000000	0.000000000000000	
0.000000000000000	0.000000000000000	0.000000000000000	
0.000000000000000	0.000000000000000	0.000000000000000	
0.000000000000000	0.000000000000000	0.000000000000000	
0.000000000000000	0.000000000000000	0.000000000000000	
0.000000000000000	0.000000000000000	0.000000000000000	
0.000000000000000	0.000000000000000	0.000000000000000	
0.000000000000000	0.000000000000000	0.000000000000000	
0.000000000000000	0.000000000000000	0.000000000000000	
0.000000000000000	0.000000000000000	0.000000000000000	
0.000000000000000	0.000000000000000	0.000000000000000	
0.000000000000000	0.000000000000000	0.000000000000000	
0.000000000000000	0.000000000000000	0.000000000000000	
0.000000000000000	0.000000000000000	0.000000000000000	
0.000000000000000	0.000000000000000	0.000000000000000	
0.000000000000000	0.000000000000000	0.000000000000000	
0.000000000000000	0.000000000000000	0.000000000000000	
0.000000000000000	0.000000000000000	0.000000000000000	
0.000000000000000	0.000000000000000	0.000000000000000	
0.000000000000000	0.000000000000000	0.000000000000000	
0.000000000000000	0.000000000000000	0.000000000000000	
0.000000000000000	0.000000000000000	0.000000000000000	
0.000000000000000	0.000000000000000	0.000000000000000	
0.000000000000000	0.000000000000000	0.000000000000000	
0.000000000000000	0.000000000000000	0.000000000000000	
0.000000000000000	0.000000000000000	0.000000000000000	
0.000000000000000	0.000000000000000	0.000000000000000	
0.000000000000000	0.000000000000000	0.000000000000000	
0.000000000000000	0.000000000000000	0.000000000000000	
0.000000000000000	0.000000000000000	0.000000000000000	
0.000000000000000	0.000000000000000	0.000000000000000	
0.000000000000000	0.000000000000000	0.000000000000000	
0.000000000000000	0.000000000000000	0.000000000000000	
0.000000000000000	0.000000000000000	0.000000000000000	
0.000000000000000	0.000000000000000	0.000000000000000	
0.000000000000000	0.000000000000000	0.000000000000000	
0.000000000000000	0.000000000000000	0.000000000000000	
0.000000000000000	0.000000000000000	0.000000000000000	
0.000000000000000	0.000000000000000	0.000000000000000	
0.000000000000000	0.000000000000000	0.000000000000000	
0.000000000000000	0.000000000000000	0.000000000000000	
0.000000000000000	0.000000000000000	0.000000000000000	
0.000000000000000	0.000000000000000	0.000000000000000	
0.000000000000000	0.000000000000000	0.000000000000000	
0.000000000000000	0.000000000000000	0.000000000000000	
0.000000000000000	0.000000000000000	0.000000000000000	
0.000000000000000	0.000000000000000	0.000000000000000	
0.000000000000000	0.000000000000000	0.000000000000000	
0.000000000000000	0.000000000000000	0.000000000000000	
0.000000000000000	0.000000000000000	0.000000000000000	
0.000000000000000	0.000000000000000	0.000000000000000	
0.000000000000000	0.000000000000000	0.000000000000000	
0.000000000000000	0.000000000000000	0.000000000000000	
0.000000000000000	0.000000000000000	0.000000000000000	
0.000000000000000	0.000000000000000	0.000000000000000	
0.000000000000000	0.000000000000000	0.000000000000000	
0.000000000000000	0.000000000000000	0.000000000000000	
0.000000000000000	0.000000000000000	0.000000000000000	
0.000000000000000	0.000000000000000	0.000000000000000	
0.000000000000000	0.000000000000000	0.000000000000000	
0.000000000000000	0.000000000000000	0.000000000000000	
0.000000000000000	0.000000000000000	0.000000000000000	
0.000000000000000	0.000000000000000	0.000000000000000	
0.000000000000000	0.000000000000000	0.000000000000000	
0.000000000000000	0.000000000000000	0.000000000000000	
0.000000000000000	0.000000000000000	0.000000000000000	
0.000000000000000	0.000000000000000	0.000000000000000	
0.000000000000000	0.000000000000000	0.000000000000000	
0.000000000000000	0.000000000000000	0.000000000000000	
0.000000000000000	0.000000000000000	0.000000000000000	
0.000000000000000	0.000000000000000	0.000000000000000	
0.000000000000000	0.000000000000000	0.000000000000000	
0.000000000000000	0.000000000000000	0.000000000000000	
0.000000000000000	0.000000000000000	0.000000000000000	
0.000000000000000	0.000000000000000	0.000000000000000	
0.000000000000000	0.000000000000000	0.000000000000000	
0.000000000000000	0.000000000000000	0.000000000000000	
0.000000000000000	0.000000000000000	0.000000000000000	
0.000000000000000	0.000000000000000	0.000000000000000	
0.000000000000000	0.000000000000000	0.000000000000000	
0.000000000000000	0.000000000000000	0.000000000000000	
0.000000000000000	0.000000000000000	0.000000000000000	
0.000000000000000	0.000000000000000	0.000000000000000	
0.000000000000000	0.000000000000000	0.000000000000000	
0.000000000000000	0.000000000000000	0.000000000000000	
0.000000000000000	0.000000000000000	0.000000000000000	
0.000000000000000	0.000000000000000	0.000000000000000	
0.000000000000000	0.000000000000000	0.000000000000000	
0.000000000000000	0.000000000000000	0.000000000000000	
0.000000000000000	0.000000000000000	0.000000000000000	
0.000000000000000	0.000000000000000	0.000000000000000	
0.000000000000000	0.000000000000000	0.000000000000000	
0.000000000000000	0.000000000000000	0.000000000000000	
0.000000000000000	0.000000000000000	0.000000000000000	
0.000000000000000	0.000000000000000	0.000000000000000	
0.000000000000000	0.000000000000000	0.000000000000000	
0.000000000000000	0.000000000000000	0.000000000000000	
0.000000000000000	0.000000000000000	0.000000000000000	
0.000000000000000	0.000000000000000	0.000000000000000	
0.000000000000000	0.000000000000000	0.000000000000000	
0.000000000000000	0.000000000000000	0.000000000000000	
0.000000000000000	0.000000000000000	0.000000000000000	
0.000000000000000	0.000000000000000	0.000000000000000	
0.000000000000000	0.000000000000000	0.000000000000000	
0.000000000000000	0.000000000000000	0.000000000000000	
0.000000000000000	0.000000000000000	0.000000000000000	
0.000000000000000	0.000000000000000	0.000000000000000	
0.000000000000000	0.000000000000000	0.000000000000000	
0.000000000000000	0.000000000000000	0.000000000000000	
0.000000000000000	0.000000000000000	0.000000000000000	
0.000000000000000	0.000000000000000	0.000000000000000	
0.000000000000000	0.000000000000000	0.000000000000000	
0.000000000000000	0.000000000000000	0.000000000000000	
0.000000000000000	0.000000000000000	0.000000000000000	
0.000000000000000	0.000000000000000	0.000000000000000	
0.000000000000000	0.000000000000000	0.000000000000000	
0.000000000000000	0.000000000000000	0.000000000000000	
0.000000000000000	0.000000000000000	0.000000000000000	
0.000000000000000	0.000000000000000	0.000000000000000	
0.000000000000000	0.000000000000000	0.000000000000000	
0.000000000000000	0.000000000000000	0.000000000000000	
0.000000000000000	0.000000000000000	0.000000000000000	
0.000000000000000	0.000000000000000	0.000000000000000	
0.000000000000000	0.000000000000000	0.000000000000000	
0.000000000000000	0.000000000000000	0.000000000000000	
0.000000000000000	0.000000000000000	0.000000000000000	
0.000000000000000	0.000000000000000	0.000000000000000	
0.000000000000000	0.000000000000000	0.000000000000000	
0.000000000000000	0.000000000000000	0.000000000000000	
0.000000000000000	0.000000000000000	0.000000000000000	
0.000000000000000	0.000000000000000	0.000000000000000	
0.000000000000000	0.000000000000000	0.000000000000000	
0.000000000000000	0.000000000000000	0.000000000000000	
0.000000000000000	0.000000000000000	0.000000000000000	
0.000000000000000	0.000000000000000	0.000000000000000	
0.000000000000000	0.000000000000000	0.000000000000000	
0.000000000000000	0.000000000000000	0.000000000000000	
0.000000000000000	0.000000000000000	0.000000000000000	
0.000000000000000	0.000000000000000	0.000000000000000	
0.000000000000000	0.000000000000000	0.000000000000000	
0.000000000000000	0.000000000000000	0.000000000000000	
0.000000000000000	0.000000000000000	0.000000000000000	
0.000000000000000	0.000000000000000	0.000000000000000	
0.000000000000000	0.000000000000000	0.000000000000000	
0.000000000000000	0.000000000000000	0.000000000000000	
0.000000000000000	0.000000000000000	0.000000000000000	
0.000000000000000	0.000000000000000	0.000000000000000	
0.000000000000000	0.000000000000000	0.000000000000000	
0.000000000000000	0.000000000000000	0.000000000000000	
0.000000000000000	0.000000000000000	0.000000000000000	
0.000000000000000	0.000000000000000	0.000000000000000	
0.000000000000000	0.000000000000000	0.000000000000000	
0.000000000000000	0.000000000000000	0.000000000000000	
0.000000000000000	0.000000000000000	0.000000000000000	
0.000000000000000	0.000000000000000	0.000000000000000	
0.000000000000000	0.000000000000000	0.000000000000000	
0.000000000000000	0.000000000000000	0.000000000000000	
0.000000000000000	0.000000000000000	0.000000000000000	
0.000000000000000	0.000000000000000	0.000000000000000	
0.000000000000000	0.000000000000000	0.000000000000000	
0.000000000000000	0.000000000000000	0.000000000000000	
0.000000000000000	0.000000000000000	0.000000000000000	
0.000000000000000	0.000000000000000	0.000000000000000	
0.000000000000000	0.000000000000000	0.000000000000000	
0.000000000000000	0.000000000000000	0.000000000000000	
0.000000000000000	0.000000000000000	0.000000000000000	
0.000000000000000	0.000000000000000	0.000000000000000	
0.000000000000000	0.000000000000000	0.000000000000000	
0.000000000000000	0.000000000000000	0.000000000000000	
0.000000000000000	0.000000000000000	0.000000000000000	
0.000000000000000	0.000000000000000	0.000000000000000	
0.000000000000000	0.000000000000000	0.000000000000000	
0.000000000000000	0.000000000000000	0.000000000000000	
0.000000000000000	0.000000000000000	0.000000000000000	
0.000000000000000	0.000000000000000	0.000000000000000	
0.000000000000000	0.000000000000000	0.000000000000000	
0.000000000000000	0.000000000000000	0.000000000000000	
0.000000000000000	0.000000000000000	0.000000000000000	
0.000000000000000	0.000000000000000	0.000000000000000	
0.000000000000000	0.000000000000000	0.000000000000000	
0.000000000000000	0.000000000000000	0.000000000000000	
0.000000000000000	0.000000000000000	0.000000000000000	
0.000000000000000	0.000000000000000	0.000000000000000	
0.000000000000000	0.000000000000000	0.000000000000000	
0.000000000000000	0.000000000000000	0.000000000000000	
0.000000000000000	0.000000000000000	0.000000000000000	
0.000000000000000	0.000000000000000	0.000000000000000	
0.000000000000000	0.000000000000000	0.000000000000000	
0.000000000000000	0.000000000000000	0.000000000000000	
0.000000000000000	0.000000000000000	0.000000000000000	
0.000000000000000	0.000000000000000	0.000000000000000	
0.000000000000000	0.000000000000000	0.000000000000000	
0.000000000000000	0.000000000000000	0.000000000000000	
0.000000000000000	0.000000000000000	0.000000000000000	
0.000000000000000	0.000000000000000	0.000000000000000	
0.000000000000000	0.000000000000000	0.000000000000000	
0.000000000000000	0.000000000000000	0.000000000000000	
0.000000000000000	0.000000000000000	0.000000000000000	
0.000000000000000	0.000000000000000	0.000000000000000	
0.000000000000000	0.000000000000000	0.000000000000000	
0.000000000000000	0.000000000000000	0.000000000000000	
0.000000000000000	0.000000000000000	0.000000000000000	
0.000000000000000	0.000000000000000	0.000000000000000	
0.000000000000000	0.000000000000000	0.000000000000000	
0.000000000000000	0.000000000000000	0.000000000000000	
0.000000000000000	0.000000000000000	0.000000000000000	
0.000000000000000	0.000000000000000	0.000000000000000	
0.000000000000000	0.000000000000000	0.000000000000000	
0.000000000000000	0.000000000000000	0.000000000000000	
0.000000000000000	0.000000000000000	0.000000000000000	
0.000000000000000	0.000000000000000	0.000000000000000	
0.000000000000000	0.000000000000000	0.000000000000000	
0.000000000000000	0.000000000000000	0.000000000000000	
0.000000000000000	0.000000000000000	0.000000000000000	
0.000000000000000	0.000000000000000	0.000000000000000	
0.000000000000000	0.000000000000000	0.000000000000000	
0.000000000000000	0.000000000000000	0.000000000000000	
0.000000000000000	0.000000000000000	0.000000000000000	
0.000000000000000	0.000000000000000	0.000000000000000	
0.000000000000000	0.000000000000000	0.000000000000000	
0.000000000000000	0.000000000000000	0.000000000000000	
0.000000000000000	0.000000000000000	0.000000000000000	
0.000000000000000	0.000000000000000	0.000000000000000	
0.000000000000000	0.000000000000000	0.000000000000000	
0.000000000000000	0.000000000000000	0.000000000000000	
0.000000000000000	0.000000000000000	0.000000000000000	
0.000000000000000	0.000000000000000	0.000000000000000	
0.000000000000000	0.000000000000000	0.000000000000000	
0.000000000000000	0.000000000000000	0.000000000000000	
0.000000000000000	0.000000000000000	0.000000000000000	
0.000000000000000	0.000000000000000	0.000000000000000	
0.000000000000000	0.000000000000000	0.000000000000000	
0.000000000000000	0.000000000000000	0.000000000000000	
0.000000000000000	0.000000000000000	0.000000000000000	
0.000000000000000	0.000000000000000	0.000000000000000	
0.000000000000000	0.000000000000000	0.000000000000000	
0.000000000000000	0.000000000000000	0.000000000000000	
0.000000000000000	0.000000000000000	0.000000000000000	
0.000000000000000	0.000000000000000	0.000000000000000	
0.000000000000000	0.000000000000000	0.000000000000000	
0.000000000000000	0.000000000000000	0.000000000000000	
0.000000000000000	0.000000000000000	0.000000000000000	
0.000000000000000	0.000000000000000	0.000000000000000	
0.000000000000000	0.000000000000000	0.000000000000000	
0.000000000000000	0.000000000000000	0.000000000000000	
0.000000000000000	0.000000000000000	0.000000000000000	
0.000000000000000	0.000000000000000	0.000000000000000	
0.000000000000000	0.000000000000000	0.000000000000000	
0.000000000000000	0.000000000000000	0.000000000000000	
0.000000000000000	0.000000000000000	0.000000000000000	
0.000000000000000	0.000000000000000	0.000000000000000	
0.000000000000000	0.000000000000000	0.000000000000000	
0.000000000000000	0.000000000000000	0.000000000000000	
0.000000000000000	0.000000000000000	0.000000000000000	
0.000000000000000	0.000000000000000	0.000000000000000	
0.000000000000000	0.000000000000000	0.000000000000000	
0.000000000000000	0.000000000000000	0.000000000000000	
0.000000000000000	0.000000000000000	0.000000000000000	
0.000000000000000	0.000000000000000	0.000000000000000	
0.000000000000000	0.000000000000000	0.000000000000000	
0.000000000000000	0.000000000000000	0.000000000000000	
0.000000000000000	0.000000000000000	0.000000000000000	
0.000000000000000	0.000000000000000	0.000000000000000	
0.000000000000000	0.000000000000000	0.000000000000000	
0.000000000000000	0.000000000000000	0.000000000000000	
0.000000000000000	0.000000000000000	0.000000000000000	
0.000000000000000	0.000000000000000	0.000000000000000	
0.000000000000000	0.000000000000000	0.000000000000000	
0.000000000000000	0.000000000000000	0.000000000000000	
0.000000000000000	0.000000000000000	0.000000000000000	
0.000000000000000	0.000000000000000	0.000000000000000	
0.000000000000000	0.000000000000000	0.000000000000000	
0.000000000000000	0.000000000000000	0.000000000000000	
0.000000000000000	0.000000000000000	0.000000000000000	
0.000000000000000	0.000000000000000	0.000000000000000	
0.000000000000000	0.000000000000000	0.000000000000000	
0.000000000000000	0.000000000000000	0.000000000000000	
0.000000000000000	0.000000000000000	0.000000000000000	
0.000000000000000	0.000000000000000	0.000000000000000	
0.000000000000000	0.000000000000000	0.000000000000000	
0.000000000000000	0.000000000000000	0.000000000000000	
0.000000000000000	0.000000000000000	0.000000000000000	
0.000000000000000	0.000000000000000	0.000000000000000	
0.000000000000000	0.000000000000000	0.000000000000000	
0.000000000000000	0.000000000000000	0.000000000000000	
0.000000000000000	0.000000000000000	0.000000000000000	
0.000000000000000	0.000000000000000	0.000000000000000	
0.000000000000000	0.000000000000000	0.000000000000000	
0.000000000000000	0.000000000000000	0.000000000000000	
0.000000000000000	0.000000000000000	0.000000000000000	
0.000000000000000	0.000000000000000	0.000000000000000	
0.000000000000000	0.000000000000000	0.000000000000000	
0.000000000000000	0.000000000000000	0.000000000000000	
0.000000000000000	0.000000000000000	0.000000000000000	
0.000000000000000	0.000000000000000	0.000000000000000	
0.000000000000000	0.000000000000000	0.000000000000000	
0.000000000000000	0.000000000000000	0.000000000000000	
0.000000000000000	0.000000000000000	0.000000000000000	
0.000000000000000	0.000000000000000	0.000000000000000	
0.000000000000000	0.000000000000000	0.000000000000000	
0.000000000000000	0.000000000000000	0.000000000000000	
0.000000000000000	0.000000000000000	0.000000000000000	
0.000000000000000	0.000000000000000	0.000000000000000	
0.000000000000000	0.000000000000000	0.000000000000000	
0.000000000000000	0.000000000000000	0.000000000000000	
0.000000000000000	0.000000000000000	0.000000000000000	
0.000000000000000	0.000000000000000	0.000000000000000	
0.000000000000000	0.000000000000000	0.000000000000000	
0.000000000000000	0.000000000000000	0.000000000000000	
0.000000000000000	0.000000000000000	0.000000000000000	
0.000000000000000	0.000000000000000	0.000000000000000	
0.000000000000000	0.000000000000000	0.000000000000000	
0.000000000000000	0.000000000000000	0.000000000000000	
0.000000000000000	0.000000000000000	0.000000000000000	
0.000000000000000	0.000000000000000	0.000000000000000	
0.000000000000000	0.000000000000000	0.000000000000000	
0.000000000000000	0.000000000000000	0.000000000000000	
0.000000000000000	0.000000000000000	0.000000000000000	
0.000000000000000	0.000000000000000	0.000000000000000	
0.000000000000000	0.000000000000000	0.000000000000000	
0.000000000000000	0.000000000000000	0.000000000000000	
0.000000000000000	0.000000000000000	0.000000000000000	
0.000000000000000	0.000000000000000	0.000000000000000	
0.000000000000000	0.000000000000000	0.000000000000000	
0.000000000000000	0.000000000000000	0.000000000000000	
0.000000000000000	0.000000000000000	0.000000000000000	
0.000000000000000	0.000000000000000	0.000000000000000	
0.000000000000000	0.000000000000000	0.000000000000000	
0.000000000000000	0.000000000000000	0.000000000000000	
0.000000000000000	0.000000000000000	0.000000000000000	
0.000000000000000	0.000000000000000	0.000000000000000	
0.000000000000000	0.000000000000000	0.000000000000000	
0.000000000000000	0.000000000000000	0.000000000000000	
0.000000000000000	0.000000000000000	0.000000000000000	
0.000000000000000	0.000000000000000	0.000000000000000	
0.000000000000000	0.000000000000000	0.000000000000000	
0.000000000000000	0.000000000000000	0.000000000000000	
0.000000000000000	0.000000000000000	0.000000000000000	
0.000000000000000	0.000000000000000	0.000000000000000	
0.000000000000000	0.000000000000000	0.000000000000000	
0.000000000000000	0.000000000000000	0.000000000000000	
0.000000000000000	0.000000000000000	0.000000000000000	
0.000000000000000	0.000000000000000	0.000000000000000	
0.000000000000000	0.000000000000000	0.000000000000000	
0.000000000000000	0.000000000000000	0.000000000000000	
0.000000000000000	0.000000000000000	0.000000000000000	
0.000000000000000	0.000000000000000	0.000000000000000	
0.000000000000000	0.000000000000000	0.000000000000000	
0.000000000000000	0.000000000000000	0.000000000000000	
0.000000000000000	0.000000000000000	0.000000000000000	
0.000000000000000	0.000000000000000	0.000000000000000	
0.000000000000000	0.000000000000000	0.000000000000000	
0.000000000000000	0.000000000000000	0.000000000000000	
0.000000000000000	0.000000000000000	0.000000000000000	
0.000000000000000	0.000000000000000	0.000000000000000	
0.000000000000000	0.000000000000000	0.000000000000000	
0.000000000000000	0.000000000000000	0.000000000000000	
0.000000000000000	0.000000000000000	0.000000000000000	
0.000000000000000	0.000000000000000	0.000000000000000	
0.000000000000000	0.000000000000000	0.000000000000000	
0.000000000000000	0.000000000000000	0.000000000000000	
0.000000000000000	0.000000000000000	0.000000000000000	
0.000000000000000	0.000000000000000	0.000000000000000	
0.000000000000000	0.000000000000000	0.000000000000000	
0.000000000000000	0.000000000000000	0.000000000000000	
0.000000000000000	0.000000000000000	0.000000000000000	
0.000000000000000	0.000000000000000	0.000000000000000	
0.000000000000000	0.000000000000000	0.000000000000000	
0.000000000000000	0.000000000000000	0.000000000000000	
0.000000000000000	0.000000000000000	0.000000000000000	
0.000000000000000	0.000000000000000	0.000000000000000	
0.000000000000000	0.000000000000000	0.000000000000000	
0.000000000000000	0.000000000000000	0.000000000000000	
0.000000000000000	0.000000000000000	0.000000000000000	
0.000000000000000	0.000000000000000	0.000000000000000	
0.000000000000000	0.000000000000000	0.000000000000000	
0.000000000000000	0.000000000000000	0.000000000000000	
0.000000000000000	0.000000000000000	0.000000000000000	
0.000000000000000	0.000000000000000	0.000000000000000	
0.000000000000000	0.000000000000000	0.000000000000000	
0.000000000000000	0.000000000000000	0.000000000000000	
0.000000000000000	0.000000000000000	0.000000000000000	
0.000000000000000	0.000000000000000	0.000000000000000	
0.000000000000000	0.000000000000000	0.000000000000000	
0.000000000000000	0.000000000000000	0.000000000000000	
0.000000000000000	0.000000000000000	0.000000000000000	
0.000000000000000	0.000000000000000	0.000000000000000	
0.000000000000000	0.000000000000000	0.000000000000000	
0.000000000000000	0.000000000000000	0.000000000000000	
0.000000000000000	0.000000000000000	0.000000000000000	
0.000000000000000	0.000000000000000	0.000000000000000	
0.000000000000000	0.000000000000000	0.000000000000000	
0.000000000000000	0.000000000000000	0.000000000000000	
0.000000000000000	0.000000000000000	0.000000000000000	
0.000000000000000	0.000000000000000	0.000000000000000	
0.000000000000000	0.000000000000000	0.000000000000000	
0.000000000000000	0.000000000000000	0.000000000000000	
0.000000000000000	0.000000000000000	0.000000000000000	
0.000000000000000	0.000000000000000	0.000000000000000	
0.000000000000000	0.000000000000000	0.000000000000000	
0.000000000000000	0.000000000000000	0.000000000000000	
0.000000000000000	0.000000000000000	0.000000000000000	
0.000000000000000	0.000000000000000	0.000000000000000	
0.000000000000000	0.000000000000000	0.000000000000000	
0.000000000000000	0.000000000000000	0.000000000000000	
0.000000000000000	0.000000000000000	0.000000000000000	
0.000000000000000	0.000000000000000	0.000000000000000	
0.000000000000000	0.000000000000000	0.000000000000000	
0.000000000000000	0.000000000000000	0.000000000000000	
0.000000000000000	0.000000000000000	0.000000000000000	
0.000000000000000	0.000000000000000	0.000000000000000	
0.000000000000000	0.000000000000000	0.000000000000000	
0.000000000000000	0.000000000000000	0.000000000000000	
0.000000000000000	0.000000000000000	0.000000000000000	
0.000000000000000	0.000000000000000	0.000000000000000	
0.000000000000000	0.000000000000000	0.000000000000000	
0.000000000000000	0.000000000000000	0.000000000000000	
0.000000000000000	0.000000000000000	0.000000000000000	
0.000000000000000	0.000000000000000	0.000000000000000	
0.000000000000000	0.000000000000000	0.000000000000000	
0.000000000000000	0.000000000000000	0.000000000000000	
0.000000000000000	0.000000000000000	0.000000000000000	
0.000000000000000	0.000000000000000	0.000000000000000	
0.000000000000000	0.000000000000000	0.000000000000000	
0.000000000000000	0.000000000000000	0.000000000000000	
0.000000000000000	0.000000000000000	0.000000000000000	
0.000000000000000	0.000000000000000	0.000000000000000	
0.000000000000000	0.000000000000000	0.000000000000000	
0.000000000000000	0.000000000000000	0.000000000000000	
0.000000000000000	0.000000000000000	0.000000000000000	
0.000000000000000	0.000000000000000	0.000000000000000	
0.000000000000000	0.000000000000000	0.000000000000000	
0.000000000000000	0.000000000000000	0.000000000000000	
0.000000000000000	0.000000000000000	0.000000000000000	
0.000000000000000	0.000000000000000	0.000000000000000	
0.000000000000000	0.000000000000000	0.000000000000000	
0.000000000000000	0.000000000000000	0.000000000000000	
0.000000000000000	0.000000000000000	0.000000000000000	
0.000000000000000	0.000000000000000	0.000000000000000	
0.000000000000000	0.000000000000000	0.000000000000000	
0.000000000000000	0.000000000000000	0.000000000000000	
0.000000000000000	0.000000000000000	0.000000000000000	
0.000000000000000	0.000000000000000	0.000000000000000	
0.000000000000000	0.000000000000000	0.000000000000000	
0.000000000000000	0.000000000000000	0.000000000000000	
0.000000000000000	0.000000000000000	0.000000000000000	
0.000000000000000	0.000000000000000	0.000000000000000	
0.000000000000000	0.000000000000000	0.000000000000000	
0.000000000000000	0.000000000000000	0.000000000000000	
0.000000000000000	0.000000000000000	0.000000000000000	
0.000000000000000	0.000000000000000	0.000000000000000	
0.000000000000000	0.000000000000000	0.000000000000000	
0.000000000000000	0.000000000000000	0.000000000000000	
0.000000000000000	0.000000000000000	0.000000000000000	
0.000000000000000	0.000000000000000	0.000000000000000	
0.000000000000000	0.000000000000000	0.000000000000000	
0.000000000000000	0.000000000000000	0.000000000000000	
0.000000000000000	0.000000000000000	0.000000000000000	
0.000000000000000	0.000000000000000	0.000000000000000	
0.000000000000000	0.000000000000000	0.000000000000000	
0.000000000000000	0.000000000000000	0.000000000000000	
0.000000000000000	0.000000000000000	0.000000000000000	
0.000000000000000	0.000000000000000	0.000000000000000	
0.000000000000000	0.000000000000000	0.000000000000000	
0.000000000000000	0.000000000000000	0.000000000000000	
0.000000000000000	0.000000000000000	0.000000000000000	
0.000000000000000	0.000000000000000	0.000000000000000	
0.000000000000000	0.000000000000000	0.000000000000000	
0.000000000000000	0.000000000000000	0.000000000000000	
0.000000000000000	0.000000000000000	0.000000000000000	
0.000000000000000	0.000000000000000	0.000000000000000	
0.000000000000000	0.000000000000000	0.000000000000000	
0.000000000000000	0.000000000000000	0.000000000000000	
0.000000000000000	0.000000000000000	0.000000000000000	
0.000000000000000	0.000000000000000	0.000000000000000	
0.000000000000000	0.000000000000000	0.000000000000000	
0.000000000000000	0.000000000000000	0.000000000000000	
0.000000000000000	0.000000000000000	0.000000000000000	
0.000000000000000	0.000000000000000	0.000000000000000	
0.000000000000000	0.000000000000000	0.000000000000000	
0.000000000000000	0.000000000000000	0.000000000000000	
0.000000000000000	0.000000000000000	0.000000000000000	
0.000000000000000	0.000000000000000	0.000000000000000	
0.000000000000000	0.000000000000000	0.000000000000000	
0.000000000000000	0.000000000000000	0.000000000000000	
0.000000000000000	0.000000000000000	0.000000000000000	
0.000000000000000	0.000000000000000	0.000000000000000	
0.000000000000000	0.000000000000000	0.000000000000000	
0.000000000000000	0.000000000000000	0.000000000000000	
0.000000000000000	0.000000000000000	0.000000000000000	
0.000000000000000	0.000000000000000	0.000000000000000	
0.000000000000000	0.000000000000000	0.000000000000000	
0.000000000000000	0.000000000000000	0.000000000000000	
0.000000000000000	0.000000000000000	0.000000000000000	
0.000000000000000	0.000000000000000	0.000000000000000	
0.000000000000000	0.000000000000000	0.000000000000000	
0.000000000000000	0.000000000000000	0.000000000000000	
0.000000000000000	0.000000000000000	0.000000000000000	
0.000000000000000	0.000000000000000	0.000000000000000	
0.000000000000000	0.000000000000000	0.000000000000000	
0.000000000000000	0.000000000000000	0.000000000000000	
0.000000000000000	0.000000000000000	0.000000000000000	
0.000000000000000	0.000000000000000	0.000000000000000	
0.000000000000000	0.000000000000000	0.000000000000000	
0.000000000000000	0.000000000000000	0.000000000000000	
0.000000000000000	0.000000000000000	0.000000000000000	
0.000000000000000	0.000000000000000	0.000000000000000	
0.000000000000000	0.000000000000000	0.000000000000000	
0.000000000000000	0.000000000000000	0.000000000000000	
0.000000000000000	0.000000000000000	0.000000000000000	
0.000000000000000	0.000000000000000	0.000000000000000	
0.000000000000000	0.000000000000000	0.000000000000000	
0.000000000000000	0.000000000000000	0.000000000000000	
0.000000000000000	0.000000000000000	0.000000000000000	
0.000000000000000	0.000000000000000	0.000000000000000	
0.000000000000000	0.000000000000000	0.000000000000000	
0.000000000000000	0.000000000000000	0.000000000000000	
0.000000000000000	0.000000000000000	0.000000000000000	
0.000000000000000	0.000000000000000	0.000000000000000	
0.000000000000000	0.000000000000000	0.000000000000000	
0.000000000000000	0.000000000000000	0.000000000000000	
0.000000000000000	0.000000000000000	0.000000000000000	
0.000000000000000	0.000000000000000	0.000000000000000	
0.000000000000000	0.000000000000000	0.000000000000000	
0.000000000000000	0.000000000000000	0.000000000000000	
0.000000000000000	0.000000000000000	0.000000000000000	
0.000000000000000	0.000000000000000	0.000000000000000	
0.000000000000000	0.000000000000000	0.000000000000000	
0.000000000000000	0.000000000000000	0.000000000000000	
0.000000000000000	0.000000000000000	0.000000000000000	
0.000000000000000	0.000000000000000	0.000000000000000	
0.000000000000000	0.000000000000000	0.000000000000000	
0.000000000000000	0.000000000000000	0.000000000000000	
0.000000000000000	0.000000000000000	0.000000000000000	
0.000000000000000	0.000000000000000	0.000000000000000	
0.000000000000000	0.000000000000000	0.000000000000000	
0.000000000000000	0.000000000000000	0.000000000000000	
0.000000000000000	0.000000000000000	0.000000000000000	
0.000000000000000	0.000000000000000	0.000000000000000	
0.000000000000000	0.000000000000000	0.000000000000000	
0.000000000000000	0.000000000000000	0.000000000000000	
0.000000000000000	0.000000000000000	0.000000000000000	
0.000000000000000	0.000000000000000	0.000000000000000	
0.000000000000000	0.000000000000000	0.000000000000000	
0.000000000000000	0.000000000000000	0.000000000000000	
0.000000000000000	0.000000000000000	0.000000000000000	
0.000000000000000	0.000000000000000	0.000000000000000	
0.000000000000000	0.000000000000000	0.000000000000000	
0.000000000000000	0.000000000000000	0.000000000000000	
0.000000000000000	0.000000000000000	0.000000000000000	
0.000000000000000	0.000000000000000	0.000000000000000	
0.000000000000000	0.000000000000000	0.000000000000000	
0.000000000000000	0.000000000000000	0.000000000000000	
0.000000000000000	0.000000000000000	0.000000000000000	
0.000000000000000	0.000000000000000	0.000000000000000	
0.000000000000000	0.000000000000000	0.000000000000000	
0.000000000000000	0.000000000000000	0.000000000000000	
0.000000000000000	0.000000000000000	0.000000000000000	
0.000000000000000	0.000000000000000	0.000000000000000	
0.000000000000000	0.000000000000000	0.000000000000000	
0.000000000000000	0.000000000000000	0.000000000000000	
0.000000000000000	0.000000000000000	0.000000000000000	
0.000000000000000	0.000000000000000	0.000000000000000	
0.000000000000000	0.000000000000000	0.000000000000000	
0.000000000000000	0.000000000000000	0.000000000000000	
0.000000000000000	0.000000000000000	0.000000000000000	
0.000000000000000	0.000000000000000	0.000000000000000	
0.000000000000000	0.000000000000000	0.000000000000000	
0.000000000000000	0.000000000000000	0.000000000000000	
0.000000000000000	0.000000000000000	0.000000000000000	
0.000000000000000	0.000000000000000	0.000000000000000	
0.000000000000000	0.000000000000000	0.000000000000000	
0.000000000000000	0.000000000000000	0.000000000000000	
0.000000000000000	0.000000000000000	0.000000000000000	
0.000000000000000	0.000000000000000	0.000000000000000	
0.000000000000000	0.000000000000000	0.000000000000000	
0.000000000000000	0.000000000000000	0.000000000000000	
0.000000000000000	0.000000000000000	0.000000000000000	
0.000000000000000	0.000000000000000	0.000000000000000	
0.000000000000000	0.000000000000000	0.000000000000000	
0.000000000000000	0.000000000000000	0.000000000000000	
0.000000000000000	0.000000000000000	0.000000000000000	
0.000000000000000	0.000000000000000	0.000000000000000	
0.000000000000000	0.000000000000000	0.000000000000000	
0.000000000000000	0.000000000000000	0.000000000000000	
0.000000000000000	0.000000000000000	0.000000000000000	
0.000000000000000	0.000000000000000	0.000000000000000	
0.000000000000000	0.000000000000000	0.000000000000000	
0.000000000000000	0.000000000000000	0.000000000000000	
0.000000000000000	0.000000000000000	0.000000000000000	
0.000000000000000	0.000000000000000	0.000000000000000	
0.000000000000000	0.000000000000000	0.000000000000000	
0.000000000000000	0.000000000000000	0.000000000000000	
0.000000000000000	0.000000000000000	0.000000000000000	
0.000000000000000	0.000000000000000	0.000000000000000	
0.000000000000000	0.000000000000000	0.000000000000000	
0.000000000000000	0.000000000000000	0.000000000000000	
0.000000000000000	0.000000000000000	0.000000000000000	
0.000000000000000	0.000000000000000	0.000000000000000	
0.000000000000000	0.000000000000000	0.000000000000000	
0.000000000000000	0.000000000000000	0.000000000000000	
0.000000000000000	0.000000000000000	0.000000000000000	
0.000000000000000	0.000000000000000	0.000000000000000	
0.000000000000000	0.000000000000000	0.000000000000000	
0.000000000000000	0.000000000000000	0.000000000000000	
0.000000000000000	0.000000000000000	0.000000000000000	
0.000000000000000	0.000000000000000	0.000000000000000	
0.000000000000000	0.000000000000000	0.000000000000000	
0.000000000000000	0.000000000000000	0.000000000000000	
0.000000000000000	0.000000000000000	0.000000000000000	
0.000000000000000	0.000000000000000	0.000000000000000	
0.000000000000000	0.000000000000000	0.000000000000000	
0.000000000000000	0.000000000000000	0.000000000000000	
0.000000000000000	0.000000000000000	0.000000000000000	
0.000000000000000	0.000000000000000	0.000000000000000	
0.000000000000000	0.000000000000000	0.000000000000000	
0.000000000000000	0.000000000000000	0.000000000000000	
0.000000000000000	0.000000000000000	0.000000000000000	
0.000000000000000	0.000000000000000	0.000000000000000	
0.000000000000000	0.000000000000000	0.000000000000000	
0.000000000000000	0.000000000000000	0.000000000000000	
0.000000000000000	0.000000000000000	0.000000000000000	
0.000000000000000	0.000000000000000	0.000000000000000	
0.000000000000000	0.000000000000000	0.000000000000000	
0.000000000000000	0.000000000000000	0.000000000000000	
0.000000000000000	0.000000000000000	0.000000000000000	
0.000000000000000	0.000000000000000	0.000000000000000	
0.000000000000000	0.000000000000000	0.000000000000000	
0.000000000000000	0.000000000000000	0.000000000000000	
0.000000000000000	0.000000000000000	0.000000000000000	
0.000000000000000	0.000000000000000	0.000000000000000	
0.000000000000000	0.000000000000000	0.000000000000000	
0.000000000000000	0.000000000000000	0.000000000000000	
0.000000000000000	0.000000000000000	0.000000000000000	
0.000000000000000	0.000000000000000	0.000000000000000	
0.000000000000000	0.000000000000000	0.000000000000000	
0.000000000000000	0.000000000000000	0.000000000000000	
0.000000000000000	0.000000000000000	0.000000000000000	
0.000000000000000	0.000000000000000	0.000000000000000	
0.000000000000000	0.000000000000000	0.000000000000000	
0.000000000000000	0.000000000000000	0.000000000000000	
0.000000000000000	0.000000000000000	0.000000000000000	
0.000000000000000	0.000000000000000	0.000000000000000	
0.000000000000000	0.000000000000000	0.000000000000000	
0.000000000000000	0.000000000000000	0.000000000000000	
0.000000000000000	0.000000000000000	0.000000000000000	
0.000000000000000	0.000000000000000	0.000000000000000	
0.000000000000000	0.000000000000000	0.000000000000000	
0.000000000000000	0.000000000000000	0.000000000000000	
0.000000000000000	0.000000000000000	0.000000000000000	
0.000000000000000	0.000000000000000	0.000000000000000	
0.000000000000000	0.000000000000000	0.000000000000000	
0.000000000000000	0.000000000000000	0.000000000000000	
0.000000000000000	0.000000000000000	0.000000000000000	
0.000000000000000	0.000000000000000	0.000000000000000	
0.000000000000000	0.000000000000000	0.000000000000000	
0.000000000000000	0.000000000000000	0.000000000000000	
0.000000000000000	0.000000000000000	0.000000000000000	
0.000000000000000	0.000000000000000	0.000000000000000	
0.000000000000000	0.000000000000000	0.000000000000000	
0.000000000000000	0.000000000000000	0.000000000000000	
0.000000000000000	0.000000000000000	0.000000000000000	
0.000000000000000	0.000000000000000	0.000000000000000	
0.000000000000000	0.000000000000000	0.000000000000000	
0.000000000000000	0.000000000000000	0.000000000000000	
0.000000000000000	0.000000000000000	0.000000000000000	
0.000000000000000	0.000000000000000	0.000000000000000	
0.000000000000000	0.000000000000000	0.000000000000000	
0.000000000000000	0.000000000000000	0.000000000000000	
0.000000000000000	0.000000000000000	0.000000000000000	
0.000000000000000	0.000000000000000	0.000000000000000	
0.000000000000000	0.000000000000000	0.000000000000000	
0.000000000000000	0.000000000000000	0.000000000000000	
0.000000000000000	0.000000000000000	0.000000000000000	
0.000000000000000	0.000000000000000	0.000000000000000	
0.000000000000000	0.000000000000000	0.000000000000000	
0.000000000000000	0.000000000000000	0.000000000000000	
0.000000000000000	0.000000000000000	0.000000000000000	
0.000000000000000	0.000000000000000	0.000000000000000	
0.000000000000000	0.000000000000000	0.000000000000000	
0.000000000000000	0.000000000000000	0.000000000000000	
0.000000000000000	0.000000000000000	0.000000000000000	
0.000000000000000	0.000000000000000	0.000000000000000	
0.000000000000000	0.000000000000000	0.000000000000000	
0.000000000000000	0.000000000000000	0.000000000000000	
0.000000000000000	0.000000000000000	0.000000000000000	
0.000000000000000	0.000000000000000	0.000000000000000	
0.000000000000000	0.000000000000000	0.000000000000000	
0.000000000000000	0.000000000000000	0.000000000000000	
0.000000000000000	0.000000000000000	0.000000000000000	
0.000000000000000	0.000000000000000	0.000000000000000	
0.000000000000000	0.000000000000000	0.000000000000000	
0.000000000000000	0.000000000000000	0.000000000000000	
0.000000000000000	0.000000000000000	0.000000000000000	
0.000000000000000	0.000000000000000	0.000000000000000	
0.000000000000000	0.000000000000000	0.000000000000000	
0.000000000000000	0.000000000000000	0.000000000000000	
0.000000000000000	0.000000000000000	0.000000000000000	
0.000000000000000	0.000000000000000	0.000000000000000	
0.000000000000000	0.000000000000000	0.000000000000000	
0.000000000000000	0.000000000000000	0.000000000000000	
0.000000000000000	0.000000000000000	0.000000000000000	
0.000000000000000	0.000000000000000	0.000000000000000	
0.000000000000000	0.000000000000000	0.000000000000000	
0.000000000000000	0.000000000000000	0.000000000000000	
0.000000000000000	0.000000000000000	0.000000000000000	
0.000000000000000	0.000000000000000	0.000000000000000	
0.000000000000000	0.000000000000000	0.000000000000000	
0.000000000000000	0.000000000000000	0.000000000000000	
0.000000000000000	0.000000000000000	0.000000000000000	
0.000000000000000	0.000000000000000	0.000000000000000	
0.000000000000000	0.000000000000000	0.000000000000000	
0.000000000000000	0.000000000000000	0.000000000000000	
0.000000000000000	0.000000000000000	0.000000000000000	
0.000000000000000	0.000000000000000	0.000000000000000	
0.000000000000000	0.000000000000000	0.000000000000000	
0.000000000000000	0.000000000000000	0.000000000000000	
0.000000000000000	0.000000000000000	0.000000000000000	
0.000000000000000	0.000000000000000	0.000000000000000	
0.000000000000000	0.000000000000000	0.000000000000000	
0.000000000000000	0.000000000000000	0.000000000000000	
0.000000000000000	0.000000000000000	0.000000000000000	
0.000000000000000	0.000000000000000	0.000000000000000	
0.000000000000000	0.000000000000000	0.000000000000000	
0.000000000000000	0.000000000000000	0.000000000000000	
0.000000000000000	0.000000000000000	0.000000000000000	
0.000000000000000	0.000000000000000	0.000000000000000	
0.000000000000000	0.000000000000000	0.000000000000000	
0.000000000000000	0.000000000000000	0.000000000000000	
0.000000000000000	0.000000000000000	0.000000000000000	
0.000000000000000	0.000000000000000	0.000000000000000	
0.000000000000000	0.000000000000000	0.000000000000000	
0.000000000000000	0.000000000000000	0.000000000000000	
0.000000000000000	0.000000000000000	0.000000000000000	
0.000000000000000	0.000000000000000	0.000000000000000	
0.000000000000000	0.000000000000000	0.000000000000000	
0.000000000000000	0.000000000000000	0.000000000000000	
0.000000000000000	0.000000000000000	0.000000000000000	
0.000000000000000	0.000000000000000	0.000000000000000	
0.000000000000000	0.000000000000000	0.000000000000000	
0.000000000000000	0.000000000000000	0.000000000000000	
0.000000000000000	0.000000000000000	0.000000000000000	
0.000000000000000	0.000000000000000	0.000000000000000	
0.000000000000000	0.000000000000000	0.000000000000000	
0.000000000000000	0.000000000000000	0.000000000000000	
0.000000000000000	0.000000000000000	0.000000000000000	
0.000000000000000	0.000000000000000	0.000000000000000	
0.000000000000000	0.000000000000000	0.000000000000000	
0.000000000000000	0.000000000000000	0.000000000000000	
0.000000000000000	0.000000000000000	0.000000000000000	
0.000000000000000	0.000000000000000	0.000000000000000	
0.000000000000000	0.000000000000000	0.000000000000000	
0.000000000000000	0.000000000000000	0.000000000000000	
0.000000000000000	0.000000000000000	0.000000000000000	
0.000000000000000	0.000000000000000	0.000000000000000	
0.000000000000000	0.000000000000000	0.000000000000000	
0.000000000000000	0.000000000000000	0.000000000000000	
0.000000000000000	0.000000000000000	0.000000000000000	
0.000000000000000	0.000000000000000	0.000000000000000	
0.000000000000000	0.000000000000000	0.000000000000000	
0.000000000000000	0.000000000000000	0.000000000000000	
0.000000000000000	0.000000000000000	0.000000000000000	
0.000000000000000	0.000000000000000	0.000000000000000	
0.000000000000000	0.000000000000000	0.000000000000000	
0.000000000000000	0.000000000000000	0.000000000000000	
0.000000000000000	0.000000000000000	0.000000000000000	
0.000000000000000	0.000000000000000	0.000000000000000	
0.000000000000000	0.000000000000000	0.000000000000000	
0.000000000000000	0.000000000000000	0.000000000000000	
0.000000000000000	0.000000000000000	0.000000000000000	
0.000000000000000	0.000000000000000	0.000000000000000	
0.000000000000000	0.000000000000000	0.000000000000000	
0.000000000000000	0.000000000000000	0.000000000000000	
0.000000000000000	0.000000000000000	0.000000000000000	
0.000000000000000	0.000000000000000	0.000000000000000	
0.000000000000000	0.000000000000000	0.000000000000000	
0.000000000000000	0.000000000000000	0.000000000000000	
0.000000000000000	0.000000000000000	0.000000000000000	
0.000000000000000	0.000000000000000	0.000000000000000	
0.000000000000000	0.000000000000000	0.000000000000000	
0.000000000000000	0.000000000000000	0.000000000000000	
0.000000000000000	0.000000000000000	0.000000000000000	
0.000000000000000	0.000000000000000	0.000000000000000	
0.000000000000000	0.000000000000000	0.000000000000000	
0.000000000000000	0.000000000000000	0.000000000000000	
0.000000000000000	0.000000000000000	0.000000000000000	
0.000000000000000	0.000000000000000	0.000000000000000	
0.000000000000000	0.000000000000000	0.000000000000000	
0.000000000000000	0.000000000000000	0.000000000000000	
0.000000000000000	0.000000000000000	0.000000000000000	
0.000000000000000	0.000000000000000	0.000000000000000	
0.000000000000000	0.000000000000000	0.000000000000000	
0.000000000000000	0.000000000000000	0.000000000000000	
0.000000000000000	0.000000000000000	0.000000000000000	
0.000000000000000	0.000000000000000	0.000000000000000	
0.000000000000000	0.000000000000000	0.000000000000000	
0.000000000000000	0.000000000000000	0.000000000000000	
0.000000000000000	0.000000000000000	0.000000000000000	
0.000000000000000	0.000000000000000	0.000000000000000	
0.000000000000000	0.000000000000000	0.000000000000000	
0.000000000000000	0.000000000000000	0.000000000000000	
0.000000000000000	0.000000000000000	0.000000000000000	
0.000000000000000	0.000000000000000	0.000000000000000	
0.000000000000000	0.000000000000000	0.000000000000000	
0.000000000000000	0.000000000000000	0.000000000000000	
0.000000000000000	0.000000000000000	0.000000000000000	
0.000000000000000	0.000000000000000	0.000000000000000	
0.000000000000000	0.000000000000000	0.000000000000000	
0.000000000000000	0.000000000000000	0.000000000000000	
0.000000000000000	0.000000000000000	0.000000000000000	
0.000000000000000	0.000000000000000	0.000000000000000	
0.000000000000000	0.000000000000000	0.000000000000000	
0.000000000000000	0.000000000000000	0.000000000000000	
0.000000000000000	0.000000000000000	0.000000000000000	
0.000000000000000	0.000000000000000	0.000000000000000	
0.000000000000000	0.000000000000000	0.000000000000000	
0.000000000000000	0.000000000000000	0.000000000000000	
0.000000000000000	0.000000000000000	0.000000000000000	
0.000000000000000	0.000000000000000	0.000000000000000	
0.000000000000000	0.000000000000000	0.000000000000000	
0.000000000000000	0.000000000000000	0.000000000000000	
0.000000000000000	0.000000000000000	0.000000000000000	
0.000000000000000	0.000000000000000	0.000000000000000	
0.000000000000000	0.000000000000000	0.000000000000000	
0.000000000000000	0.000000000000000	0.000000000000000	
0.000000000000000	0.000000000000000	0.000000000000000	
0.000000000000000	0.000000000000000	0.000000000000000	
0.000000000000000	0.000000000000000	0.000000000000000	
0.000000000000000	0.000000000000000	0.000000000000000	
0.000000000000000	0.000000000000000	0.000000000000000	
0.000000000000000	0.000000000000000	0.000000000000000	
0.000000000000000	0.000000000000000	0.000000000000000	
0.000000000000000	0.000000000000000	0.000000000000000	
0.000000000000000	0.000000000000000	0.000000000000000	
0.000000000000000	0.000000000000000	0.000000000000000	
0.000000000000000	0.000000000000000	0.000000000000000	
0.000000000000000	0.000000000000000	0.000000000000000	
0.000000000000000	0.000000000000000	0.000000000000000	
0.000000000000000	0.000000000000000	0.000000000000000	
0.000000000000000	0.000000000000000	0.000000000000000	
0.000000000000000	0.000000000000000	0.000000000000000	
0.000000000000000	0.000000000000000	0.000000000000000	
0.000000000000000	0.000000000000000	0.000000000000000	
0.000000000000000	0.000000000000000	0.000000000000000	
0.000000000000000	0.000000000000000	0.000000000000000	
0.000000000000000	0.000000000000000	0.000000000000000	
0.000000000000000	0.000000000000000	0.000000000000000	
0.000000000000000	0.000000000000000	0.000000000000000	
0.000000000000000	0.000000000000000	0.000000000000000	
0.000000000000000	0.000000000000000	0.000000000000000	
0.000000000000000	0.000000000000000	0.000000000000000	
0.000000000000000	0.000000000000000	0.000000000000000	
0.000000000000000	0.000000000000000	0.000000000000000	
0.000000000000000	0.000000000000000	0.000000000000000	
0.000000000000000	0.000000000000000	0.000000000000000	
0.000000000000000	0.000000000000000	0.000000000000000	
0.000000000000000	0.000000000000000	0.000000000000000	
0.000000000000000	0.000000000000000	0.000000000000000	
0.000000000000000	0.000000000000000	0.000000000000000	
0.000000000000000	0.000000000000000	0.000000000000000	
0.000000000000000	0.000000000000000	0.000000000000000	
0.000000000000000	0.000000000000000	0.000000000000000	
0.000000000000000	0.000000000000000	0.000000000000000	
0.000000000000000	0.000000000000000	0.000000000000000	
0.000000000000000	0.000000000000000	0.000000000000000	
0.000000000000000	0.000000000000000	0.000000000000000	
0.000000000000000	0.000000000000000	0.000000000000000	
0.000000000000000	0.000000000000000	0.000000000000000	
0.000000000000000	0.000000000000000	0.000000000000000	
0.000000000000000	0.000000000000000	0.000000000000000	
0.000000000000000	0.000000000000000	0.000000000000000	
0.000000000000000	0.000000000000000	0.000000000000000	
0.000000000000000	0.000000000000000	0.000000000000000	
0.000000000000000	0.000000000000000	0.000000000000000	
0.000000000000000	0.000000000000000	0.000000000000000	
0.000000000000000	0.000000000000000	0.000000000000000	
0.000000000000000	0.000000000000000	0.000000000000000	
0.000000000000000	0.000000000000000	0.000000000000000	
0.000000000000000	0.000000000000000	0.000000000000000	
0.000000000000000	0.000000000000000	0.000000000000000	
0.000000000000000	0.000000000000000	0.000000000000000	
0.000000000000000	0.000000000000000	0.000000000000000	
0.000000000000000	0.000000000000000	0.000000000000000	
0.000000000000000	0.000000000000000	0.000000000000000	
0.000000000000000	0.000000000000000	0.000000000000000	
0.000000000000000	0.000000000000000	0.000000000000000	
0.000000000000000	0.000000000000000	0.000000000000000	
0.000000000000000	0.000000000000000	0.000000000000000	
0.000000000000000	0.000000000000000	0.000000000000000	
0.000000000000000	0.000000000000000	0.000000000000000	
0.000000000000000	0.000000000000000	0.000000000000000	
0.000000000000000	0.000000000000000	0.000000000000000	
0.000000000000000	0.000000000000000	0.000000000000000	
0.000000000000000	0.000000000000000	0.000000000000000	
0.000000000000000	0.000000000000000	0.000000000000000	
0.000000000000000	0.000000000000000	0.000000000000000	
0.000000000000000	0.000000000000000	0.000000000000000	
0.000000000000000	0.000000000000000	0.000000000000000	
0.000000000000000	0.000000000000000	0.000000000000000	
0.000000000000000	0.000000000000000	0.000000000000000	
0.000000000000000	0.023707072505833	0.033526863461911	
0.023707072505833	0.000000000000000	0.000000000000000	
0.000000000000000	0.000000000000000	0.000000000000000	
0.000000000000000	0.000000000000000	0.000000000000000	
0.000000000000000	0.000000000000000	0.000000000000000	
0.000000000000000	0.000000000000000	0.000000000000000	
0.000000000000000	0.000000000000000	0.000000000000000	
0.000000000000000	0.000000000000000	0.000000000000000	
0.000000000000000	0.000000000000000	0.000000000000000	
0.000000000000000	0.000000000000000	0.000000000000000	
0.000000000000000	0.000000000000000	0.000000000000000	
0.000000000000000	0.000000000000000	0.000000000000000	
0.000000000000000	0.000000000000000	0.000000000000000	
0.000000000000000	0.000000000000000	0.000000000000000	
0.000000000000000	0.000000000000000	0.000000000000000	
0.000000000000000	0.000000000000000	0.000000000000000	
0.000000000000000	0.000000000000000	0.000000000000000	
0.000000000000000	0.000000000000000	0.000000000000000	
0.000000000000000	0.000000000000000	0.000000000000000	
0.000000000000000	0.000000000000000	0.000000000000000	
0.000000000000000	0.000000000000000	0.000000000000000	
0.000000000000000	0.000000000000000	0.000000000000000	
0.000000000000000	0.000000000000000	0.000000000000000	
0.000000000000000	0.000000000000000	0.000000000000000	
0.000000000000000	0.000000000000000	0.000000000000000	
0.000000000000000	0.000000000000000	0.000000000000000	
0.000000000000000	0.000000000000000	0.000000000000000	
0.000000000000000	0.000000000000000	0.000000000000000	
0.000000000000000	0.000000000000000	0.000000000000000	
0.000000000000000	0.000000000000000	0.000000000000000	
0.000000000000000	0.000000000000000	0.000000000000000	
0.000000000000000	0.000000000000000	0.000000000000000	
0.000000000000000	0.000000000000000	0.000000000000000	
0.000000000000000	0.000000000000000	0.000000000000000	
0.000000000000000	0.000000000000000	0.000000000000000	
0.000000000000000	0.000000000000000	0.000000000000000	
0.000000000000000	0.000000000000000	0.000000000000000	
0.000000000000000	0.000000000000000	0.000000000000000	
0.000000000000000	0.000000000000000	0.000000000000000	
0.000000000000000	0.000000000000000	0.000000000000000	
0.000000000000000	0.000000000000000	0.000000000000000	
0.040664277692785	0.138193828005577	0.040664277692785	
0.000000000000000	0.000000000000000	0.000000000000000	
0.000000000000000	0.000000000000000	0.000000000000000	
0.000000000000000	0.000000000000000	0.000000000000000	
0.000000000000000	0.000000000000000	0.000000000000000	
0.000000000000000	0.000000000000000	0.000000000000000	
0.000000000000000	0.000000000000000	0.000000000000000	
0.000000000000000	0.000000000000000	0.000000000000000	
0.000000000000000	0.000000000000000	0.000000000000000	
0.000000000000000	0.000000000000000	0.000000000000000	
0.000000000000000	0.000000000000000	0.000000000000000	
0.000000000000000	0.000000000000000	0.000000000000000	
0.000000000000000	0.000000000000000	0.000000000000000	
0.000000000000000	0.000000000000000	0.000000000000000	
0.000000000000000	0.000000000000000	0.000000000000000	
0.000000000000000	0.000000000000000	0.000000000000000	
0.000000000000000	0.000000000000000	0.000000000000000	
0.000000000000000	0.000000000000000	0.000000000000000	
0.000000000000000	0.000000000000000	0.000000000000000	
0.000000000000000	0.000000000000000	0.000000000000000	
0.000000000000000	0.000000000000000	0.000000000000000	
0.000000000000000	0.000000000000000	0.000000000000000	
0.000000000000000	0.000000000000000	0.000000000000000	
0.000000000000000	0.000000000000000	0.000000000000000	
0.000000000000000	0.000000000000000	0.000000000000000	
0.000000000000000	0.000000000000000	0.000000000000000	
0.000000000000000	0.000000000000000	0.000000000000000	
0.000000000000000	0.000000000000000	0.000000000000000	
0.000000000000000	0.000000000000000	0.000000000000000	
0.000000000000000	0.000000000000000	0.000000000000000	
0.000000000000000	0.000000000000000	0.000000000000000	
0.000000000000000	0.000000000000000	0.000000000000000	
0.000000000000000	0.000000000000000	0.000000000000000	
0.000000000000000	0.000000000000000	0.000000000000000	
0.000000000000000	0.000000000000000	0.000000000000000	
0.000000000000000	0.000000000000000	0.000000000000000	
0.000000000000000	0.000000000000000	0.000000000000000	
0.000000000000000	0.000000000000000	0.000000000000000	
0.000000000000000	0.000000000000000	0.000000000000000	
0.000000000000000	0.000000000000000	0.000000000000000	
0.000000000000000	0.019356743644818	0.057507973017242	
0.091450273773395	0.033800900511409	0.000000000000000	
0.000000000000000	0.000000000000000	0.000000000000000	
0.000000000000000	0.000000000000000	0.000000000000000	
0.000000000000000	0.000000000000000	0.000000000000000	
0.000000000000000	0.000000000000000	0.000000000000000	
0.000000000000000	0.000000000000000	0.000000000000000	
0.000000000000000	0.000000000000000	0.000000000000000	
0.000000000000000	0.000000000000000	0.000000000000000	
0.000000000000000	0.000000000000000	0.000000000000000	
0.000000000000000	0.000000000000000	0.000000000000000	
0.000000000000000	0.000000000000000	0.000000000000000	
0.000000000000000	0.000000000000000	0.000000000000000	
0.000000000000000	0.000000000000000	0.000000000000000	
0.000000000000000	0.000000000000000	0.000000000000000	
0.000000000000000	0.000000000000000	0.000000000000000	
0.000000000000000	0.000000000000000	0.000000000000000	
0.000000000000000	0.000000000000000	0.000000000000000	
0.000000000000000	0.000000000000000	0.000000000000000	
0.000000000000000	0.000000000000000	0.000000000000000	
0.000000000000000	0.000000000000000	0.000000000000000	
0.000000000000000	0.000000000000000	0.000000000000000	
0.000000000000000	0.000000000000000	0.000000000000000	
0.000000000000000	0.000000000000000	0.000000000000000	
0.000000000000000	0.000000000000000	0.000000000000000	
0.000000000000000	0.000000000000000	0.000000000000000	
0.000000000000000	0.000000000000000	0.000000000000000	
0.000000000000000	0.000000000000000	0.000000000000000	
0.000000000000000	0.000000000000000	0.000000000000000	
0.000000000000000	0.000000000000000	0.000000000000000	
0.000000000000000	0.000000000000000	0.000000000000000	
0.000000000000000	0.000000000000000	0.000000000000000	
0.000000000000000	0.000000000000000	0.000000000000000	
0.000000000000000	0.000000000000000	0.000000000000000	
0.000000000000000	0.000000000000000	0.000000000000000	
0.000000000000000	0.000000000000000	0.000000000000000	
0.000000000000000	0.000000000000000	0.000000000000000	
0.000000000000000	0.000000000000000	0.000000000000000	
0.000000000000000	0.000000000000000	0.000000000000000	
0.000000000000000	0.000000000000000	0.000000000000000	
0.000000000000000	0.000000000000000	0.000000000000000	
0.029534746822006	0.047801691923658	0.039628574827582	
0.007137414230874	0.000000000000000	0.000000000000000	
0.000000000000000	0.000000000000000	0.000000000000000	
0.000000000000000	0.000000000000000	0.000000000000000	
0.000000000000000	0.000000000000000	0.000000000000000	
0.000000000000000	0.000000000000000	0.000000000000000	
0.000000000000000	0.000000000000000	0.000000000000000	
0.000000000000000	0.000000000000000	0.000000000000000	
0.000000000000000	0.000000000000000	0.000000000000000	
0.000000000000000	0.000000000000000	0.000000000000000	
0.000000000000000	0.000000000000000	0.000000000000000	
0.000000000000000	0.000000000000000	0.000000000000000	
0.000000000000000	0.000000000000000	0.000000000000000	
0.000000000000000	0.000000000000000	0.000000000000000	
0.000000000000000	0.000000000000000	0.000000000000000	
0.000000000000000	0.000000000000000	0.000000000000000	
0.000000000000000	0.000000000000000	0.000000000000000	
0.000000000000000	0.000000000000000	0.000000000000000	
0.000000000000000	0.000000000000000	0.000000000000000	
0.000000000000000	0.000000000000000	0.000000000000000	
0.000000000000000	0.000000000000000	0.000000000000000	
0.000000000000000	0.000000000000000	0.000000000000000	
0.000000000000000	0.000000000000000	0.000000000000000	
0.000000000000000	0.000000000000000	0.000000000000000	
0.000000000000000	0.000000000000000	0.000000000000000	
0.000000000000000	0.000000000000000	0.000000000000000	
0.000000000000000	0.000000000000000	0.000000000000000	
0.000000000000000	0.000000000000000	0.000000000000000	
0.000000000000000	0.000000000000000	0.000000000000000	
0.000000000000000	0.000000000000000	0.000000000000000	
0.000000000000000	0.000000000000000	0.000000000000000	
0.000000000000000	0.000000000000000	0.000000000000000	
0.000000000000000	0.000000000000000	0.000000000000000	
0.000000000000000	0.000000000000000	0.000000000000000	
0.000000000000000	0.000000000000000	0.000000000000000	
0.000000000000000	0.000000000000000	0.000000000000000	
0.000000000000000	0.000000000000000	0.000000000000000	
0.000000000000000	0.000000000000000	0.000000000000000	
0.000000000000000	0.000000000000000	0.000000000000000	
0.000000000000000	0.000000000000000	0.000000000000000	
0.000000000000000	0.000000000000000	0.026494157875692	
0.033800900511409	0.026494157875692	0.000000000000000	
0.000000000000000	0.000000000000000	0.000000000000000	
0.000000000000000	0.000000000000000	0.000000000000000	
0.000000000000000	0.000000000000000	0.000000000000000	
0.000000000000000	0.000000000000000	0.000000000000000	
0.000000000000000	0.000000000000000	0.000000000000000	
0.000000000000000	0.000000000000000	0.000000000000000	
0.000000000000000	0.000000000000000	0.000000000000000	
0.000000000000000	0.000000000000000	0.000000000000000	
0.000000000000000	0.000000000000000	0.000000000000000	
0.000000000000000	0.000000000000000	0.000000000000000	
0.000000000000000	0.000000000000000	0.000000000000000	
0.000000000000000	0.000000000000000	0.000000000000000	
0.000000000000000	0.000000000000000	0.000000000000000	
0.000000000000000	0.000000000000000	0.000000000000000	
0.000000000000000	0.000000000000000	0.000000000000000	
0.000000000000000	0.000000000000000	0.000000000000000	
0.000000000000000	0.000000000000000	0.000000000000000	
0.000000000000000	0.000000000000000	0.000000000000000	
0.000000000000000	0.000000000000000	0.000000000000000	
0.000000000000000	0.000000000000000	0.000000000000000	
0.000000000000000	0.000000000000000	0.000000000000000	
0.000000000000000	0.000000000000000	0.000000000000000	
0.000000000000000	0.000000000000000	0.000000000000000	
0.000000000000000	0.000000000000000	0.000000000000000	
0.000000000000000	0.000000000000000	0.000000000000000	
0.000000000000000	0.000000000000000	0.000000000000000	
0.000000000000000	0.000000000000000	0.000000000000000	
0.000000000000000	0.000000000000000	0.000000000000000	
0.000000000000000	0.000000000000000	0.000000000000000	
0.000000000000000	0.000000000000000	0.000000000000000	
0.000000000000000	0.000000000000000	0.000000000000000	
0.000000000000000	0.000000000000000	0.000000000000000	
0.000000000000000	0.000000000000000	0.000000000000000	
0.000000000000000	0.000000000000000	0.000000000000000	
0.000000000000000	0.000000000000000	0.000000000000000	
0.000000000000000	0.000000000000000	0.000000000000000	
0.000000000000000	0.000000000000000	0.019356743644818	
0.023707072505833	0.019356743644818	0.000000000000000	
0.000000000000000	0.000000000000000	0.000000000000000	
0.000000000000000	0.005827674316173	0.007137414230874	
0.005827674316173	0.000000000000000	0.000000000000000	
0.000000000000000	0.000000000000000	0.000000000000000	
0.000000000000000	0.000000000000000	0.000000000000000	
0.000000000000000	0.000000000000000	0.000000000000000	
0.000000000000000	0.000000000000000	0.000000000000000	
0.000000000000000	0.000000000000000	0.000000000000000	
0.000000000000000	0.000000000000000	0.000000000000000	
0.000000000000000	0.000000000000000	0.000000000000000	
0.000000000000000	0.000000000000000	0.000000000000000	
0.000000000000000	0.000000000000000	0.000000000000000	
0.000000000000000	0.000000000000000	0.000000000000000	
0.000000000000000	0.000000000000000	0.000000000000000	
0.000000000000000	0.000000000000000	0.000000000000000	
0.000000000000000	0.000000000000000	0.000000000000000	
0.000000000000000	0.000000000000000	0.000000000000000	
0.000000000000000	0.000000000000000	0.000000000000000	
0.000000000000000	0.000000000000000	0.000000000000000	
0.000000000000000	0.000000000000000	0.000000000000000	
0.000000000000000	0.000000000000000	0.000000000000000	
0.000000000000000	0.000000000000000	0.000000000000000	
0.000000000000000	0.000000000000000	0.000000000000000	
0.000000000000000	0.000000000000000	0.000000000000000	
0.000000000000000	0.000000000000000	0.000000000000000	
0.000000000000000	0.000000000000000	0.000000000000000	
0.000000000000000	0.000000000000000	0.000000000000000	
0.000000000000000	0.000000000000000	0.000000000000000	
0.000000000000000	0.000000000000000	0.000000000000000	
0.000000000000000	0.000000000000000	0.000000000000000	
0.000000000000000	0.000000000000000	0.000000000000000	
0.000000000000000	0.000000000000000	0.000000000000000	
0.000000000000000	0.000000000000000	0.000000000000000	
0.000000000000000	0.000000000000000	0.000000000000000	
0.000000000000000	0.000000000000000	0.000000000000000	
0.000000000000000	0.000000000000000	0.000000000000000	
0.000000000000000	0.000000000000000	0.000000000000000	
0.000000000000000	0.000000000000000	0.000000000000000	
0.000000000000000	0.000000000000000	0.000000000000000	
0.000000000000000	0.029534746822006	0.040664277692785	
0.029534746822006	0.000000000000000	0.000000000000000	
0.000000000000000	0.000000000000000	0.000000000000000	
0.000000000000000	0.000000000000000	0.000000000000000	
0.000000000000000	0.000000000000000	0.000000000000000	
0.000000000000000	0.000000000000000	0.000000000000000	
0.000000000000000	0.000000000000000	0.000000000000000	
0.000000000000000	0.000000000000000	0.000000000000000	
0.000000000000000	0.000000000000000	0.000000000000000	
0.000000000000000	0.000000000000000	0.000000000000000	
0.000000000000000	0.000000000000000	0.000000000000000	
0.000000000000000	0.000000000000000	0.000000000000000	
0.000000000000000	0.000000000000000	0.000000000000000	
0.000000000000000	0.000000000000000	0.000000000000000	
0.000000000000000	0.000000000000000	0.000000000000000	
0.000000000000000	0.000000000000000	0.000000000000000	
0.000000000000000	0.000000000000000	0.000000000000000	
0.000000000000000	0.000000000000000	0.000000000000000	
0.000000000000000	0.000000000000000	0.000000000000000	
0.000000000000000	0.000000000000000	0.000000000000000	
0.000000000000000	0.000000000000000	0.000000000000000	
0.000000000000000	0.000000000000000	0.000000000000000	
0.000000000000000	0.000000000000000	0.000000000000000	
0.000000000000000	0.000000000000000	0.000000000000000	
0.000000000000000	0.000000000000000	0.000000000000000	
0.000000000000000	0.000000000000000	0.000000000000000	
0.000000000000000	0.000000000000000	0.000000000000000	
0.000000000000000	0.000000000000000	0.000000000000000	
0.000000000000000	0.000000000000000	0.000000000000000	
0.000000000000000	0.000000000000000	0.000000000000000	
0.000000000000000	0.000000000000000	0.000000000000000	
0.000000000000000	0.000000000000000	0.000000000000000	
0.000000000000000	0.000000000000000	0.000000000000000	
0.000000000000000	0.000000000000000	0.000000000000000	
0.000000000000000	0.000000000000000	0.000000000000000	
0.000000000000000	0.000000000000000	0.000000000000000	
0.000000000000000	0.000000000000000	0.000000000000000	
0.000000000000000	0.000000000000000	0.000000000000000	
0.000000000000000	0.000000000000000	0.000000000000000	
0.000000000000000	0.000000000000000	0.000000000000000	
0.019356743644818	0.023707072505833	0.019356743644818	
0.026494157875692	0.033800900511409	0.026494157875692	
0.000000000000000	0.000000000000000	0.000000000000000	
0.000000000000000	0.000000000000000	0.000000000000000	
0.000000000000000	0.000000000000000	0.000000000000000	
0.000000000000000	0.000000000000000	0.000000000000000	
0.000000000000000	0.000000000000000	0.000000000000000	
0.000000000000000	0.000000000000000	0.000000000000000	
0.000000000000000	0.000000000000000	0.000000000000000	
0.000000000000000	0.000000000000000	0.000000000000000	
0.000000000000000	0.000000000000000	0.000000000000000	
0.000000000000000	0.000000000000000	0.000000000000000	
0.000000000000000	0.000000000000000	0.000000000000000	
0.000000000000000	0.000000000000000	0.000000000000000	
0.000000000000000	0.000000000000000	0.000000000000000	
0.000000000000000	0.000000000000000	0.000000000000000	
0.000000000000000	0.000000000000000	0.000000000000000	
0.000000000000000	0.000000000000000	0.000000000000000	
0.000000000000000	0.000000000000000	0.000000000000000	
0.000000000000000	0.000000000000000	0.000000000000000	
0.000000000000000	0.000000000000000	0.000000000000000	
0.000000000000000	0.000000000000000	0.000000000000000	
0.000000000000000	0.000000000000000	0.000000000000000	
0.000000000000000	0.000000000000000	0.000000000000000	
0.000000000000000	0.000000000000000	0.000000000000000	
0.000000000000000	0.000000000000000	0.000000000000000	
0.000000000000000	0.000000000000000	0.000000000000000	
0.000000000000000	0.000000000000000	0.000000000000000	
0.000000000000000	0.000000000000000	0.000000000000000	
0.000000000000000	0.000000000000000	0.000000000000000	
0.000000000000000	0.000000000000000	0.000000000000000	
0.000000000000000	0.000000000000000	0.000000000000000	
0.000000000000000	0.000000000000000	0.000000000000000	
0.000000000000000	0.000000000000000	0.000000000000000	
0.000000000000000	0.000000000000000	0.000000000000000	
0.000000000000000	0.000000000000000	0.000000000000000	
0.000000000000000	0.000000000000000	0.000000000000000	
0.000000000000000	0.000000000000000	0.000000000000000	
0.000000000000000	0.000000000000000	0.000000000000000	
0.000000000000000	0.000000000000000	0.000000000000000	
0.000000000000000	0.000000000000000	0.029534746822006	
0.040664277692785	0.048891490466824	0.029534746822006	
0.026494157875692	0.005827674316173	0.000000000000000	
0.000000000000000	0.000000000000000	0.000000000000000	
0.000000000000000	0.000000000000000	0.000000000000000	
0.000000000000000	0.000000000000000	0.000000000000000	
0.000000000000000	0.000000000000000	0.000000000000000	
0.000000000000000	0.000000000000000	0.000000000000000	
0.000000000000000	0.000000000000000	0.000000000000000	
0.000000000000000	0.000000000000000	0.000000000000000	
0.000000000000000	0.000000000000000	0.000000000000000	
0.000000000000000	0.000000000000000	0.000000000000000	
0.000000000000000	0.000000000000000	0.000000000000000	
0.000000000000000	0.000000000000000	0.000000000000000	
0.000000000000000	0.000000000000000	0.000000000000000	
0.000000000000000	0.000000000000000	0.000000000000000	
0.000000000000000	0.000000000000000	0.000000000000000	
0.000000000000000	0.000000000000000	0.000000000000000	
0.000000000000000	0.000000000000000	0.000000000000000	
0.000000000000000	0.000000000000000	0.000000000000000	
0.000000000000000	0.000000000000000	0.000000000000000	
0.000000000000000	0.000000000000000	0.000000000000000	
0.000000000000000	0.000000000000000	0.000000000000000	
0.000000000000000	0.000000000000000	0.000000000000000	
0.000000000000000	0.000000000000000	0.000000000000000	
0.000000000000000	0.000000000000000	0.000000000000000	
0.000000000000000	0.000000000000000	0.000000000000000	
0.000000000000000	0.000000000000000	0.000000000000000	
0.000000000000000	0.000000000000000	0.000000000000000	
0.000000000000000	0.000000000000000	0.000000000000000	
0.000000000000000	0.000000000000000	0.000000000000000	
0.000000000000000	0.000000000000000	0.000000000000000	
0.000000000000000	0.000000000000000	0.000000000000000	
0.000000000000000	0.000000000000000	0.000000000000000	
0.000000000000000	0.000000000000000	0.000000000000000	
0.000000000000000	0.000000000000000	0.000000000000000	
0.000000000000000	0.000000000000000	0.000000000000000	
0.000000000000000	0.000000000000000	0.000000000000000	
0.000000000000000	0.000000000000000	0.000000000000000	
0.000000000000000	0.000000000000000	0.000000000000000	
0.000000000000000	0.000000000000000	0.000000000000000	
0.000000000000000	0.026494157875692	0.033800900511409	
0.056028904697698	0.040664277692785	0.029534746822006	
0.000000000000000	0.000000000000000	0.000000000000000	
0.000000000000000	0.000000000000000	0.000000000000000	
0.000000000000000	0.000000000000000	0.000000000000000	
0.000000000000000	0.000000000000000	0.000000000000000	
0.000000000000000	0.000000000000000	0.000000000000000	
0.000000000000000	0.000000000000000	0.000000000000000	
0.000000000000000	0.000000000000000	0.000000000000000	
0.000000000000000	0.000000000000000	0.000000000000000	
0.000000000000000	0.000000000000000	0.000000000000000	
0.000000000000000	0.000000000000000	0.000000000000000	
0.000000000000000	0.000000000000000	0.000000000000000	
0.000000000000000	0.000000000000000	0.000000000000000	
0.000000000000000	0.000000000000000	0.000000000000000	
0.000000000000000	0.000000000000000	0.000000000000000	
0.000000000000000	0.000000000000000	0.000000000000000	
0.000000000000000	0.000000000000000	0.000000000000000	
0.000000000000000	0.000000000000000	0.000000000000000	
0.000000000000000	0.000000000000000	0.000000000000000	
0.000000000000000	0.000000000000000	0.000000000000000	
0.000000000000000	0.000000000000000	0.000000000000000	
0.000000000000000	0.000000000000000	0.000000000000000	
0.000000000000000	0.000000000000000	0.000000000000000	
0.000000000000000	0.000000000000000	0.000000000000000	
0.000000000000000	0.000000000000000	0.000000000000000	
0.000000000000000	0.000000000000000	0.000000000000000	
0.000000000000000	0.000000000000000	0.000000000000000	
0.000000000000000	0.000000000000000	0.000000000000000	
0.000000000000000	0.000000000000000	0.000000000000000	
0.000000000000000	0.000000000000000	0.000000000000000	
0.000000000000000	0.000000000000000	0.000000000000000	
0.000000000000000	0.000000000000000	0.000000000000000	
0.000000000000000	0.000000000000000	0.000000000000000	
0.000000000000000	0.000000000000000	0.000000000000000	
0.000000000000000	0.000000000000000	0.000000000000000	
0.000000000000000	0.000000000000000	0.000000000000000	
0.000000000000000	0.000000000000000	0.000000000000000	
0.000000000000000	0.000000000000000	0.000000000000000	
0.000000000000000	0.000000000000000	0.000000000000000	
0.000000000000000	0.000000000000000	0.000000000000000	
0.005827674316173	0.007137414230874	0.032321832191865	
0.033800900511409	0.026494157875692	0.000000000000000	
0.000000000000000	0.000000000000000	0.000000000000000	
0.000000000000000	0.000000000000000	0.000000000000000	
0.000000000000000	0.000000000000000	0.000000000000000	
0.000000000000000	0.000000000000000	0.000000000000000	
0.000000000000000	0.000000000000000	0.000000000000000	
0.000000000000000	0.000000000000000	0.000000000000000	
0.000000000000000	0.000000000000000	0.000000000000000	
0.000000000000000	0.000000000000000	0.000000000000000	
0.000000000000000	0.000000000000000	0.000000000000000	
0.000000000000000	0.000000000000000	0.000000000000000	
0.000000000000000	0.000000000000000	0.000000000000000	
0.000000000000000	0.000000000000000	0.000000000000000	
0.000000000000000	0.000000000000000	0.000000000000000	
0.000000000000000	0.000000000000000	0.000000000000000	
0.000000000000000	0.000000000000000	0.000000000000000	
0.000000000000000	0.000000000000000	0.000000000000000	
0.000000000000000	0.000000000000000	0.000000000000000	
0.000000000000000	0.000000000000000	0.000000000000000	
0.000000000000000	0.000000000000000	0.000000000000000	
0.000000000000000	0.000000000000000	0.000000000000000	
0.000000000000000	0.000000000000000	0.000000000000000	
0.000000000000000	0.000000000000000	0.000000000000000	
0.000000000000000	0.000000000000000	0.000000000000000	
0.000000000000000	0.000000000000000	0.000000000000000	
0.000000000000000	0.000000000000000	0.000000000000000	
0.000000000000000	0.000000000000000	0.000000000000000	
0.000000000000000	0.000000000000000	0.000000000000000	
0.000000000000000	0.000000000000000	0.000000000000000	
0.000000000000000	0.000000000000000	0.000000000000000	
0.000000000000000	0.000000000000000	0.000000000000000	
0.000000000000000	0.000000000000000	0.000000000000000	
0.000000000000000	0.000000000000000	0.000000000000000	
0.000000000000000	0.000000000000000	0.000000000000000	
0.000000000000000	0.000000000000000	0.000000000000000	
0.000000000000000	0.000000000000000	0.000000000000000	
0.000000000000000	0.000000000000000	0.000000000000000	
0.000000000000000	0.000000000000000	0.000000000000000	
0.000000000000000	0.000000000000000	0.000000000000000	
0.000000000000000	0.000000000000000	0.000000000000000	
0.000000000000000	0.005827674316173	0.007137414230874	
0.005827674316173	0.000000000000000	0.000000000000000	
0.000000000000000	0.000000000000000	0.000000000000000	
0.000000000000000	0.000000000000000	0.000000000000000	
0.000000000000000	0.000000000000000	0.000000000000000	
0.000000000000000	0.000000000000000	0.000000000000000	
0.000000000000000	0.000000000000000	0.000000000000000	
0.000000000000000	0.000000000000000	0.000000000000000	
0.000000000000000	0.000000000000000	0.000000000000000	
0.000000000000000	0.000000000000000	0.000000000000000	
0.000000000000000	0.000000000000000	0.000000000000000	
0.000000000000000	0.000000000000000	0.000000000000000	
0.000000000000000	0.000000000000000	0.000000000000000	
0.000000000000000	0.000000000000000	0.000000000000000	
0.000000000000000	0.000000000000000	0.000000000000000	
0.000000000000000	0.000000000000000	0.000000000000000	
0.000000000000000	0.000000000000000	0.000000000000000	
0.000000000000000	0.000000000000000	0.000000000000000	
0.000000000000000	0.000000000000000	0.000000000000000	
0.000000000000000	0.000000000000000	0.000000000000000	
0.000000000000000	0.000000000000000	0.000000000000000	
0.000000000000000	0.000000000000000	0.000000000000000	
0.000000000000000	0.000000000000000	0.000000000000000	
0.000000000000000	0.000000000000000	0.000000000000000	
0.000000000000000	0.000000000000000	0.000000000000000	
0.000000000000000	0.000000000000000	0.000000000000000	
0.000000000000000	0.000000000000000	0.000000000000000	
0.000000000000000	0.000000000000000	0.000000000000000	
0.000000000000000	0.000000000000000	0.000000000000000	
0.000000000000000	0.000000000000000	0.000000000000000	
0.000000000000000	0.000000000000000	0.000000000000000	
0.000000000000000	0.000000000000000	0.000000000000000	
0.000000000000000	0.000000000000000	0.000000000000000	
0.000000000000000	0.000000000000000	0.000000000000000	
0.000000000000000	0.000000000000000	0.000000000000000	
0.000000000000000	0.000000000000000	0.000000000000000	
0.000000000000000	0.000000000000000	0.000000000000000	
0.000000000000000	0.000000000000000	0.000000000000000	
0.000000000000000	0.000000000000000	0.000000000000000	
0.000000000000000	0.000000000000000	0.000000000000000	
0.000000000000000	0.000000000000000	0.000000000000000	
0.000000000000000	0.000000000000000	0.000000000000000	
0.000000000000000	0.000000000000000	0.000000000000000	
0.000000000000000	0.000000000000000	0.000000000000000	
0.000000000000000	0.000000000000000	0.000000000000000	
0.000000000000000	0.000000000000000	0.000000000000000	
0.000000000000000	0.000000000000000	0.000000000000000	
0.000000000000000	0.000000000000000	0.000000000000000	
0.000000000000000	0.000000000000000	0.000000000000000	
0.000000000000000	0.000000000000000	0.000000000000000	
0.000000000000000	0.000000000000000	0.000000000000000	
0.000000000000000	0.000000000000000	0.000000000000000	
0.000000000000000	0.000000000000000	0.000000000000000	
0.000000000000000	0.000000000000000	0.000000000000000	
0.000000000000000	0.000000000000000	0.000000000000000	
0.000000000000000	0.000000000000000	0.000000000000000	
0.000000000000000	0.000000000000000	0.000000000000000	
0.000000000000000	0.000000000000000	0.000000000000000	
0.000000000000000	0.000000000000000	0.000000000000000	
0.000000000000000	0.000000000000000	0.000000000000000	
0.000000000000000	0.000000000000000	0.000000000000000	
0.000000000000000	0.000000000000000	0.000000000000000	
0.000000000000000	0.000000000000000	0.000000000000000	
0.000000000000000	0.000000000000000	0.000000000000000	
0.000000000000000	0.000000000000000	0.000000000000000	
0.000000000000000	0.000000000000000	0.000000000000000	
0.000000000000000	0.000000000000000	0.000000000000000	
0.000000000000000	0.000000000000000	0.000000000000000	
0.000000000000000	0.000000000000000	0.000000000000000	
0.000000000000000	0.000000000000000	0.000000000000000	
0.000000000000000	0.000000000000000	0.000000000000000	
0.000000000000000	0.000000000000000	0.000000000000000	
0.000000000000000	0.000000000000000	0.000000000000000	
0.000000000000000	0.000000000000000	0.000000000000000	
0.000000000000000	0.000000000000000	0.000000000000000	
0.000000000000000	0.000000000000000	0.000000000000000	
0.000000000000000	0.000000000000000	0.000000000000000	
0.000000000000000	0.000000000000000	0.000000000000000	
0.000000000000000	0.000000000000000	0.000000000000000	
0.000000000000000	0.000000000000000	0.000000000000000	
0.000000000000000	0.000000000000000	0.000000000000000	
0.000000000000000	0.000000000000000	0.000000000000000	
0.000000000000000	0.000000000000000	0.000000000000000	
0.000000000000000	0.000000000000000	0.000000000000000	
0.000000000000000	0.000000000000000	0.000000000000000	
0.000000000000000	0.000000000000000	0.000000000000000	
0.000000000000000	0.000000000000000	0.000000000000000	
0.000000000000000	0.000000000000000	0.000000000000000	
0.000000000000000	0.000000000000000	0.000000000000000	
0.000000000000000	0.000000000000000	0.000000000000000	
0.000000000000000	0.000000000000000	0.000000000000000	
0.000000000000000	0.000000000000000	0.000000000000000	
0.000000000000000	0.000000000000000	0.000000000000000	
0.000000000000000	0.000000000000000	0.000000000000000	
0.000000000000000	0.000000000000000	0.000000000000000	
0.000000000000000	0.000000000000000	0.000000000000000	
0.000000000000000	0.000000000000000	0.000000000000000	
0.000000000000000	0.000000000000000	0.000000000000000	
0.000000000000000	0.000000000000000	0.000000000000000	
0.000000000000000	0.000000000000000	0.000000000000000	
0.000000000000000	0.000000000000000	0.000000000000000	
0.000000000000000	0.000000000000000	0.000000000000000	
0.000000000000000	0.000000000000000	0.000000000000000	
0.000000000000000	0.000000000000000	0.000000000000000	
0.000000000000000	0.000000000000000	0.000000000000000	
0.000000000000000	0.000000000000000	0.000000000000000	
0.000000000000000	0.000000000000000	0.000000000000000	
0.000000000000000	0.000000000000000	0.000000000000000	
0.000000000000000	0.000000000000000	0.000000000000000	
0.000000000000000	0.000000000000000	0.000000000000000	
0.000000000000000	0.000000000000000	0.000000000000000	
0.000000000000000	0.000000000000000	0.000000000000000	
0.000000000000000	0.000000000000000	0.000000000000000	
0.000000000000000	0.000000000000000	0.000000000000000	
0.000000000000000	0.000000000000000	0.000000000000000	
0.000000000000000	0.000000000000000	0.000000000000000	
0.000000000000000	0.000000000000000	0.000000000000000	
0.000000000000000	0.000000000000000	0.000000000000000	
0.000000000000000	0.000000000000000	0.000000000000000	
0.000000000000000	0.000000000000000	0.000000000000000	
0.000000000000000	0.000000000000000	0.000000000000000	
0.000000000000000	0.000000000000000	0.000000000000000	
0.000000000000000	0.000000000000000	0.000000000000000	
0.000000000000000	0.000000000000000	0.000000000000000	
0.000000000000000	0.000000000000000	0.000000000000000	
0.000000000000000	0.000000000000000	0.000000000000000	
0.000000000000000	0.000000000000000	0.000000000000000	
0.000000000000000	0.000000000000000	0.000000000000000	
0.000000000000000	0.000000000000000	0.000000000000000	
0.000000000000000	0.000000000000000	0.000000000000000	
0.000000000000000	0.000000000000000	0.000000000000000	
0.000000000000000	0.000000000000000	0.000000000000000	
0.000000000000000	0.000000000000000	0.000000000000000	
0.000000000000000	0.000000000000000	0.000000000000000	
0.000000000000000	0.000000000000000	0.000000000000000	
0.000000000000000	0.000000000000000	0.000000000000000	
0.000000000000000	0.000000000000000	0.000000000000000	
0.000000000000000	0.000000000000000	0.000000000000000	
0.000000000000000	0.000000000000000	0.000000000000000	
0.000000000000000	0.000000000000000	0.000000000000000	
0.000000000000000	0.000000000000000	0.000000000000000	
0.000000000000000	0.000000000000000	0.000000000000000	
0.000000000000000	0.000000000000000	0.000000000000000	
0.000000000000000	0.000000000000000	0.000000000000000	
0.000000000000000	0.000000000000000	0.000000000000000	
0.000000000000000	0.000000000000000	0.000000000000000	
0.000000000000000	0.000000000000000	0.000000000000000	
0.000000000000000	0.000000000000000	0.000000000000000	
0.000000000000000	0.000000000000000	0.000000000000000	
0.000000000000000	0.000000000000000	0.000000000000000	
0.000000000000000	0.000000000000000	0.000000000000000	
0.000000000000000	0.000000000000000	0.000000000000000	
0.000000000000000	0.000000000000000	0.000000000000000	
0.000000000000000	0.000000000000000	0.000000000000000	
0.000000000000000	0.000000000000000	0.000000000000000	
0.000000000000000	0.000000000000000	0.000000000000000	
0.000000000000000	0.000000000000000	0.000000000000000	
0.000000000000000	0.000000000000000	0.000000000000000	
0.000000000000000	0.000000000000000	0.000000000000000	
0.000000000000000	0.000000000000000	0.000000000000000	
0.000000000000000	0.000000000000000	0.000000000000000	
0.000000000000000	0.000000000000000	0.000000000000000	
0.000000000000000	0.000000000000000	0.000000000000000	
0.000000000000000	0.000000000000000	0.000000000000000	
0.000000000000000	0.000000000000000	0.000000000000000	
0.000000000000000	0.000000000000000	0.000000000000000	
0.000000000000000	0.000000000000000	0.000000000000000	
0.000000000000000	0.000000000000000	0.000000000000000	
0.000000000000000	0.000000000000000	0.000000000000000	
0.000000000000000	0.000000000000000	0.000000000000000	
0.000000000000000	0.000000000000000	0.000000000000000	
0.000000000000000	0.000000000000000	0.000000000000000	
0.000000000000000	0.000000000000000	0.000000000000000	
0.000000000000000	0.000000000000000	0.000000000000000	
0.000000000000000	0.000000000000000	0.000000000000000	
0.000000000000000	0.000000000000000	0.000000000000000	
0.000000000000000	0.000000000000000	0.000000000000000	
0.000000000000000	0.000000000000000	0.000000000000000	
0.000000000000000	0.000000000000000	0.000000000000000	
0.000000000000000	0.000000000000000	0.000000000000000	
0.000000000000000	0.000000000000000	0.000000000000000	
0.000000000000000	0.000000000000000	0.000000000000000	
0.000000000000000	0.000000000000000	0.000000000000000	
0.000000000000000	0.000000000000000	0.000000000000000	
0.000000000000000	0.000000000000000	0.000000000000000	
0.000000000000000	0.000000000000000	0.000000000000000	
0.000000000000000	0.000000000000000	0.000000000000000	
0.000000000000000	0.000000000000000	0.000000000000000	
0.000000000000000	0.000000000000000	0.000000000000000	
0.000000000000000	0.000000000000000	0.000000000000000	
0.000000000000000	0.000000000000000	0.000000000000000	
0.000000000000000	0.000000000000000	0.000000000000000	
0.000000000000000	0.000000000000000	0.000000000000000	
0.000000000000000	0.000000000000000	0.000000000000000	
0.000000000000000	0.000000000000000	0.000000000000000	
0.000000000000000	0.000000000000000	0.000000000000000	
0.000000000000000	0.000000000000000	0.000000000000000	
0.000000000000000	0.000000000000000	0.000000000000000	
0.000000000000000	0.000000000000000	0.000000000000000	
0.000000000000000	0.000000000000000	0.000000000000000	
0.000000000000000	0.000000000000000	0.000000000000000	
0.000000000000000	0.000000000000000	0.000000000000000	
0.000000000000000	0.000000000000000	0.000000000000000	
0.000000000000000	0.000000000000000	0.000000000000000	
0.000000000000000	0.000000000000000	0.000000000000000	
0.000000000000000	0.000000000000000	0.000000000000000	
0.000000000000000	0.000000000000000	0.000000000000000	
0.000000000000000	0.000000000000000	0.000000000000000	
0.000000000000000	0.000000000000000	0.000000000000000	
0.000000000000000	0.000000000000000	0.000000000000000	
0.000000000000000	0.000000000000000	0.000000000000000	
0.000000000000000	0.000000000000000	0.000000000000000	
0.000000000000000	0.000000000000000	0.000000000000000	
0.000000000000000	0.000000000000000	0.000000000000000	
0.000000000000000	0.000000000000000	0.000000000000000	
0.000000000000000	0.000000000000000	0.000000000000000	
0.000000000000000	0.000000000000000	0.000000000000000	
0.000000000000000	0.000000000000000	0.000000000000000	
0.000000000000000	0.000000000000000	0.000000000000000	
0.000000000000000	0.000000000000000	0.000000000000000	
0.000000000000000	0.000000000000000	0.000000000000000	
0.000000000000000	0.000000000000000	0.000000000000000	
0.000000000000000	0.000000000000000	0.000000000000000	
0.000000000000000	0.000000000000000	0.000000000000000	
0.000000000000000	0.000000000000000	0.000000000000000	
0.000000000000000	0.000000000000000	0.000000000000000	
0.000000000000000	0.000000000000000	0.000000000000000	
0.000000000000000	0.000000000000000	0.000000000000000	
0.000000000000000	0.000000000000000	0.000000000000000	
0.000000000000000	0.000000000000000	0.000000000000000	
0.000000000000000	0.000000000000000	0.000000000000000	
0.000000000000000	0.000000000000000	0.000000000000000	
0.000000000000000	0.000000000000000	0.000000000000000	
0.000000000000000	0.000000000000000	0.000000000000000	
0.000000000000000	0.000000000000000	0.000000000000000	
0.000000000000000	0.000000000000000	0.000000000000000	
0.000000000000000	0.000000000000000	0.000000000000000	
0.000000000000000	0.000000000000000	0.000000000000000	
0.000000000000000	0.000000000000000	0.000000000000000	
0.000000000000000	0.000000000000000	0.000000000000000	
0.000000000000000	0.000000000000000	0.000000000000000	
0.000000000000000	0.000000000000000	0.000000000000000	
0.000000000000000	0.000000000000000	0.000000000000000	
0.000000000000000	0.000000000000000	0.000000000000000	
0.000000000000000	0.000000000000000	0.004700107481456	
0.022362342646445	0.029738218209263	0.038968252759986	
0.025038110727806	0.016605910113542	0.000000000000000	
0.000000000000000	0.000000000000000	0.000000000000000	
0.000000000000000	0.000000000000000	0.000000000000000	
0.000000000000000	0.000000000000000	0.000000000000000	
0.000000000000000	0.000000000000000	0.000000000000000	
0.000000000000000	0.000000000000000	0.000000000000000	
0.000000000000000	0.000000000000000	0.000000000000000	
0.000000000000000	0.000000000000000	0.000000000000000	
0.000000000000000	0.000000000000000	0.000000000000000	
0.000000000000000	0.000000000000000	0.000000000000000	
0.000000000000000	0.000000000000000	0.000000000000000	
0.000000000000000	0.000000000000000	0.000000000000000	
0.000000000000000	0.000000000000000	0.000000000000000	
0.000000000000000	0.000000000000000	0.000000000000000	
0.000000000000000	0.000000000000000	0.000000000000000	
0.000000000000000	0.000000000000000	0.000000000000000	
0.000000000000000	0.000000000000000	0.000000000000000	
0.000000000000000	0.000000000000000	0.000000000000000	
0.000000000000000	0.000000000000000	0.000000000000000	
0.000000000000000	0.000000000000000	0.000000000000000	
0.000000000000000	0.000000000000000	0.000000000000000	
0.000000000000000	0.000000000000000	0.000000000000000	
0.000000000000000	0.000000000000000	0.000000000000000	
0.000000000000000	0.000000000000000	0.000000000000000	
0.000000000000000	0.000000000000000	0.000000000000000	
0.000000000000000	0.000000000000000	0.000000000000000	
0.000000000000000	0.000000000000000	0.000000000000000	
0.000000000000000	0.000000000000000	0.000000000000000	
0.000000000000000	0.000000000000000	0.000000000000000	
0.000000000000000	0.000000000000000	0.000000000000000	
0.000000000000000	0.000000000000000	0.000000000000000	
0.000000000000000	0.000000000000000	0.000000000000000	
0.000000000000000	0.000000000000000	0.000000000000000	
0.000000000000000	0.000000000000000	0.000000000000000	
0.000000000000000	0.000000000000000	0.000000000000000	
0.000000000000000	0.000000000000000	0.000000000000000	
0.000000000000000	0.000000000000000	0.000000000000000	
0.000000000000000	0.000000000000000	0.000000000000000	
0.000000000000000	0.000000000000000	0.000000000000000	
0.004700107481456	0.028118775179348	0.058217046414530	
0.079243397848368	0.073854942179423	0.051124622669021	
0.020338003246350	0.000000000000000	0.000000000000000	
0.000000000000000	0.000000000000000	0.000000000000000	
0.000000000000000	0.000000000000000	0.000000000000000	
0.000000000000000	0.000000000000000	0.000000000000000	
0.000000000000000	0.000000000000000	0.000000000000000	
0.000000000000000	0.000000000000000	0.000000000000000	
0.000000000000000	0.000000000000000	0.000000000000000	
0.000000000000000	0.000000000000000	0.000000000000000	
0.000000000000000	0.000000000000000	0.000000000000000	
0.000000000000000	0.000000000000000	0.000000000000000	
0.000000000000000	0.000000000000000	0.000000000000000	
0.000000000000000	0.000000000000000	0.000000000000000	
0.000000000000000	0.000000000000000	0.000000000000000	
0.000000000000000	0.000000000000000	0.000000000000000	
0.000000000000000	0.000000000000000	0.000000000000000	
0.000000000000000	0.000000000000000	0.000000000000000	
0.000000000000000	0.000000000000000	0.000000000000000	
0.000000000000000	0.000000000000000	0.000000000000000	
0.000000000000000	0.000000000000000	0.000000000000000	
0.000000000000000	0.000000000000000	0.000000000000000	
0.000000000000000	0.000000000000000	0.000000000000000	
0.000000000000000	0.000000000000000	0.000000000000000	
0.000000000000000	0.000000000000000	0.000000000000000	
0.000000000000000	0.000000000000000	0.000000000000000	
0.000000000000000	0.000000000000000	0.000000000000000	
0.000000000000000	0.000000000000000	0.000000000000000	
0.000000000000000	0.000000000000000	0.000000000000000	
0.000000000000000	0.000000000000000	0.000000000000000	
0.000000000000000	0.000000000000000	0.000000000000000	
0.000000000000000	0.000000000000000	0.000000000000000	
0.000000000000000	0.000000000000000	0.000000000000000	
0.000000000000000	0.000000000000000	0.000000000000000	
0.000000000000000	0.000000000000000	0.000000000000000	
0.000000000000000	0.000000000000000	0.000000000000000	
0.000000000000000	0.000000000000000	0.000000000000000	
0.000000000000000	0.000000000000000	0.000000000000000	
0.000000000000000	0.000000000000000	0.000000000000000	
0.000000000000000	0.000000000000000	0.000000000000000	
0.000000000000000	0.000000000000000	0.005756432532903	
0.033178935686723	0.062637487734827	0.078555049660880	
0.073486965315466	0.045376113974156	0.016605910113542	
0.000000000000000	0.000000000000000	0.000000000000000	
0.000000000000000	0.000000000000000	0.000000000000000	
0.000000000000000	0.000000000000000	0.000000000000000	
0.000000000000000	0.000000000000000	0.000000000000000	
0.000000000000000	0.000000000000000	0.000000000000000	
0.000000000000000	0.000000000000000	0.000000000000000	
0.000000000000000	0.000000000000000	0.000000000000000	
0.000000000000000	0.000000000000000	0.000000000000000	
0.000000000000000	0.000000000000000	0.000000000000000	
0.000000000000000	0.000000000000000	0.000000000000000	
0.000000000000000	0.000000000000000	0.000000000000000	
0.000000000000000	0.000000000000000	0.000000000000000	
0.000000000000000	0.000000000000000	0.000000000000000	
0.000000000000000	0.000000000000000	0.000000000000000	
0.000000000000000	0.000000000000000	0.000000000000000	
0.000000000000000	0.000000000000000	0.000000000000000	
0.000000000000000	0.000000000000000	0.000000000000000	
0.000000000000000	0.000000000000000	0.000000000000000	
0.000000000000000	0.000000000000000	0.000000000000000	
0.000000000000000	0.000000000000000	0.000000000000000	
0.000000000000000	0.000000000000000	0.000000000000000	
0.000000000000000	0.000000000000000	0.000000000000000	
0.000000000000000	0.000000000000000	0.000000000000000	
0.000000000000000	0.000000000000000	0.000000000000000	
0.000000000000000	0.000000000000000	0.000000000000000	
0.000000000000000	0.000000000000000	0.000000000000000	
0.000000000000000	0.000000000000000	0.000000000000000	
0.000000000000000	0.000000000000000	0.000000000000000	
0.000000000000000	0.000000000000000	0.000000000000000	
0.000000000000000	0.000000000000000	0.000000000000000	
0.000000000000000	0.000000000000000	0.000000000000000	
0.000000000000000	0.000000000000000	0.000000000000000	
0.000000000000000	0.000000000000000	0.000000000000000	
0.000000000000000	0.000000000000000	0.000000000000000	
0.000000000000000	0.000000000000000	0.000000000000000	
0.000000000000000	0.000000000000000	0.000000000000000	
0.000000000000000	0.000000000000000	0.000000000000000	
0.000000000000000	0.000000000000000	0.000000000000000	
0.000000000000000	0.004700107481456	0.027062450127901	
0.058712568509348	0.096555878179529	0.080720498233805	
0.039966738605147	0.000000000000000	0.000000000000000	
0.000000000000000	0.000000000000000	0.000000000000000	
0.000000000000000	0.000000000000000	0.000000000000000	
0.000000000000000	0.000000000000000	0.000000000000000	
0.000000000000000	0.000000000000000	0.000000000000000	
0.000000000000000	0.000000000000000	0.000000000000000	
0.000000000000000	0.000000000000000	0.000000000000000	
0.000000000000000	0.000000000000000	0.000000000000000	
0.000000000000000	0.000000000000000	0.000000000000000	
0.000000000000000	0.000000000000000	0.000000000000000	
0.000000000000000	0.000000000000000	0.000000000000000	
0.000000000000000	0.000000000000000	0.000000000000000	
0.000000000000000	0.000000000000000	0.000000000000000	
0.000000000000000	0.000000000000000	0.000000000000000	
0.000000000000000	0.000000000000000	0.000000000000000	
0.000000000000000	0.000000000000000	0.000000000000000	
0.000000000000000	0.000000000000000	0.000000000000000	
0.000000000000000	0.000000000000000	0.000000000000000	
0.000000000000000	0.000000000000000	0.000000000000000	
0.000000000000000	0.000000000000000	0.000000000000000	
0.000000000000000	0.000000000000000	0.000000000000000	
0.000000000000000	0.000000000000000	0.000000000000000	
0.000000000000000	0.000000000000000	0.000000000000000	
0.000000000000000	0.000000000000000	0.000000000000000	
0.000000000000000	0.000000000000000	0.000000000000000	
0.000000000000000	0.000000000000000	0.000000000000000	
0.000000000000000	0.000000000000000	0.000000000000000	
0.000000000000000	0.000000000000000	0.000000000000000	
0.000000000000000	0.000000000000000	0.000000000000000	
0.000000000000000	0.000000000000000	0.000000000000000	
0.000000000000000	0.000000000000000	0.000000000000000	
0.000000000000000	0.000000000000000	0.000000000000000	
0.000000000000000	0.000000000000000	0.000000000000000	
0.000000000000000	0.000000000000000	0.000000000000000	
0.000000000000000	0.000000000000000	0.000000000000000	
0.000000000000000	0.000000000000000	0.000000000000000	
0.000000000000000	0.000000000000000	0.000000000000000	
0.000000000000000	0.000000000000000	0.000000000000000	
0.000000000000000	0.000000000000000	0.000000000000000	
0.000000000000000	0.005756432532903	0.037667514405398	
0.099569681873103	0.144657776353663	0.032464469738816	
0.000000000000000	0.000000000000000	0.000000000000000	
0.000000000000000	0.000000000000000	0.000000000000000	
0.000000000000000	0.000000000000000	0.000000000000000	
0.000000000000000	0.000000000000000	0.000000000000000	
0.000000000000000	0.000000000000000	0.000000000000000	
0.000000000000000	0.000000000000000	0.000000000000000	
0.000000000000000	0.000000000000000	0.000000000000000	
0.000000000000000	0.000000000000000	0.000000000000000	
0.000000000000000	0.000000000000000	0.000000000000000	
0.000000000000000	0.000000000000000	0.000000000000000	
0.000000000000000	0.000000000000000	0.000000000000000	
0.000000000000000	0.000000000000000	0.000000000000000	
0.000000000000000	0.000000000000000	0.000000000000000	
0.000000000000000	0.000000000000000	0.000000000000000	
0.000000000000000	0.000000000000000	0.000000000000000	
0.000000000000000	0.000000000000000	0.000000000000000	
0.000000000000000	0.000000000000000	0.000000000000000	
0.000000000000000	0.000000000000000	0.000000000000000	
0.000000000000000	0.000000000000000	0.000000000000000	
0.000000000000000	0.000000000000000	0.000000000000000	
0.000000000000000	0.000000000000000	0.000000000000000	
0.000000000000000	0.000000000000000	0.000000000000000	
0.000000000000000	0.000000000000000	0.000000000000000	
0.000000000000000	0.000000000000000	0.000000000000000	
0.000000000000000	0.000000000000000	0.000000000000000	
0.000000000000000	0.000000000000000	0.000000000000000	
0.000000000000000	0.000000000000000	0.000000000000000	
0.000000000000000	0.000000000000000	0.000000000000000	
0.000000000000000	0.000000000000000	0.000000000000000	
0.000000000000000	0.000000000000000	0.000000000000000	
0.000000000000000	0.000000000000000	0.000000000000000	
0.000000000000000	0.000000000000000	0.000000000000000	
0.000000000000000	0.000000000000000	0.000000000000000	
0.000000000000000	0.000000000000000	0.000000000000000	
0.000000000000000	0.000000000000000	0.000000000000000	
0.000000000000000	0.000000000000000	0.000000000000000	
0.000000000000000	0.000000000000000	0.000000000000000	
0.000000000000000	0.000000000000000	0.000000000000000	
0.000000000000000	0.000000000000000	0.000000000000000	
0.004700107481456	0.028974350300086	0.057587625419543	
0.055682387505998	0.023360828491605	0.000000000000000	
0.000000000000000	0.000000000000000	0.000000000000000	
0.000000000000000	0.000000000000000	0.000000000000000	
0.000000000000000	0.000000000000000	0.000000000000000	
0.000000000000000	0.000000000000000	0.000000000000000	
0.000000000000000	0.000000000000000	0.000000000000000	
0.000000000000000	0.000000000000000	0.000000000000000	
0.000000000000000	0.000000000000000	0.000000000000000	
0.000000000000000	0.000000000000000	0.000000000000000	
0.000000000000000	0.000000000000000	0.000000000000000	
0.000000000000000	0.000000000000000	0.000000000000000	
0.000000000000000	0.000000000000000	0.000000000000000	
0.000000000000000	0.000000000000000	0.000000000000000	
0.000000000000000	0.000000000000000	0.000000000000000	
0.000000000000000	0.000000000000000	0.000000000000000	
0.000000000000000	0.000000000000000	0.000000000000000	
0.000000000000000	0.000000000000000	0.000000000000000	
0.000000000000000	0.000000000000000	0.000000000000000	
0.000000000000000	0.000000000000000	0.000000000000000	
0.000000000000000	0.000000000000000	0.000000000000000	
0.000000000000000	0.000000000000000	0.000000000000000	
0.000000000000000	0.000000000000000	0.000000000000000	
0.000000000000000	0.000000000000000	0.000000000000000	
0.000000000000000	0.000000000000000	0.000000000000000	
0.000000000000000	0.000000000000000	0.000000000000000	
0.000000000000000	0.000000000000000	0.000000000000000	
0.000000000000000	0.000000000000000	0.000000000000000	
0.000000000000000	0.000000000000000	0.000000000000000	
0.000000000000000	0.000000000000000	0.000000000000000	
0.000000000000000	0.000000000000000	0.000000000000000	
0.000000000000000	0.000000000000000	0.000000000000000	
0.000000000000000	0.000000000000000	0.000000000000000	
0.000000000000000	0.000000000000000	0.000000000000000	
0.000000000000000	0.000000000000000	0.000000000000000	
0.000000000000000	0.000000000000000	0.000000000000000	
0.000000000000000	0.000000000000000	0.000000000000000	
0.000000000000000	0.000000000000000	0.000000000000000	
0.000000000000000	0.000000000000000	0.000000000000000	
0.000000000000000	0.000000000000000	0.000000000000000	
0.000000000000000	0.000000000000000	0.000000000000000	
0.000000000000000	0.000000000000000	0.000000000000000	
0.000000000000000	0.000000000000000	0.000000000000000	
0.000000000000000	0.000000000000000	0.000000000000000	
0.000000000000000	0.000000000000000	0.000000000000000	
0.000000000000000	0.000000000000000	0.000000000000000	
0.000000000000000	0.000000000000000	0.000000000000000	
0.000000000000000	0.000000000000000	0.000000000000000	
0.000000000000000	0.000000000000000	0.000000000000000	
0.000000000000000	0.000000000000000	0.000000000000000	
0.000000000000000	0.000000000000000	0.000000000000000	
0.000000000000000	0.000000000000000	0.000000000000000	
0.000000000000000	0.000000000000000	0.000000000000000	
0.000000000000000	0.000000000000000	0.000000000000000	
0.000000000000000	0.000000000000000	0.000000000000000	
0.000000000000000	0.000000000000000	0.000000000000000	
0.000000000000000	0.000000000000000	0.000000000000000	
0.000000000000000	0.000000000000000	0.000000000000000	
0.000000000000000	0.000000000000000	0.000000000000000	
0.000000000000000	0.000000000000000	0.000000000000000	
0.000000000000000	0.000000000000000	0.000000000000000	
0.000000000000000	0.000000000000000	0.000000000000000	
0.000000000000000	0.000000000000000	0.000000000000000	
0.000000000000000	0.000000000000000	0.000000000000000	
0.000000000000000	0.000000000000000	0.000000000000000	
0.000000000000000	0.000000000000000	0.000000000000000	
0.000000000000000	0.000000000000000	0.000000000000000	
0.000000000000000	0.000000000000000	0.000000000000000	
0.000000000000000	0.000000000000000	0.000000000000000	
0.000000000000000	0.000000000000000	0.000000000000000	
0.000000000000000	0.000000000000000	0.000000000000000	
0.000000000000000	0.000000000000000	0.000000000000000	
0.000000000000000	0.000000000000000	0.000000000000000	
0.000000000000000	0.000000000000000	0.000000000000000	
0.000000000000000	0.000000000000000	0.000000000000000	
0.000000000000000	0.000000000000000	0.000000000000000	
0.000000000000000	0.000000000000000	0.000000000000000	
0.000000000000000	0.000000000000000	0.000000000000000	
0.000000000000000	0.000000000000000	0.000000000000000	
0.000000000000000	0.000000000000000	0.000000000000000	
0.000000000000000	0.000000000000000	0.000000000000000	
0.000000000000000	0.000000000000000	0.000000000000000	
0.000000000000000	0.000000000000000	0.000000000000000	
0.000000000000000	0.000000000000000	0.000000000000000	
0.000000000000000	0.000000000000000	0.000000000000000	
0.000000000000000	0.000000000000000	0.000000000000000	
0.000000000000000	0.000000000000000	0.000000000000000	
0.000000000000000	0.000000000000000	0.000000000000000	
0.000000000000000	0.000000000000000	0.000000000000000	
0.000000000000000	0.000000000000000	0.000000000000000	
0.000000000000000	0.000000000000000	0.000000000000000	
0.000000000000000	0.000000000000000	0.000000000000000	
0.000000000000000	0.000000000000000	0.000000000000000	
0.000000000000000	0.000000000000000	0.000000000000000	
0.000000000000000	0.000000000000000	0.000000000000000	
0.000000000000000	0.000000000000000	0.000000000000000	
0.000000000000000	0.000000000000000	0.000000000000000	
0.000000000000000	0.000000000000000	0.000000000000000	
0.000000000000000	0.000000000000000	0.000000000000000	
0.000000000000000	0.000000000000000	0.000000000000000	
0.000000000000000	0.000000000000000	0.000000000000000	
0.000000000000000	0.000000000000000	0.000000000000000	
0.000000000000000	0.000000000000000	0.000000000000000	
0.000000000000000	0.000000000000000	0.000000000000000	
0.000000000000000	0.000000000000000	0.000000000000000	
0.000000000000000	0.000000000000000	0.000000000000000	
0.000000000000000	0.000000000000000	0.000000000000000	
0.000000000000000	0.000000000000000	0.000000000000000	
0.000000000000000	0.000000000000000	0.000000000000000	
0.000000000000000	0.000000000000000	0.000000000000000	
0.000000000000000	0.000000000000000	0.000000000000000	
0.000000000000000	0.000000000000000	0.000000000000000	
0.000000000000000	0.000000000000000	0.000000000000000	
0.000000000000000	0.000000000000000	0.000000000000000	
0.000000000000000	0.000000000000000	0.000000000000000	
0.000000000000000	0.000000000000000	0.000000000000000	
0.000000000000000	0.000000000000000	0.000000000000000	
0.000000000000000	0.000000000000000	0.000000000000000	
0.000000000000000	0.000000000000000	0.000000000000000	
0.000000000000000	0.000000000000000	0.000000000000000	
0.000000000000000	0.000000000000000	0.000000000000000	
0.000000000000000	0.000000000000000	0.000000000000000	
0.000000000000000	0.000000000000000	0.000000000000000	
0.000000000000000	0.000000000000000	0.000000000000000	
0.000000000000000	0.000000000000000	0.000000000000000	
0.000000000000000	0.000000000000000	0.000000000000000	
0.000000000000000	0.000000000000000	0.000000000000000	
0.000000000000000	0.000000000000000	0.000000000000000	
0.000000000000000	0.000000000000000	0.000000000000000	
0.000000000000000	0.000000000000000	0.000000000000000	
0.000000000000000	0.000000000000000	0.000000000000000	
0.000000000000000	0.000000000000000	0.000000000000000	
0.000000000000000	0.000000000000000	0.000000000000000	
0.000000000000000	0.000000000000000	0.000000000000000	
0.000000000000000	0.000000000000000	0.000000000000000	
0.000000000000000	0.000000000000000	0.000000000000000	
0.000000000000000	0.000000000000000	0.000000000000000	
0.000000000000000	0.000000000000000	0.000000000000000	
0.000000000000000	0.000000000000000	0.000000000000000	
0.000000000000000	0.000000000000000	0.000000000000000	
0.000000000000000	0.000000000000000	0.000000000000000	
0.000000000000000	0.000000000000000	0.000000000000000	
0.000000000000000	0.000000000000000	0.000000000000000	
0.000000000000000	0.000000000000000	0.000000000000000	
0.000000000000000	0.000000000000000	0.000000000000000	
0.000000000000000	0.000000000000000	0.000000000000000	
0.000000000000000	0.000000000000000	0.000000000000000	
0.000000000000000	0.000000000000000	0.000000000000000	
0.000000000000000	0.000000000000000	0.000000000000000	
0.000000000000000	0.000000000000000	0.000000000000000	
0.000000000000000	0.000000000000000	0.000000000000000	
0.000000000000000	0.000000000000000	0.000000000000000	
0.000000000000000	0.000000000000000	0.000000000000000	
0.000000000000000	0.000000000000000	0.000000000000000	
0.000000000000000	0.000000000000000	0.000000000000000	
0.000000000000000	0.000000000000000	0.000000000000000	
0.000000000000000	0.000000000000000	0.000000000000000	
0.000000000000000	0.000000000000000	0.000000000000000	
0.000000000000000	0.000000000000000	0.000000000000000	
0.000000000000000	0.000000000000000	0.000000000000000	
0.000000000000000	0.000000000000000	0.000000000000000	
0.000000000000000	0.000000000000000	0.000000000000000	
0.000000000000000	0.000000000000000	0.000000000000000	
0.000000000000000	0.000000000000000	0.000000000000000	
0.000000000000000	0.000000000000000	0.000000000000000	
0.000000000000000	0.000000000000000	0.000000000000000	
0.000000000000000	0.000000000000000	0.000000000000000	
0.000000000000000	0.000000000000000	0.000000000000000	
0.000000000000000	0.000000000000000	0.000000000000000	
0.000000000000000	0.000000000000000	0.000000000000000	
0.000000000000000	0.000000000000000	0.000000000000000	
0.000000000000000	0.000000000000000	0.000000000000000	
0.000000000000000	0.000000000000000	0.000000000000000	
0.000000000000000	0.000000000000000	0.000000000000000	
0.000000000000000	0.000000000000000	0.000000000000000	
0.000000000000000	0.000000000000000	0.000000000000000	
0.000000000000000	0.000000000000000	0.000000000000000	
0.000000000000000	0.000000000000000	0.000000000000000	
0.000000000000000	0.000000000000000	0.000000000000000	
0.000000000000000	0.000000000000000	0.000000000000000	
0.000000000000000	0.000000000000000	0.000000000000000	
0.000000000000000	0.000000000000000	0.000000000000000	
0.000000000000000	0.000000000000000	0.000000000000000	
0.000000000000000	0.000000000000000	0.000000000000000	
0.000000000000000	0.000000000000000	0.000000000000000	
0.000000000000000	0.000000000000000	0.000000000000000	
0.000000000000000	0.000000000000000	0.000000000000000	
0.000000000000000	0.000000000000000	0.000000000000000	
0.000000000000000	0.000000000000000	0.000000000000000	
0.000000000000000	0.000000000000000	0.000000000000000	
0.000000000000000	0.000000000000000	0.000000000000000	
0.000000000000000	0.000000000000000	0.000000000000000	
0.000000000000000	0.000000000000000	0.000000000000000	
0.000000000000000	0.000000000000000	0.000000000000000	
0.000000000000000	0.000000000000000	0.000000000000000	
0.000000000000000	0.000000000000000	0.000000000000000	
0.000000000000000	0.000000000000000	0.000000000000000	
0.000000000000000	0.000000000000000	0.000000000000000	
0.000000000000000	0.000000000000000	0.000000000000000	
0.000000000000000	0.000000000000000	0.000000000000000	
0.000000000000000	0.000000000000000	0.000000000000000	
0.000000000000000	0.000000000000000	0.000000000000000	
0.000000000000000	0.000000000000000	0.000000000000000	
0.000000000000000	0.000000000000000	0.000000000000000	
0.000000000000000	0.000000000000000	0.000000000000000	
0.000000000000000	0.000000000000000	0.000000000000000	
0.000000000000000	0.000000000000000	0.000000000000000	
0.000000000000000	0.000000000000000	0.000000000000000	
0.000000000000000	0.000000000000000	0.000000000000000	
0.000000000000000	0.000000000000000	0.000000000000000	
0.000000000000000	0.000000000000000	0.000000000000000	
0.000000000000000	0.000000000000000	0.000000000000000	
0.000000000000000	0.000000000000000	0.000000000000000	
0.000000000000000	0.000000000000000	0.000000000000000	
0.000000000000000	0.000000000000000	0.000000000000000	
0.000000000000000	0.000000000000000	0.000000000000000	
0.000000000000000	0.000000000000000	0.000000000000000	
0.000000000000000	0.000000000000000	0.000000000000000	
0.000000000000000	0.000000000000000	0.000000000000000	
0.000000000000000	0.000000000000000	0.000000000000000	
0.000000000000000	0.000000000000000	0.000000000000000	
0.000000000000000	0.000000000000000	0.000000000000000	
0.000000000000000	0.000000000000000	0.000000000000000	
0.000000000000000	0.000000000000000	0.000000000000000	
0.000000000000000	0.000000000000000	0.000000000000000	
0.000000000000000	0.000000000000000	0.000000000000000	
0.000000000000000	0.000000000000000	0.000000000000000	
0.000000000000000	0.000000000000000	0.000000000000000	
0.000000000000000	0.000000000000000	0.000000000000000	
0.000000000000000	0.000000000000000	0.000000000000000	
0.000000000000000	0.000000000000000	0.000000000000000	
0.000000000000000	0.000000000000000	0.000000000000000	
0.000000000000000	0.000000000000000	0.000000000000000	
0.000000000000000	0.000000000000000	0.000000000000000	
0.000000000000000	0.000000000000000	0.000000000000000	
0.000000000000000	0.000000000000000	0.000000000000000	
0.000000000000000	0.000000000000000	0.000000000000000	
0.000000000000000	0.000000000000000	0.000000000000000	
0.000000000000000	0.000000000000000	0.000000000000000	
0.000000000000000	0.000000000000000	0.000000000000000	
0.000000000000000	0.000000000000000	0.000000000000000	
0.000000000000000	0.000000000000000	0.000000000000000	
0.000000000000000	0.000000000000000	0.000000000000000	
0.000000000000000	0.000000000000000	0.000000000000000	
0.000000000000000	0.000000000000000	0.000000000000000	
0.000000000000000	0.000000000000000	0.000000000000000	
0.000000000000000	0.000000000000000	0.000000000000000	
0.000000000000000	0.000000000000000	0.000000000000000	
0.000000000000000	0.000000000000000	0.000000000000000	
0.000000000000000	0.000000000000000	0.000000000000000	
0.000000000000000	0.000000000000000	0.000000000000000	
0.000000000000000	0.000000000000000	0.000000000000000	
0.000000000000000	0.000000000000000	0.000000000000000	
0.000000000000000	0.000000000000000	0.000000000000000	
0.000000000000000	0.000000000000000	0.000000000000000	
0.000000000000000	0.000000000000000	0.000000000000000	
0.000000000000000	0.000000000000000	0.000000000000000	
0.000000000000000	0.000000000000000	0.000000000000000	
0.000000000000000	0.000000000000000	0.000000000000000	
0.000000000000000	0.000000000000000	0.000000000000000	
0.000000000000000	0.000000000000000	0.000000000000000	
0.000000000000000	0.000000000000000	0.000000000000000	
0.000000000000000	0.000000000000000	0.000000000000000	
0.000000000000000	0.000000000000000	0.000000000000000	
0.000000000000000	0.000000000000000	0.000000000000000	
0.000000000000000	0.000000000000000	0.000000000000000	
0.000000000000000	0.000000000000000	0.000000000000000	
0.000000000000000	0.000000000000000	0.000000000000000	
0.000000000000000	0.000000000000000	0.000000000000000	
0.000000000000000	0.000000000000000	0.000000000000000	
0.000000000000000	0.000000000000000	0.000000000000000	
0.000000000000000	0.000000000000000	0.000000000000000	
0.000000000000000	0.000000000000000	0.000000000000000	
0.000000000000000	0.000000000000000	0.000000000000000	
0.000000000000000	0.000000000000000	0.000000000000000	
0.000000000000000	0.000000000000000	0.000000000000000	
0.000000000000000	0.000000000000000	0.000000000000000	
0.000000000000000	0.000000000000000	0.000000000000000	
0.000000000000000	0.000000000000000	0.000000000000000	
0.000000000000000	0.000000000000000	0.000000000000000	
0.000000000000000	0.000000000000000	0.000000000000000	
0.000000000000000	0.000000000000000	0.000000000000000	
0.000000000000000	0.000000000000000	0.000000000000000	
0.000000000000000	0.000000000000000	0.000000000000000	
0.000000000000000	0.000000000000000	0.000000000000000	
0.000000000000000	0.000000000000000	0.000000000000000	
0.000000000000000	0.000000000000000	0.000000000000000	
0.000000000000000	0.000000000000000	0.000000000000000	
0.000000000000000	0.000000000000000	0.000000000000000	
0.000000000000000	0.000000000000000	0.000000000000000	
0.000000000000000	0.000000000000000	0.000000000000000	
0.000000000000000	0.000000000000000	0.000000000000000	
0.000000000000000	0.000000000000000	0.000000000000000	
0.000000000000000	0.000000000000000	0.000000000000000	
0.000000000000000	0.000000000000000	0.000000000000000	
0.000000000000000	0.000000000000000	0.000000000000000	
0.000000000000000	0.000000000000000	0.000000000000000	
0.000000000000000	0.000000000000000	0.000000000000000	
0.000000000000000	0.000000000000000	0.000000000000000	
0.000000000000000	0.000000000000000	0.000000000000000	
0.000000000000000	0.000000000000000	0.000000000000000	
0.000000000000000	0.000000000000000	0.000000000000000	
0.000000000000000	0.000000000000000	0.000000000000000	
0.000000000000000	0.000000000000000	0.000000000000000	
0.000000000000000	0.000000000000000	0.000000000000000	
0.000000000000000	0.000000000000000	0.000000000000000	
0.000000000000000	0.000000000000000	0.000000000000000	
0.000000000000000	0.000000000000000	0.000000000000000	
0.000000000000000	0.000000000000000	0.000000000000000	
0.000000000000000	0.000000000000000	0.000000000000000	
0.000000000000000	0.000000000000000	0.000000000000000	
0.000000000000000	0.000000000000000	0.000000000000000	
0.000000000000000	0.000000000000000	0.000000000000000	
0.000000000000000	0.000000000000000	0.000000000000000	
0.000000000000000	0.000000000000000	0.000000000000000	
0.000000000000000	0.000000000000000	0.000000000000000	
0.000000000000000	0.000000000000000	0.000000000000000	
0.000000000000000	0.000000000000000	0.000000000000000	
0.000000000000000	0.000000000000000	0.000000000000000	
0.000000000000000	0.000000000000000	0.000000000000000	
0.000000000000000	0.000000000000000	0.000000000000000	
0.000000000000000	0.000000000000000	0.000000000000000	
0.000000000000000	0.000000000000000	0.000000000000000	
0.000000000000000	0.000000000000000	0.000000000000000	
0.000000000000000	0.000000000000000	0.000000000000000	
0.000000000000000	0.000000000000000	0.000000000000000	
0.000000000000000	0.000000000000000	0.000000000000000	
0.000000000000000	0.000000000000000	0.000000000000000	
0.000000000000000	0.000000000000000	0.000000000000000	
0.000000000000000	0.000000000000000	0.000000000000000	
0.000000000000000	0.000000000000000	0.000000000000000
[truncated: 36,354,006 more chars]
