# Supplementary material for: The pocketome of G-protein-coupled receptors reveals previously untargeted allosteric sites
Source: Nat Commun. 2022 May 10;13:2567. doi: 10.1038/s41467-022-29609-6 (PMC9091257; doi:10.1038/s41467-022-29609-6)
Supplement: Supplementary file 5 — Supplementary Data 2 [file 41467_2022_29609_MOESM5_ESM.zip › grids/class_d1.dx]

# OpenDX density file written by gridDataFormats.Grid.export()
# File format: http://opendx.sdsc.edu/docs/html/pages/usrgu068.htm#HDREDF
# Data are embedded in the header and tied to the grid positions.
# Data is written in C array order: In grid[x,y,z] the axis z is fastest
# varying, then y, then finally x, i.e. z is the innermost loop.
# (Note: the VMD dx-reader chokes on comments below this line)
object 1 class gridpositions counts  168 149 107
origin -104.518200 -57.495600 -62.102500
delta  0.500000 0.000000 0.000000
delta  0.000000 0.500000 0.000000
delta  0.000000 0.000000 0.500000
object 2 class gridconnections counts  168 149 107
object 3 class array type "double" rank 0 items 2678424 data follows
0.000000000000000	0.000000000000000	0.000000000000000	
0.000000000000000	0.000000000000000	0.000000000000000	
0.000000000000000	0.000000000000000	0.000000000000000	
0.000000000000000	0.000000000000000	0.000000000000000	
0.000000000000000	0.000000000000000	0.000000000000000	
0.000000000000000	0.000000000000000	0.000000000000000	
0.000000000000000	0.000000000000000	0.000000000000000	
0.000000000000000	0.000000000000000	0.000000000000000	
0.000000000000000	0.000000000000000	0.000000000000000	
0.000000000000000	0.000000000000000	0.000000000000000	
0.000000000000000	0.000000000000000	0.000000000000000	
0.000000000000000	0.000000000000000	0.000000000000000	
0.000000000000000	0.000000000000000	0.000000000000000	
0.000000000000000	0.000000000000000	0.000000000000000	
0.000000000000000	0.000000000000000	0.000000000000000	
0.000000000000000	0.000000000000000	0.000000000000000	
0.000000000000000	0.000000000000000	0.000000000000000	
0.000000000000000	0.000000000000000	0.000000000000000	
0.000000000000000	0.000000000000000	0.000000000000000	
0.000000000000000	0.000000000000000	0.000000000000000	
0.000000000000000	0.000000000000000	0.000000000000000	
0.000000000000000	0.000000000000000	0.000000000000000	
0.000000000000000	0.000000000000000	0.000000000000000	
0.000000000000000	0.000000000000000	0.000000000000000	
0.000000000000000	0.000000000000000	0.000000000000000	
0.000000000000000	0.000000000000000	0.000000000000000	
0.000000000000000	0.000000000000000	0.000000000000000	
0.000000000000000	0.000000000000000	0.000000000000000	
0.000000000000000	0.000000000000000	0.000000000000000	
0.000000000000000	0.000000000000000	0.000000000000000	
0.000000000000000	0.000000000000000	0.000000000000000	
0.000000000000000	0.000000000000000	0.000000000000000	
0.000000000000000	0.000000000000000	0.000000000000000	
0.000000000000000	0.000000000000000	0.000000000000000	
0.000000000000000	0.000000000000000	0.000000000000000	
0.000000000000000	0.000000000000000	0.000000000000000	
0.000000000000000	0.000000000000000	0.000000000000000	
0.000000000000000	0.000000000000000	0.000000000000000	
0.000000000000000	0.000000000000000	0.000000000000000	
0.000000000000000	0.000000000000000	0.000000000000000	
0.000000000000000	0.000000000000000	0.000000000000000	
0.000000000000000	0.000000000000000	0.000000000000000	
0.000000000000000	0.000000000000000	0.000000000000000	
0.000000000000000	0.000000000000000	0.000000000000000	
0.000000000000000	0.000000000000000	0.000000000000000	
0.000000000000000	0.000000000000000	0.000000000000000	
0.000000000000000	0.000000000000000	0.000000000000000	
0.000000000000000	0.000000000000000	0.000000000000000	
0.000000000000000	0.000000000000000	0.000000000000000	
0.000000000000000	0.000000000000000	0.000000000000000	
0.000000000000000	0.000000000000000	0.000000000000000	
0.000000000000000	0.000000000000000	0.000000000000000	
0.000000000000000	0.000000000000000	0.000000000000000	
0.000000000000000	0.000000000000000	0.000000000000000	
0.000000000000000	0.000000000000000	0.000000000000000	
0.000000000000000	0.000000000000000	0.000000000000000	
0.000000000000000	0.000000000000000	0.000000000000000	
0.000000000000000	0.000000000000000	0.000000000000000	
0.000000000000000	0.000000000000000	0.000000000000000	
0.000000000000000	0.000000000000000	0.000000000000000	
0.000000000000000	0.000000000000000	0.000000000000000	
0.000000000000000	0.000000000000000	0.000000000000000	
0.000000000000000	0.000000000000000	0.000000000000000	
0.000000000000000	0.000000000000000	0.000000000000000	
0.000000000000000	0.000000000000000	0.000000000000000	
0.000000000000000	0.000000000000000	0.000000000000000	
0.000000000000000	0.000000000000000	0.000000000000000	
0.000000000000000	0.000000000000000	0.000000000000000	
0.000000000000000	0.000000000000000	0.000000000000000	
0.000000000000000	0.000000000000000	0.000000000000000	
0.000000000000000	0.000000000000000	0.000000000000000	
0.000000000000000	0.000000000000000	0.000000000000000	
0.000000000000000	0.000000000000000	0.000000000000000	
0.000000000000000	0.000000000000000	0.000000000000000	
0.000000000000000	0.000000000000000	0.000000000000000	
0.000000000000000	0.000000000000000	0.000000000000000	
0.000000000000000	0.000000000000000	0.000000000000000	
0.000000000000000	0.000000000000000	0.000000000000000	
0.000000000000000	0.000000000000000	0.000000000000000	
0.000000000000000	0.000000000000000	0.000000000000000	
0.000000000000000	0.000000000000000	0.000000000000000	
0.000000000000000	0.000000000000000	0.000000000000000	
0.000000000000000	0.000000000000000	0.000000000000000	
0.000000000000000	0.000000000000000	0.000000000000000	
0.000000000000000	0.000000000000000	0.000000000000000	
0.000000000000000	0.000000000000000	0.000000000000000	
0.000000000000000	0.000000000000000	0.000000000000000	
0.000000000000000	0.000000000000000	0.000000000000000	
0.000000000000000	0.000000000000000	0.000000000000000	
0.000000000000000	0.000000000000000	0.000000000000000	
0.000000000000000	0.000000000000000	0.000000000000000	
0.000000000000000	0.000000000000000	0.000000000000000	
0.000000000000000	0.000000000000000	0.000000000000000	
0.000000000000000	0.000000000000000	0.000000000000000	
0.000000000000000	0.000000000000000	0.000000000000000	
0.000000000000000	0.000000000000000	0.000000000000000	
0.000000000000000	0.000000000000000	0.000000000000000	
0.000000000000000	0.000000000000000	0.000000000000000	
0.000000000000000	0.000000000000000	0.000000000000000	
0.000000000000000	0.000000000000000	0.000000000000000	
0.000000000000000	0.000000000000000	0.000000000000000	
0.000000000000000	0.000000000000000	0.000000000000000	
0.000000000000000	0.000000000000000	0.000000000000000	
0.000000000000000	0.000000000000000	0.000000000000000	
0.000000000000000	0.000000000000000	0.000000000000000	
0.000000000000000	0.000000000000000	0.000000000000000	
0.000000000000000	0.000000000000000	0.000000000000000	
0.000000000000000	0.000000000000000	0.000000000000000	
0.000000000000000	0.000000000000000	0.000000000000000	
0.000000000000000	0.000000000000000	0.000000000000000	
0.000000000000000	0.000000000000000	0.000000000000000	
0.000000000000000	0.000000000000000	0.000000000000000	
0.000000000000000	0.000000000000000	0.000000000000000	
0.000000000000000	0.000000000000000	0.000000000000000	
0.000000000000000	0.000000000000000	0.000000000000000	
0.000000000000000	0.000000000000000	0.000000000000000	
0.000000000000000	0.000000000000000	0.000000000000000	
0.000000000000000	0.000000000000000	0.000000000000000	
0.000000000000000	0.000000000000000	0.000000000000000	
0.000000000000000	0.000000000000000	0.000000000000000	
0.000000000000000	0.000000000000000	0.000000000000000	
0.000000000000000	0.000000000000000	0.000000000000000	
0.000000000000000	0.000000000000000	0.000000000000000	
0.000000000000000	0.000000000000000	0.000000000000000	
0.000000000000000	0.000000000000000	0.000000000000000	
0.000000000000000	0.000000000000000	0.000000000000000	
0.000000000000000	0.000000000000000	0.000000000000000	
0.000000000000000	0.000000000000000	0.000000000000000	
0.000000000000000	0.000000000000000	0.000000000000000	
0.000000000000000	0.000000000000000	0.000000000000000	
0.000000000000000	0.000000000000000	0.000000000000000	
0.000000000000000	0.000000000000000	0.000000000000000	
0.000000000000000	0.000000000000000	0.000000000000000	
0.000000000000000	0.000000000000000	0.000000000000000	
0.000000000000000	0.000000000000000	0.000000000000000	
0.000000000000000	0.000000000000000	0.000000000000000	
0.000000000000000	0.000000000000000	0.000000000000000	
0.000000000000000	0.000000000000000	0.000000000000000	
0.000000000000000	0.000000000000000	0.000000000000000	
0.000000000000000	0.000000000000000	0.000000000000000	
0.000000000000000	0.000000000000000	0.000000000000000	
0.000000000000000	0.000000000000000	0.000000000000000	
0.000000000000000	0.000000000000000	0.000000000000000	
0.000000000000000	0.000000000000000	0.000000000000000	
0.000000000000000	0.000000000000000	0.000000000000000	
0.000000000000000	0.000000000000000	0.000000000000000	
0.000000000000000	0.000000000000000	0.000000000000000	
0.000000000000000	0.000000000000000	0.000000000000000	
0.000000000000000	0.000000000000000	0.000000000000000	
0.000000000000000	0.000000000000000	0.000000000000000	
0.000000000000000	0.000000000000000	0.000000000000000	
0.000000000000000	0.000000000000000	0.000000000000000	
0.000000000000000	0.000000000000000	0.000000000000000	
0.000000000000000	0.000000000000000	0.000000000000000	
0.000000000000000	0.000000000000000	0.000000000000000	
0.000000000000000	0.000000000000000	0.000000000000000	
0.000000000000000	0.000000000000000	0.000000000000000	
0.000000000000000	0.000000000000000	0.000000000000000	
0.000000000000000	0.000000000000000	0.000000000000000	
0.000000000000000	0.000000000000000	0.000000000000000	
0.000000000000000	0.000000000000000	0.000000000000000	
0.000000000000000	0.000000000000000	0.000000000000000	
0.000000000000000	0.000000000000000	0.000000000000000	
0.000000000000000	0.000000000000000	0.000000000000000	
0.000000000000000	0.000000000000000	0.000000000000000	
0.000000000000000	0.000000000000000	0.000000000000000	
0.000000000000000	0.000000000000000	0.000000000000000	
0.000000000000000	0.000000000000000	0.000000000000000	
0.000000000000000	0.000000000000000	0.000000000000000	
0.000000000000000	0.000000000000000	0.000000000000000	
0.000000000000000	0.000000000000000	0.000000000000000	
0.000000000000000	0.000000000000000	0.000000000000000	
0.000000000000000	0.000000000000000	0.000000000000000	
0.000000000000000	0.000000000000000	0.000000000000000	
0.000000000000000	0.000000000000000	0.000000000000000	
0.000000000000000	0.000000000000000	0.000000000000000	
0.000000000000000	0.000000000000000	0.000000000000000	
0.000000000000000	0.000000000000000	0.000000000000000	
0.000000000000000	0.000000000000000	0.000000000000000	
0.000000000000000	0.000000000000000	0.000000000000000	
0.000000000000000	0.000000000000000	0.000000000000000	
0.000000000000000	0.000000000000000	0.000000000000000	
0.000000000000000	0.000000000000000	0.000000000000000	
0.000000000000000	0.000000000000000	0.000000000000000	
0.000000000000000	0.000000000000000	0.000000000000000	
0.000000000000000	0.000000000000000	0.000000000000000	
0.000000000000000	0.000000000000000	0.000000000000000	
0.000000000000000	0.000000000000000	0.000000000000000	
0.000000000000000	0.000000000000000	0.000000000000000	
0.000000000000000	0.000000000000000	0.000000000000000	
0.000000000000000	0.000000000000000	0.000000000000000	
0.000000000000000	0.000000000000000	0.000000000000000	
0.000000000000000	0.000000000000000	0.000000000000000	
0.000000000000000	0.000000000000000	0.000000000000000	
0.000000000000000	0.000000000000000	0.000000000000000	
0.000000000000000	0.000000000000000	0.000000000000000	
0.000000000000000	0.000000000000000	0.000000000000000	
0.000000000000000	0.000000000000000	0.000000000000000	
0.000000000000000	0.000000000000000	0.000000000000000	
0.000000000000000	0.000000000000000	0.000000000000000	
0.000000000000000	0.000000000000000	0.000000000000000	
0.000000000000000	0.000000000000000	0.000000000000000	
0.000000000000000	0.000000000000000	0.000000000000000	
0.000000000000000	0.000000000000000	0.000000000000000	
0.000000000000000	0.000000000000000	0.000000000000000	
0.000000000000000	0.000000000000000	0.000000000000000	
0.000000000000000	0.000000000000000	0.000000000000000	
0.000000000000000	0.000000000000000	0.000000000000000	
0.000000000000000	0.000000000000000	0.000000000000000	
0.000000000000000	0.000000000000000	0.000000000000000	
0.000000000000000	0.000000000000000	0.000000000000000	
0.000000000000000	0.000000000000000	0.000000000000000	
0.000000000000000	0.000000000000000	0.000000000000000	
0.000000000000000	0.000000000000000	0.000000000000000	
0.000000000000000	0.000000000000000	0.000000000000000	
0.000000000000000	0.000000000000000	0.000000000000000	
0.000000000000000	0.000000000000000	0.000000000000000	
0.000000000000000	0.000000000000000	0.000000000000000	
0.000000000000000	0.000000000000000	0.000000000000000	
0.000000000000000	0.000000000000000	0.000000000000000	
0.000000000000000	0.000000000000000	0.000000000000000	
0.000000000000000	0.000000000000000	0.000000000000000	
0.000000000000000	0.000000000000000	0.000000000000000	
0.000000000000000	0.000000000000000	0.000000000000000	
0.000000000000000	0.000000000000000	0.000000000000000	
0.000000000000000	0.000000000000000	0.000000000000000	
0.000000000000000	0.000000000000000	0.000000000000000	
0.000000000000000	0.000000000000000	0.000000000000000	
0.000000000000000	0.000000000000000	0.000000000000000	
0.000000000000000	0.000000000000000	0.000000000000000	
0.000000000000000	0.000000000000000	0.000000000000000	
0.000000000000000	0.000000000000000	0.000000000000000	
0.000000000000000	0.000000000000000	0.000000000000000	
0.000000000000000	0.000000000000000	0.000000000000000	
0.000000000000000	0.000000000000000	0.000000000000000	
0.000000000000000	0.000000000000000	0.000000000000000	
0.000000000000000	0.000000000000000	0.000000000000000	
0.000000000000000	0.000000000000000	0.000000000000000	
0.000000000000000	0.000000000000000	0.000000000000000	
0.000000000000000	0.000000000000000	0.000000000000000	
0.000000000000000	0.000000000000000	0.000000000000000	
0.000000000000000	0.000000000000000	0.000000000000000	
0.000000000000000	0.000000000000000	0.000000000000000	
0.000000000000000	0.000000000000000	0.000000000000000	
0.000000000000000	0.000000000000000	0.000000000000000	
0.000000000000000	0.000000000000000	0.000000000000000	
0.000000000000000	0.000000000000000	0.000000000000000	
0.000000000000000	0.000000000000000	0.000000000000000	
0.000000000000000	0.000000000000000	0.000000000000000	
0.000000000000000	0.000000000000000	0.000000000000000	
0.000000000000000	0.000000000000000	0.000000000000000	
0.000000000000000	0.000000000000000	0.000000000000000	
0.000000000000000	0.000000000000000	0.000000000000000	
0.000000000000000	0.000000000000000	0.000000000000000	
0.000000000000000	0.000000000000000	0.000000000000000	
0.000000000000000	0.000000000000000	0.000000000000000	
0.000000000000000	0.000000000000000	0.000000000000000	
0.000000000000000	0.000000000000000	0.000000000000000	
0.000000000000000	0.000000000000000	0.000000000000000	
0.000000000000000	0.000000000000000	0.000000000000000	
0.000000000000000	0.000000000000000	0.000000000000000	
0.000000000000000	0.000000000000000	0.000000000000000	
0.000000000000000	0.000000000000000	0.000000000000000	
0.000000000000000	0.000000000000000	0.000000000000000	
0.000000000000000	0.000000000000000	0.000000000000000	
0.000000000000000	0.000000000000000	0.000000000000000	
0.000000000000000	0.000000000000000	0.000000000000000	
0.000000000000000	0.000000000000000	0.000000000000000	
0.000000000000000	0.000000000000000	0.000000000000000	
0.000000000000000	0.000000000000000	0.000000000000000	
0.000000000000000	0.000000000000000	0.000000000000000	
0.000000000000000	0.000000000000000	0.000000000000000	
0.000000000000000	0.000000000000000	0.000000000000000	
0.000000000000000	0.000000000000000	0.000000000000000	
0.000000000000000	0.000000000000000	0.000000000000000	
0.000000000000000	0.000000000000000	0.000000000000000	
0.000000000000000	0.000000000000000	0.000000000000000	
0.000000000000000	0.000000000000000	0.000000000000000	
0.000000000000000	0.000000000000000	0.000000000000000	
0.000000000000000	0.000000000000000	0.000000000000000	
0.000000000000000	0.000000000000000	0.000000000000000	
0.000000000000000	0.000000000000000	0.000000000000000	
0.000000000000000	0.000000000000000	0.000000000000000	
0.000000000000000	0.000000000000000	0.000000000000000	
0.000000000000000	0.000000000000000	0.000000000000000	
0.000000000000000	0.000000000000000	0.000000000000000	
0.000000000000000	0.000000000000000	0.000000000000000	
0.000000000000000	0.000000000000000	0.000000000000000	
0.000000000000000	0.000000000000000	0.000000000000000	
0.000000000000000	0.000000000000000	0.000000000000000	
0.000000000000000	0.000000000000000	0.000000000000000	
0.000000000000000	0.000000000000000	0.000000000000000	
0.000000000000000	0.000000000000000	0.000000000000000	
0.000000000000000	0.000000000000000	0.000000000000000	
0.000000000000000	0.000000000000000	0.000000000000000	
0.000000000000000	0.000000000000000	0.000000000000000	
0.000000000000000	0.000000000000000	0.000000000000000	
0.000000000000000	0.000000000000000	0.000000000000000	
0.000000000000000	0.000000000000000	0.000000000000000	
0.000000000000000	0.000000000000000	0.000000000000000	
0.000000000000000	0.000000000000000	0.000000000000000	
0.000000000000000	0.000000000000000	0.000000000000000	
0.000000000000000	0.000000000000000	0.000000000000000	
0.000000000000000	0.000000000000000	0.000000000000000	
0.000000000000000	0.000000000000000	0.000000000000000	
0.000000000000000	0.000000000000000	0.000000000000000	
0.000000000000000	0.000000000000000	0.000000000000000	
0.000000000000000	0.000000000000000	0.000000000000000	
0.000000000000000	0.000000000000000	0.000000000000000	
0.000000000000000	0.000000000000000	0.000000000000000	
0.000000000000000	0.000000000000000	0.000000000000000	
0.000000000000000	0.000000000000000	0.000000000000000	
0.000000000000000	0.000000000000000	0.000000000000000	
0.000000000000000	0.000000000000000	0.000000000000000	
0.000000000000000	0.000000000000000	0.000000000000000	
0.000000000000000	0.000000000000000	0.000000000000000	
0.000000000000000	0.000000000000000	0.000000000000000	
0.000000000000000	0.000000000000000	0.000000000000000	
0.000000000000000	0.000000000000000	0.000000000000000	
0.000000000000000	0.000000000000000	0.000000000000000	
0.000000000000000	0.000000000000000	0.000000000000000	
0.000000000000000	0.000000000000000	0.000000000000000	
0.000000000000000	0.000000000000000	0.000000000000000	
0.000000000000000	0.000000000000000	0.000000000000000	
0.000000000000000	0.000000000000000	0.000000000000000	
0.000000000000000	0.000000000000000	0.000000000000000	
0.000000000000000	0.000000000000000	0.000000000000000	
0.000000000000000	0.000000000000000	0.000000000000000	
0.000000000000000	0.000000000000000	0.000000000000000	
0.000000000000000	0.000000000000000	0.000000000000000	
0.000000000000000	0.000000000000000	0.000000000000000	
0.000000000000000	0.000000000000000	0.000000000000000	
0.000000000000000	0.000000000000000	0.000000000000000	
0.000000000000000	0.000000000000000	0.000000000000000	
0.000000000000000	0.000000000000000	0.000000000000000	
0.000000000000000	0.000000000000000	0.000000000000000	
0.000000000000000	0.000000000000000	0.000000000000000	
0.000000000000000	0.000000000000000	0.000000000000000	
0.000000000000000	0.000000000000000	0.000000000000000	
0.000000000000000	0.000000000000000	0.000000000000000	
0.000000000000000	0.000000000000000	0.000000000000000	
0.000000000000000	0.000000000000000	0.000000000000000	
0.000000000000000	0.000000000000000	0.000000000000000	
0.000000000000000	0.000000000000000	0.000000000000000	
0.000000000000000	0.000000000000000	0.000000000000000	
0.000000000000000	0.000000000000000	0.000000000000000	
0.000000000000000	0.000000000000000	0.000000000000000	
0.000000000000000	0.000000000000000	0.000000000000000	
0.000000000000000	0.000000000000000	0.000000000000000	
0.000000000000000	0.000000000000000	0.000000000000000	
0.000000000000000	0.000000000000000	0.000000000000000	
0.000000000000000	0.000000000000000	0.000000000000000	
0.000000000000000	0.000000000000000	0.000000000000000	
0.000000000000000	0.000000000000000	0.000000000000000	
0.000000000000000	0.000000000000000	0.000000000000000	
0.000000000000000	0.000000000000000	0.000000000000000	
0.000000000000000	0.000000000000000	0.000000000000000	
0.000000000000000	0.000000000000000	0.000000000000000	
0.000000000000000	0.000000000000000	0.000000000000000	
0.000000000000000	0.000000000000000	0.000000000000000	
0.000000000000000	0.000000000000000	0.000000000000000	
0.000000000000000	0.000000000000000	0.000000000000000	
0.000000000000000	0.000000000000000	0.000000000000000	
0.000000000000000	0.000000000000000	0.000000000000000	
0.000000000000000	0.000000000000000	0.000000000000000	
0.000000000000000	0.000000000000000	0.000000000000000	
0.000000000000000	0.000000000000000	0.000000000000000	
0.000000000000000	0.000000000000000	0.000000000000000	
0.000000000000000	0.000000000000000	0.000000000000000	
0.000000000000000	0.000000000000000	0.000000000000000	
0.000000000000000	0.000000000000000	0.000000000000000	
0.000000000000000	0.000000000000000	0.000000000000000	
0.000000000000000	0.000000000000000	0.000000000000000	
0.000000000000000	0.000000000000000	0.000000000000000	
0.000000000000000	0.000000000000000	0.000000000000000	
0.000000000000000	0.000000000000000	0.000000000000000	
0.000000000000000	0.000000000000000	0.000000000000000	
0.000000000000000	0.000000000000000	0.000000000000000	
0.000000000000000	0.000000000000000	0.000000000000000	
0.000000000000000	0.000000000000000	0.000000000000000	
0.000000000000000	0.000000000000000	0.000000000000000	
0.000000000000000	0.000000000000000	0.000000000000000	
0.000000000000000	0.000000000000000	0.000000000000000	
0.000000000000000	0.000000000000000	0.000000000000000	
0.000000000000000	0.000000000000000	0.000000000000000	
0.000000000000000	0.000000000000000	0.000000000000000	
0.000000000000000	0.000000000000000	0.000000000000000	
0.000000000000000	0.000000000000000	0.000000000000000	
0.000000000000000	0.000000000000000	0.000000000000000	
0.000000000000000	0.000000000000000	0.000000000000000	
0.000000000000000	0.000000000000000	0.000000000000000	
0.000000000000000	0.000000000000000	0.000000000000000	
0.000000000000000	0.000000000000000	0.000000000000000	
0.000000000000000	0.000000000000000	0.000000000000000	
0.000000000000000	0.000000000000000	0.000000000000000	
0.000000000000000	0.000000000000000	0.000000000000000	
0.000000000000000	0.000000000000000	0.000000000000000	
0.000000000000000	0.000000000000000	0.000000000000000	
0.000000000000000	0.000000000000000	0.000000000000000	
0.000000000000000	0.000000000000000	0.000000000000000	
0.000000000000000	0.000000000000000	0.000000000000000	
0.000000000000000	0.000000000000000	0.000000000000000	
0.000000000000000	0.000000000000000	0.000000000000000	
0.000000000000000	0.000000000000000	0.000000000000000	
0.000000000000000	0.000000000000000	0.000000000000000	
0.000000000000000	0.000000000000000	0.000000000000000	
0.000000000000000	0.000000000000000	0.000000000000000	
0.000000000000000	0.000000000000000	0.000000000000000	
0.000000000000000	0.000000000000000	0.000000000000000	
0.000000000000000	0.000000000000000	0.000000000000000	
0.000000000000000	0.000000000000000	0.000000000000000	
0.000000000000000	0.000000000000000	0.000000000000000	
0.000000000000000	0.000000000000000	0.000000000000000	
0.000000000000000	0.000000000000000	0.000000000000000	
0.000000000000000	0.000000000000000	0.000000000000000	
0.000000000000000	0.000000000000000	0.000000000000000	
0.000000000000000	0.000000000000000	0.000000000000000	
0.000000000000000	0.000000000000000	0.000000000000000	
0.000000000000000	0.000000000000000	0.000000000000000	
0.000000000000000	0.000000000000000	0.000000000000000	
0.000000000000000	0.000000000000000	0.000000000000000	
0.000000000000000	0.000000000000000	0.000000000000000	
0.000000000000000	0.000000000000000	0.000000000000000	
0.000000000000000	0.000000000000000	0.000000000000000	
0.000000000000000	0.000000000000000	0.000000000000000	
0.000000000000000	0.000000000000000	0.000000000000000	
0.000000000000000	0.000000000000000	0.000000000000000	
0.000000000000000	0.000000000000000	0.000000000000000	
0.000000000000000	0.000000000000000	0.000000000000000	
0.000000000000000	0.000000000000000	0.000000000000000	
0.000000000000000	0.000000000000000	0.000000000000000	
0.000000000000000	0.000000000000000	0.000000000000000	
0.000000000000000	0.000000000000000	0.000000000000000	
0.000000000000000	0.000000000000000	0.000000000000000	
0.000000000000000	0.000000000000000	0.000000000000000	
0.000000000000000	0.000000000000000	0.000000000000000	
0.000000000000000	0.000000000000000	0.000000000000000	
0.000000000000000	0.000000000000000	0.000000000000000	
0.000000000000000	0.000000000000000	0.000000000000000	
0.000000000000000	0.000000000000000	0.000000000000000	
0.000000000000000	0.000000000000000	0.000000000000000	
0.000000000000000	0.000000000000000	0.000000000000000	
0.000000000000000	0.000000000000000	0.000000000000000	
0.000000000000000	0.000000000000000	0.000000000000000	
0.000000000000000	0.000000000000000	0.000000000000000	
0.000000000000000	0.000000000000000	0.000000000000000	
0.000000000000000	0.000000000000000	0.000000000000000	
0.000000000000000	0.000000000000000	0.000000000000000	
0.000000000000000	0.000000000000000	0.000000000000000	
0.000000000000000	0.000000000000000	0.000000000000000	
0.000000000000000	0.000000000000000	0.000000000000000	
0.000000000000000	0.000000000000000	0.000000000000000	
0.000000000000000	0.000000000000000	0.000000000000000	
0.000000000000000	0.000000000000000	0.000000000000000	
0.000000000000000	0.000000000000000	0.000000000000000	
0.000000000000000	0.000000000000000	0.000000000000000	
0.000000000000000	0.000000000000000	0.000000000000000	
0.000000000000000	0.000000000000000	0.000000000000000	
0.000000000000000	0.000000000000000	0.000000000000000	
0.000000000000000	0.000000000000000	0.000000000000000	
0.000000000000000	0.000000000000000	0.000000000000000	
0.000000000000000	0.000000000000000	0.000000000000000	
0.000000000000000	0.000000000000000	0.000000000000000	
0.000000000000000	0.000000000000000	0.000000000000000	
0.000000000000000	0.000000000000000	0.000000000000000	
0.000000000000000	0.000000000000000	0.000000000000000	
0.000000000000000	0.000000000000000	0.000000000000000	
0.000000000000000	0.000000000000000	0.000000000000000	
0.000000000000000	0.000000000000000	0.000000000000000	
0.000000000000000	0.000000000000000	0.000000000000000	
0.000000000000000	0.000000000000000	0.000000000000000	
0.000000000000000	0.000000000000000	0.000000000000000	
0.000000000000000	0.000000000000000	0.000000000000000	
0.000000000000000	0.000000000000000	0.000000000000000	
0.000000000000000	0.000000000000000	0.000000000000000	
0.000000000000000	0.000000000000000	0.000000000000000	
0.000000000000000	0.000000000000000	0.000000000000000	
0.000000000000000	0.000000000000000	0.000000000000000	
0.000000000000000	0.000000000000000	0.000000000000000	
0.000000000000000	0.000000000000000	0.000000000000000	
0.000000000000000	0.000000000000000	0.000000000000000	
0.000000000000000	0.000000000000000	0.000000000000000	
0.000000000000000	0.000000000000000	0.000000000000000	
0.000000000000000	0.000000000000000	0.000000000000000	
0.000000000000000	0.000000000000000	0.000000000000000	
0.000000000000000	0.000000000000000	0.000000000000000	
0.000000000000000	0.000000000000000	0.000000000000000	
0.000000000000000	0.000000000000000	0.000000000000000	
0.000000000000000	0.000000000000000	0.000000000000000	
0.000000000000000	0.000000000000000	0.000000000000000	
0.000000000000000	0.000000000000000	0.000000000000000	
0.000000000000000	0.000000000000000	0.000000000000000	
0.000000000000000	0.000000000000000	0.000000000000000	
0.000000000000000	0.000000000000000	0.000000000000000	
0.000000000000000	0.000000000000000	0.000000000000000	
0.000000000000000	0.000000000000000	0.000000000000000	
0.000000000000000	0.000000000000000	0.000000000000000	
0.000000000000000	0.000000000000000	0.000000000000000	
0.000000000000000	0.000000000000000	0.000000000000000	
0.000000000000000	0.000000000000000	0.000000000000000	
0.000000000000000	0.000000000000000	0.000000000000000	
0.000000000000000	0.000000000000000	0.000000000000000	
0.000000000000000	0.000000000000000	0.000000000000000	
0.000000000000000	0.000000000000000	0.000000000000000	
0.000000000000000	0.000000000000000	0.000000000000000	
0.000000000000000	0.000000000000000	0.000000000000000	
0.000000000000000	0.000000000000000	0.000000000000000	
0.000000000000000	0.000000000000000	0.000000000000000	
0.000000000000000	0.000000000000000	0.000000000000000	
0.000000000000000	0.000000000000000	0.000000000000000	
0.000000000000000	0.000000000000000	0.000000000000000	
0.000000000000000	0.000000000000000	0.000000000000000	
0.000000000000000	0.000000000000000	0.000000000000000	
0.000000000000000	0.000000000000000	0.000000000000000	
0.000000000000000	0.000000000000000	0.000000000000000	
0.000000000000000	0.000000000000000	0.000000000000000	
0.000000000000000	0.000000000000000	0.000000000000000	
0.000000000000000	0.000000000000000	0.000000000000000	
0.000000000000000	0.000000000000000	0.000000000000000	
0.000000000000000	0.000000000000000	0.000000000000000	
0.000000000000000	0.000000000000000	0.000000000000000	
0.000000000000000	0.000000000000000	0.000000000000000	
0.000000000000000	0.000000000000000	0.000000000000000	
0.000000000000000	0.000000000000000	0.000000000000000	
0.000000000000000	0.000000000000000	0.000000000000000	
0.000000000000000	0.000000000000000	0.000000000000000	
0.000000000000000	0.000000000000000	0.000000000000000	
0.000000000000000	0.000000000000000	0.000000000000000	
0.000000000000000	0.000000000000000	0.000000000000000	
0.000000000000000	0.000000000000000	0.000000000000000	
0.000000000000000	0.000000000000000	0.000000000000000	
0.000000000000000	0.000000000000000	0.000000000000000	
0.000000000000000	0.000000000000000	0.000000000000000	
0.000000000000000	0.000000000000000	0.000000000000000	
0.000000000000000	0.000000000000000	0.000000000000000	
0.000000000000000	0.000000000000000	0.000000000000000	
0.000000000000000	0.000000000000000	0.000000000000000	
0.000000000000000	0.000000000000000	0.000000000000000	
0.000000000000000	0.000000000000000	0.000000000000000	
0.000000000000000	0.000000000000000	0.000000000000000	
0.000000000000000	0.000000000000000	0.000000000000000	
0.000000000000000	0.000000000000000	0.000000000000000	
0.000000000000000	0.000000000000000	0.000000000000000	
0.000000000000000	0.000000000000000	0.000000000000000	
0.000000000000000	0.000000000000000	0.000000000000000	
0.000000000000000	0.000000000000000	0.000000000000000	
0.000000000000000	0.000000000000000	0.000000000000000	
0.000000000000000	0.000000000000000	0.000000000000000	
0.000000000000000	0.000000000000000	0.000000000000000	
0.000000000000000	0.000000000000000	0.000000000000000	
0.000000000000000	0.000000000000000	0.000000000000000	
0.000000000000000	0.000000000000000	0.000000000000000	
0.000000000000000	0.000000000000000	0.000000000000000	
0.000000000000000	0.000000000000000	0.000000000000000	
0.000000000000000	0.000000000000000	0.000000000000000	
0.000000000000000	0.000000000000000	0.000000000000000	
0.000000000000000	0.000000000000000	0.000000000000000	
0.000000000000000	0.000000000000000	0.000000000000000	
0.000000000000000	0.000000000000000	0.000000000000000	
0.000000000000000	0.000000000000000	0.000000000000000	
0.000000000000000	0.000000000000000	0.000000000000000	
0.000000000000000	0.000000000000000	0.000000000000000	
0.000000000000000	0.000000000000000	0.000000000000000	
0.000000000000000	0.000000000000000	0.000000000000000	
0.000000000000000	0.000000000000000	0.000000000000000	
0.000000000000000	0.000000000000000	0.000000000000000	
0.000000000000000	0.000000000000000	0.000000000000000	
0.000000000000000	0.000000000000000	0.000000000000000	
0.000000000000000	0.000000000000000	0.000000000000000	
0.000000000000000	0.000000000000000	0.000000000000000	
0.000000000000000	0.000000000000000	0.000000000000000	
0.000000000000000	0.000000000000000	0.000000000000000	
0.000000000000000	0.000000000000000	0.000000000000000	
0.000000000000000	0.000000000000000	0.000000000000000	
0.000000000000000	0.000000000000000	0.000000000000000	
0.000000000000000	0.000000000000000	0.000000000000000	
0.000000000000000	0.000000000000000	0.000000000000000	
0.000000000000000	0.000000000000000	0.000000000000000	
0.000000000000000	0.000000000000000	0.000000000000000	
0.000000000000000	0.000000000000000	0.000000000000000	
0.000000000000000	0.000000000000000	0.000000000000000	
0.000000000000000	0.000000000000000	0.000000000000000	
0.000000000000000	0.000000000000000	0.000000000000000	
0.000000000000000	0.000000000000000	0.000000000000000	
0.000000000000000	0.000000000000000	0.000000000000000	
0.000000000000000	0.000000000000000	0.000000000000000	
0.000000000000000	0.000000000000000	0.000000000000000	
0.000000000000000	0.000000000000000	0.000000000000000	
0.000000000000000	0.000000000000000	0.000000000000000	
0.000000000000000	0.000000000000000	0.000000000000000	
0.000000000000000	0.000000000000000	0.000000000000000	
0.000000000000000	0.000000000000000	0.000000000000000	
0.000000000000000	0.000000000000000	0.000000000000000	
0.000000000000000	0.000000000000000	0.000000000000000	
0.000000000000000	0.000000000000000	0.000000000000000	
0.000000000000000	0.000000000000000	0.000000000000000	
0.000000000000000	0.000000000000000	0.000000000000000	
0.000000000000000	0.000000000000000	0.000000000000000	
0.000000000000000	0.000000000000000	0.000000000000000	
0.000000000000000	0.000000000000000	0.000000000000000	
0.000000000000000	0.000000000000000	0.000000000000000	
0.000000000000000	0.000000000000000	0.000000000000000	
0.000000000000000	0.000000000000000	0.000000000000000	
0.000000000000000	0.000000000000000	0.000000000000000	
0.000000000000000	0.000000000000000	0.000000000000000	
0.000000000000000	0.000000000000000	0.000000000000000	
0.000000000000000	0.000000000000000	0.000000000000000	
0.000000000000000	0.000000000000000	0.000000000000000	
0.000000000000000	0.000000000000000	0.000000000000000	
0.000000000000000	0.000000000000000	0.000000000000000	
0.000000000000000	0.000000000000000	0.000000000000000	
0.000000000000000	0.000000000000000	0.000000000000000	
0.000000000000000	0.000000000000000	0.000000000000000	
0.000000000000000	0.000000000000000	0.000000000000000	
0.000000000000000	0.000000000000000	0.000000000000000	
0.000000000000000	0.000000000000000	0.000000000000000	
0.000000000000000	0.000000000000000	0.000000000000000	
0.000000000000000	0.000000000000000	0.000000000000000	
0.000000000000000	0.000000000000000	0.000000000000000	
0.000000000000000	0.000000000000000	0.000000000000000	
0.000000000000000	0.000000000000000	0.000000000000000	
0.000000000000000	0.000000000000000	0.000000000000000	
0.000000000000000	0.000000000000000	0.000000000000000	
0.000000000000000	0.000000000000000	0.000000000000000	
0.000000000000000	0.000000000000000	0.000000000000000	
0.000000000000000	0.000000000000000	0.000000000000000	
0.000000000000000	0.000000000000000	0.000000000000000	
0.000000000000000	0.000000000000000	0.000000000000000	
0.000000000000000	0.000000000000000	0.000000000000000	
0.000000000000000	0.000000000000000	0.000000000000000	
0.000000000000000	0.000000000000000	0.000000000000000	
0.000000000000000	0.000000000000000	0.000000000000000	
0.000000000000000	0.000000000000000	0.000000000000000	
0.000000000000000	0.000000000000000	0.000000000000000	
0.000000000000000	0.000000000000000	0.000000000000000	
0.000000000000000	0.000000000000000	0.000000000000000	
0.000000000000000	0.000000000000000	0.000000000000000	
0.000000000000000	0.000000000000000	0.000000000000000	
0.000000000000000	0.000000000000000	0.000000000000000	
0.000000000000000	0.000000000000000	0.000000000000000	
0.000000000000000	0.000000000000000	0.000000000000000	
0.000000000000000	0.000000000000000	0.000000000000000	
0.000000000000000	0.000000000000000	0.000000000000000	
0.000000000000000	0.000000000000000	0.000000000000000	
0.000000000000000	0.000000000000000	0.000000000000000	
0.000000000000000	0.000000000000000	0.000000000000000	
0.000000000000000	0.000000000000000	0.000000000000000	
0.000000000000000	0.000000000000000	0.000000000000000	
0.000000000000000	0.000000000000000	0.000000000000000	
0.000000000000000	0.000000000000000	0.000000000000000	
0.000000000000000	0.000000000000000	0.000000000000000	
0.000000000000000	0.000000000000000	0.000000000000000	
0.000000000000000	0.000000000000000	0.000000000000000	
0.000000000000000	0.000000000000000	0.000000000000000	
0.000000000000000	0.000000000000000	0.000000000000000	
0.000000000000000	0.000000000000000	0.000000000000000	
0.000000000000000	0.000000000000000	0.000000000000000	
0.000000000000000	0.000000000000000	0.000000000000000	
0.000000000000000	0.000000000000000	0.000000000000000	
0.000000000000000	0.000000000000000	0.000000000000000	
0.000000000000000	0.000000000000000	0.000000000000000	
0.000000000000000	0.000000000000000	0.000000000000000	
0.000000000000000	0.000000000000000	0.000000000000000	
0.000000000000000	0.000000000000000	0.000000000000000	
0.000000000000000	0.000000000000000	0.000000000000000	
0.000000000000000	0.000000000000000	0.000000000000000	
0.000000000000000	0.000000000000000	0.000000000000000	
0.000000000000000	0.000000000000000	0.000000000000000	
0.000000000000000	0.000000000000000	0.000000000000000	
0.000000000000000	0.000000000000000	0.000000000000000	
0.000000000000000	0.000000000000000	0.000000000000000	
0.000000000000000	0.000000000000000	0.000000000000000	
0.000000000000000	0.000000000000000	0.000000000000000	
0.000000000000000	0.000000000000000	0.000000000000000	
0.000000000000000	0.000000000000000	0.000000000000000	
0.000000000000000	0.000000000000000	0.000000000000000	
0.000000000000000	0.000000000000000	0.000000000000000	
0.000000000000000	0.000000000000000	0.000000000000000	
0.000000000000000	0.000000000000000	0.000000000000000	
0.000000000000000	0.000000000000000	0.000000000000000	
0.000000000000000	0.000000000000000	0.000000000000000	
0.000000000000000	0.000000000000000	0.000000000000000	
0.000000000000000	0.000000000000000	0.000000000000000	
0.000000000000000	0.000000000000000	0.000000000000000	
0.000000000000000	0.000000000000000	0.000000000000000	
0.000000000000000	0.000000000000000	0.000000000000000	
0.000000000000000	0.000000000000000	0.000000000000000	
0.000000000000000	0.000000000000000	0.000000000000000	
0.000000000000000	0.000000000000000	0.000000000000000	
0.000000000000000	0.000000000000000	0.000000000000000	
0.000000000000000	0.000000000000000	0.000000000000000	
0.000000000000000	0.000000000000000	0.000000000000000	
0.000000000000000	0.000000000000000	0.000000000000000	
0.000000000000000	0.000000000000000	0.000000000000000	
0.000000000000000	0.000000000000000	0.000000000000000	
0.000000000000000	0.000000000000000	0.000000000000000	
0.000000000000000	0.000000000000000	0.000000000000000	
0.000000000000000	0.000000000000000	0.000000000000000	
0.000000000000000	0.000000000000000	0.000000000000000	
0.000000000000000	0.000000000000000	0.000000000000000	
0.000000000000000	0.000000000000000	0.000000000000000	
0.000000000000000	0.000000000000000	0.000000000000000	
0.000000000000000	0.000000000000000	0.000000000000000	
0.000000000000000	0.000000000000000	0.000000000000000	
0.000000000000000	0.000000000000000	0.000000000000000	
0.000000000000000	0.000000000000000	0.000000000000000	
0.000000000000000	0.000000000000000	0.000000000000000	
0.000000000000000	0.000000000000000	0.000000000000000	
0.000000000000000	0.000000000000000	0.000000000000000	
0.000000000000000	0.000000000000000	0.000000000000000	
0.000000000000000	0.000000000000000	0.000000000000000	
0.000000000000000	0.000000000000000	0.000000000000000	
0.000000000000000	0.000000000000000	0.000000000000000	
0.000000000000000	0.000000000000000	0.000000000000000	
0.000000000000000	0.000000000000000	0.000000000000000	
0.000000000000000	0.000000000000000	0.000000000000000	
0.000000000000000	0.000000000000000	0.000000000000000	
0.000000000000000	0.000000000000000	0.000000000000000	
0.000000000000000	0.000000000000000	0.000000000000000	
0.000000000000000	0.000000000000000	0.000000000000000	
0.000000000000000	0.000000000000000	0.000000000000000	
0.000000000000000	0.000000000000000	0.000000000000000	
0.000000000000000	0.000000000000000	0.000000000000000	
0.000000000000000	0.000000000000000	0.000000000000000	
0.000000000000000	0.000000000000000	0.000000000000000	
0.000000000000000	0.000000000000000	0.000000000000000	
0.000000000000000	0.000000000000000	0.000000000000000	
0.000000000000000	0.000000000000000	0.000000000000000	
0.000000000000000	0.000000000000000	0.000000000000000	
0.000000000000000	0.000000000000000	0.000000000000000	
0.000000000000000	0.000000000000000	0.000000000000000	
0.000000000000000	0.000000000000000	0.000000000000000	
0.000000000000000	0.000000000000000	0.000000000000000	
0.000000000000000	0.000000000000000	0.000000000000000	
0.000000000000000	0.000000000000000	0.000000000000000	
0.000000000000000	0.000000000000000	0.000000000000000	
0.000000000000000	0.000000000000000	0.000000000000000	
0.000000000000000	0.000000000000000	0.000000000000000	
0.000000000000000	0.000000000000000	0.000000000000000	
0.000000000000000	0.000000000000000	0.000000000000000	
0.000000000000000	0.000000000000000	0.000000000000000	
0.000000000000000	0.000000000000000	0.000000000000000	
0.000000000000000	0.000000000000000	0.000000000000000	
0.000000000000000	0.000000000000000	0.000000000000000	
0.000000000000000	0.000000000000000	0.000000000000000	
0.000000000000000	0.000000000000000	0.000000000000000	
0.000000000000000	0.000000000000000	0.000000000000000	
0.000000000000000	0.000000000000000	0.000000000000000	
0.000000000000000	0.000000000000000	0.000000000000000	
0.000000000000000	0.000000000000000	0.000000000000000	
0.000000000000000	0.000000000000000	0.000000000000000	
0.000000000000000	0.000000000000000	0.000000000000000	
0.000000000000000	0.000000000000000	0.000000000000000	
0.000000000000000	0.000000000000000	0.000000000000000	
0.000000000000000	0.000000000000000	0.000000000000000	
0.000000000000000	0.000000000000000	0.000000000000000	
0.000000000000000	0.000000000000000	0.000000000000000	
0.000000000000000	0.000000000000000	0.000000000000000	
0.000000000000000	0.000000000000000	0.000000000000000	
0.000000000000000	0.000000000000000	0.000000000000000	
0.000000000000000	0.000000000000000	0.000000000000000	
0.000000000000000	0.000000000000000	0.000000000000000	
0.000000000000000	0.000000000000000	0.000000000000000	
0.000000000000000	0.000000000000000	0.000000000000000	
0.000000000000000	0.000000000000000	0.000000000000000	
0.000000000000000	0.000000000000000	0.000000000000000	
0.000000000000000	0.000000000000000	0.000000000000000	
0.000000000000000	0.000000000000000	0.000000000000000	
0.000000000000000	0.000000000000000	0.000000000000000	
0.000000000000000	0.000000000000000	0.000000000000000	
0.000000000000000	0.000000000000000	0.000000000000000	
0.000000000000000	0.000000000000000	0.000000000000000	
0.000000000000000	0.000000000000000	0.000000000000000	
0.000000000000000	0.000000000000000	0.000000000000000	
0.000000000000000	0.000000000000000	0.000000000000000	
0.000000000000000	0.000000000000000	0.000000000000000	
0.000000000000000	0.000000000000000	0.000000000000000	
0.000000000000000	0.000000000000000	0.000000000000000	
0.000000000000000	0.000000000000000	0.000000000000000	
0.000000000000000	0.000000000000000	0.000000000000000	
0.000000000000000	0.000000000000000	0.000000000000000	
0.000000000000000	0.000000000000000	0.000000000000000	
0.000000000000000	0.000000000000000	0.000000000000000	
0.000000000000000	0.000000000000000	0.000000000000000	
0.000000000000000	0.000000000000000	0.000000000000000	
0.000000000000000	0.000000000000000	0.000000000000000	
0.000000000000000	0.000000000000000	0.000000000000000	
0.000000000000000	0.000000000000000	0.000000000000000	
0.000000000000000	0.000000000000000	0.000000000000000	
0.000000000000000	0.000000000000000	0.000000000000000	
0.000000000000000	0.000000000000000	0.000000000000000	
0.000000000000000	0.000000000000000	0.000000000000000	
0.000000000000000	0.000000000000000	0.000000000000000	
0.000000000000000	0.000000000000000	0.000000000000000	
0.000000000000000	0.000000000000000	0.000000000000000	
0.000000000000000	0.000000000000000	0.000000000000000	
0.000000000000000	0.000000000000000	0.000000000000000	
0.000000000000000	0.000000000000000	0.000000000000000	
0.000000000000000	0.000000000000000	0.000000000000000	
0.000000000000000	0.000000000000000	0.000000000000000	
0.000000000000000	0.000000000000000	0.000000000000000	
0.000000000000000	0.000000000000000	0.000000000000000	
0.000000000000000	0.000000000000000	0.000000000000000	
0.000000000000000	0.000000000000000	0.000000000000000	
0.000000000000000	0.000000000000000	0.000000000000000	
0.000000000000000	0.000000000000000	0.000000000000000	
0.000000000000000	0.000000000000000	0.000000000000000	
0.000000000000000	0.000000000000000	0.000000000000000	
0.000000000000000	0.000000000000000	0.000000000000000	
0.000000000000000	0.000000000000000	0.000000000000000	
0.000000000000000	0.000000000000000	0.000000000000000	
0.000000000000000	0.000000000000000	0.000000000000000	
0.000000000000000	0.000000000000000	0.000000000000000	
0.000000000000000	0.000000000000000	0.000000000000000	
0.000000000000000	0.000000000000000	0.000000000000000	
0.000000000000000	0.000000000000000	0.000000000000000	
0.000000000000000	0.000000000000000	0.000000000000000	
0.000000000000000	0.000000000000000	0.000000000000000	
0.000000000000000	0.000000000000000	0.000000000000000	
0.000000000000000	0.000000000000000	0.000000000000000	
0.000000000000000	0.000000000000000	0.000000000000000	
0.000000000000000	0.000000000000000	0.000000000000000	
0.000000000000000	0.000000000000000	0.000000000000000	
0.000000000000000	0.000000000000000	0.000000000000000	
0.000000000000000	0.000000000000000	0.000000000000000	
0.000000000000000	0.000000000000000	0.000000000000000	
0.000000000000000	0.000000000000000	0.000000000000000	
0.000000000000000	0.000000000000000	0.000000000000000	
0.000000000000000	0.000000000000000	0.000000000000000	
0.000000000000000	0.000000000000000	0.000000000000000	
0.000000000000000	0.000000000000000	0.000000000000000	
0.000000000000000	0.000000000000000	0.000000000000000	
0.000000000000000	0.000000000000000	0.000000000000000	
0.000000000000000	0.000000000000000	0.000000000000000	
0.000000000000000	0.000000000000000	0.000000000000000	
0.000000000000000	0.000000000000000	0.000000000000000	
0.000000000000000	0.000000000000000	0.000000000000000	
0.000000000000000	0.000000000000000	0.000000000000000	
0.000000000000000	0.000000000000000	0.000000000000000	
0.000000000000000	0.000000000000000	0.000000000000000	
0.000000000000000	0.000000000000000	0.000000000000000	
0.000000000000000	0.000000000000000	0.000000000000000	
0.000000000000000	0.000000000000000	0.000000000000000	
0.000000000000000	0.000000000000000	0.000000000000000	
0.000000000000000	0.000000000000000	0.000000000000000	
0.000000000000000	0.000000000000000	0.000000000000000	
0.000000000000000	0.000000000000000	0.000000000000000	
0.000000000000000	0.000000000000000	0.000000000000000	
0.000000000000000	0.000000000000000	0.000000000000000	
0.000000000000000	0.000000000000000	0.000000000000000	
0.000000000000000	0.000000000000000	0.000000000000000	
0.000000000000000	0.000000000000000	0.000000000000000	
0.000000000000000	0.000000000000000	0.000000000000000	
0.000000000000000	0.000000000000000	0.000000000000000	
0.000000000000000	0.000000000000000	0.000000000000000	
0.000000000000000	0.000000000000000	0.000000000000000	
0.000000000000000	0.000000000000000	0.000000000000000	
0.000000000000000	0.000000000000000	0.000000000000000	
0.000000000000000	0.000000000000000	0.000000000000000	
0.000000000000000	0.000000000000000	0.000000000000000	
0.000000000000000	0.000000000000000	0.000000000000000	
0.000000000000000	0.000000000000000	0.000000000000000	
0.000000000000000	0.000000000000000	0.000000000000000	
0.000000000000000	0.000000000000000	0.000000000000000	
0.000000000000000	0.000000000000000	0.000000000000000	
0.000000000000000	0.000000000000000	0.000000000000000	
0.000000000000000	0.000000000000000	0.000000000000000	
0.000000000000000	0.000000000000000	0.000000000000000	
0.000000000000000	0.000000000000000	0.000000000000000	
0.000000000000000	0.000000000000000	0.000000000000000	
0.000000000000000	0.000000000000000	0.000000000000000	
0.000000000000000	0.000000000000000	0.000000000000000	
0.000000000000000	0.000000000000000	0.000000000000000	
0.000000000000000	0.000000000000000	0.000000000000000	
0.000000000000000	0.000000000000000	0.000000000000000	
0.000000000000000	0.000000000000000	0.000000000000000	
0.000000000000000	0.000000000000000	0.000000000000000	
0.000000000000000	0.000000000000000	0.000000000000000	
0.000000000000000	0.000000000000000	0.000000000000000	
0.000000000000000	0.000000000000000	0.000000000000000	
0.000000000000000	0.000000000000000	0.000000000000000	
0.000000000000000	0.000000000000000	0.000000000000000	
0.000000000000000	0.000000000000000	0.000000000000000	
0.000000000000000	0.000000000000000	0.000000000000000	
0.000000000000000	0.000000000000000	0.000000000000000	
0.000000000000000	0.000000000000000	0.000000000000000	
0.000000000000000	0.000000000000000	0.000000000000000	
0.000000000000000	0.000000000000000	0.000000000000000	
0.000000000000000	0.000000000000000	0.000000000000000	
0.000000000000000	0.000000000000000	0.000000000000000	
0.000000000000000	0.000000000000000	0.000000000000000	
0.000000000000000	0.000000000000000	0.000000000000000	
0.000000000000000	0.000000000000000	0.000000000000000	
0.000000000000000	0.000000000000000	0.000000000000000	
0.000000000000000	0.000000000000000	0.000000000000000	
0.000000000000000	0.000000000000000	0.000000000000000	
0.000000000000000	0.000000000000000	0.000000000000000	
0.000000000000000	0.000000000000000	0.000000000000000	
0.000000000000000	0.000000000000000	0.000000000000000	
0.000000000000000	0.000000000000000	0.000000000000000	
0.000000000000000	0.000000000000000	0.000000000000000	
0.000000000000000	0.000000000000000	0.000000000000000	
0.000000000000000	0.000000000000000	0.000000000000000	
0.000000000000000	0.000000000000000	0.000000000000000	
0.000000000000000	0.000000000000000	0.000000000000000	
0.000000000000000	0.000000000000000	0.000000000000000	
0.000000000000000	0.000000000000000	0.000000000000000	
0.000000000000000	0.000000000000000	0.000000000000000	
0.000000000000000	0.000000000000000	0.000000000000000	
0.000000000000000	0.000000000000000	0.000000000000000	
0.000000000000000	0.000000000000000	0.000000000000000	
0.000000000000000	0.000000000000000	0.000000000000000	
0.000000000000000	0.000000000000000	0.000000000000000	
0.000000000000000	0.000000000000000	0.000000000000000	
0.000000000000000	0.000000000000000	0.000000000000000	
0.000000000000000	0.000000000000000	0.000000000000000	
0.000000000000000	0.000000000000000	0.000000000000000	
0.000000000000000	0.000000000000000	0.000000000000000	
0.000000000000000	0.000000000000000	0.000000000000000	
0.000000000000000	0.000000000000000	0.000000000000000	
0.000000000000000	0.000000000000000	0.000000000000000	
0.000000000000000	0.000000000000000	0.000000000000000	
0.000000000000000	0.000000000000000	0.000000000000000	
0.000000000000000	0.000000000000000	0.000000000000000	
0.000000000000000	0.000000000000000	0.000000000000000	
0.000000000000000	0.000000000000000	0.000000000000000	
0.000000000000000	0.000000000000000	0.000000000000000	
0.000000000000000	0.000000000000000	0.000000000000000	
0.000000000000000	0.000000000000000	0.000000000000000	
0.000000000000000	0.000000000000000	0.000000000000000	
0.000000000000000	0.000000000000000	0.000000000000000	
0.000000000000000	0.000000000000000	0.000000000000000	
0.000000000000000	0.000000000000000	0.000000000000000	
0.000000000000000	0.000000000000000	0.000000000000000	
0.000000000000000	0.000000000000000	0.000000000000000	
0.000000000000000	0.000000000000000	0.000000000000000	
0.000000000000000	0.000000000000000	0.000000000000000	
0.000000000000000	0.000000000000000	0.000000000000000	
0.000000000000000	0.000000000000000	0.000000000000000	
0.000000000000000	0.000000000000000	0.000000000000000	
0.000000000000000	0.000000000000000	0.000000000000000	
0.000000000000000	0.000000000000000	0.000000000000000	
0.000000000000000	0.000000000000000	0.000000000000000	
0.000000000000000	0.000000000000000	0.000000000000000	
0.000000000000000	0.000000000000000	0.000000000000000	
0.000000000000000	0.000000000000000	0.000000000000000	
0.000000000000000	0.000000000000000	0.000000000000000	
0.000000000000000	0.000000000000000	0.000000000000000	
0.000000000000000	0.000000000000000	0.000000000000000	
0.000000000000000	0.000000000000000	0.000000000000000	
0.000000000000000	0.000000000000000	0.000000000000000	
0.000000000000000	0.000000000000000	0.000000000000000	
0.000000000000000	0.000000000000000	0.000000000000000	
0.000000000000000	0.000000000000000	0.000000000000000	
0.000000000000000	0.000000000000000	0.000000000000000	
0.000000000000000	0.000000000000000	0.000000000000000	
0.000000000000000	0.000000000000000	0.000000000000000	
0.000000000000000	0.000000000000000	0.000000000000000	
0.000000000000000	0.000000000000000	0.000000000000000	
0.000000000000000	0.000000000000000	0.000000000000000	
0.000000000000000	0.000000000000000	0.000000000000000	
0.000000000000000	0.000000000000000	0.000000000000000	
0.000000000000000	0.000000000000000	0.000000000000000	
0.000000000000000	0.000000000000000	0.000000000000000	
0.000000000000000	0.000000000000000	0.000000000000000	
0.000000000000000	0.000000000000000	0.000000000000000	
0.000000000000000	0.000000000000000	0.000000000000000	
0.000000000000000	0.000000000000000	0.000000000000000	
0.000000000000000	0.000000000000000	0.000000000000000	
0.000000000000000	0.000000000000000	0.000000000000000	
0.000000000000000	0.000000000000000	0.000000000000000	
0.000000000000000	0.000000000000000	0.000000000000000	
0.000000000000000	0.000000000000000	0.000000000000000	
0.000000000000000	0.000000000000000	0.000000000000000	
0.000000000000000	0.000000000000000	0.000000000000000	
0.000000000000000	0.000000000000000	0.000000000000000	
0.000000000000000	0.000000000000000	0.000000000000000	
0.000000000000000	0.000000000000000	0.000000000000000	
0.000000000000000	0.000000000000000	0.000000000000000	
0.000000000000000	0.000000000000000	0.000000000000000	
0.000000000000000	0.000000000000000	0.000000000000000	
0.000000000000000	0.000000000000000	0.000000000000000	
0.000000000000000	0.000000000000000	0.000000000000000	
0.000000000000000	0.000000000000000	0.000000000000000	
0.000000000000000	0.000000000000000	0.000000000000000	
0.000000000000000	0.000000000000000	0.000000000000000	
0.000000000000000	0.000000000000000	0.000000000000000	
0.000000000000000	0.000000000000000	0.000000000000000	
0.000000000000000	0.000000000000000	0.000000000000000	
0.000000000000000	0.000000000000000	0.000000000000000	
0.000000000000000	0.000000000000000	0.000000000000000	
0.000000000000000	0.000000000000000	0.000000000000000	
0.000000000000000	0.000000000000000	0.000000000000000	
0.000000000000000	0.000000000000000	0.000000000000000	
0.000000000000000	0.000000000000000	0.000000000000000	
0.000000000000000	0.000000000000000	0.000000000000000	
0.000000000000000	0.000000000000000	0.000000000000000	
0.000000000000000	0.000000000000000	0.000000000000000	
0.000000000000000	0.000000000000000	0.000000000000000	
0.000000000000000	0.000000000000000	0.000000000000000	
0.000000000000000	0.000000000000000	0.000000000000000	
0.000000000000000	0.000000000000000	0.000000000000000	
0.000000000000000	0.000000000000000	0.000000000000000	
0.000000000000000	0.000000000000000	0.000000000000000	
0.000000000000000	0.000000000000000	0.000000000000000	
0.000000000000000	0.000000000000000	0.000000000000000	
0.000000000000000	0.000000000000000	0.000000000000000	
0.000000000000000	0.000000000000000	0.000000000000000	
0.000000000000000	0.000000000000000	0.000000000000000	
0.000000000000000	0.000000000000000	0.000000000000000	
0.000000000000000	0.000000000000000	0.000000000000000	
0.000000000000000	0.000000000000000	0.000000000000000	
0.000000000000000	0.000000000000000	0.000000000000000	
0.000000000000000	0.000000000000000	0.000000000000000	
0.000000000000000	0.000000000000000	0.000000000000000	
0.000000000000000	0.000000000000000	0.000000000000000	
0.000000000000000	0.000000000000000	0.000000000000000	
0.000000000000000	0.000000000000000	0.000000000000000	
0.000000000000000	0.000000000000000	0.000000000000000	
0.000000000000000	0.000000000000000	0.000000000000000	
0.000000000000000	0.000000000000000	0.000000000000000	
0.000000000000000	0.000000000000000	0.000000000000000	
0.000000000000000	0.000000000000000	0.000000000000000	
0.000000000000000	0.000000000000000	0.000000000000000	
0.000000000000000	0.000000000000000	0.000000000000000	
0.000000000000000	0.000000000000000	0.000000000000000	
0.000000000000000	0.000000000000000	0.000000000000000	
0.000000000000000	0.000000000000000	0.000000000000000	
0.000000000000000	0.000000000000000	0.000000000000000	
0.000000000000000	0.000000000000000	0.000000000000000	
0.000000000000000	0.000000000000000	0.000000000000000	
0.000000000000000	0.000000000000000	0.000000000000000	
0.000000000000000	0.000000000000000	0.000000000000000	
0.000000000000000	0.000000000000000	0.000000000000000	
0.000000000000000	0.000000000000000	0.000000000000000	
0.000000000000000	0.000000000000000	0.000000000000000	
0.000000000000000	0.000000000000000	0.000000000000000	
0.000000000000000	0.000000000000000	0.000000000000000	
0.000000000000000	0.000000000000000	0.000000000000000	
0.000000000000000	0.000000000000000	0.000000000000000	
0.000000000000000	0.000000000000000	0.000000000000000	
0.000000000000000	0.000000000000000	0.000000000000000	
0.000000000000000	0.000000000000000	0.000000000000000	
0.000000000000000	0.000000000000000	0.000000000000000	
0.000000000000000	0.000000000000000	0.000000000000000	
0.000000000000000	0.000000000000000	0.000000000000000	
0.000000000000000	0.000000000000000	0.000000000000000	
0.000000000000000	0.000000000000000	0.000000000000000	
0.000000000000000	0.000000000000000	0.000000000000000	
0.000000000000000	0.000000000000000	0.000000000000000	
0.000000000000000	0.000000000000000	0.000000000000000	
0.000000000000000	0.000000000000000	0.000000000000000	
0.000000000000000	0.000000000000000	0.000000000000000	
0.000000000000000	0.000000000000000	0.000000000000000	
0.000000000000000	0.000000000000000	0.000000000000000	
0.000000000000000	0.000000000000000	0.000000000000000	
0.000000000000000	0.000000000000000	0.000000000000000	
0.000000000000000	0.000000000000000	0.000000000000000	
0.000000000000000	0.000000000000000	0.000000000000000	
0.000000000000000	0.000000000000000	0.000000000000000	
0.000000000000000	0.000000000000000	0.000000000000000	
0.000000000000000	0.000000000000000	0.000000000000000	
0.000000000000000	0.000000000000000	0.000000000000000	
0.000000000000000	0.000000000000000	0.000000000000000	
0.000000000000000	0.000000000000000	0.000000000000000	
0.000000000000000	0.000000000000000	0.000000000000000	
0.000000000000000	0.000000000000000	0.000000000000000	
0.000000000000000	0.000000000000000	0.000000000000000	
0.000000000000000	0.000000000000000	0.000000000000000	
0.000000000000000	0.000000000000000	0.000000000000000	
0.000000000000000	0.000000000000000	0.000000000000000	
0.000000000000000	0.000000000000000	0.000000000000000	
0.000000000000000	0.000000000000000	0.000000000000000	
0.000000000000000	0.000000000000000	0.000000000000000	
0.000000000000000	0.000000000000000	0.000000000000000	
0.000000000000000	0.000000000000000	0.000000000000000	
0.000000000000000	0.000000000000000	0.000000000000000	
0.000000000000000	0.000000000000000	0.000000000000000	
0.000000000000000	0.000000000000000	0.000000000000000	
0.000000000000000	0.000000000000000	0.000000000000000	
0.000000000000000	0.000000000000000	0.000000000000000	
0.000000000000000	0.000000000000000	0.000000000000000	
0.000000000000000	0.000000000000000	0.000000000000000	
0.000000000000000	0.000000000000000	0.000000000000000	
0.000000000000000	0.000000000000000	0.000000000000000	
0.000000000000000	0.000000000000000	0.000000000000000	
0.000000000000000	0.000000000000000	0.000000000000000	
0.000000000000000	0.000000000000000	0.000000000000000	
0.000000000000000	0.000000000000000	0.000000000000000	
0.000000000000000	0.000000000000000	0.000000000000000	
0.000000000000000	0.000000000000000	0.000000000000000	
0.000000000000000	0.000000000000000	0.000000000000000	
0.000000000000000	0.000000000000000	0.000000000000000	
0.000000000000000	0.000000000000000	0.000000000000000	
0.000000000000000	0.000000000000000	0.000000000000000	
0.000000000000000	0.000000000000000	0.000000000000000	
0.000000000000000	0.000000000000000	0.000000000000000	
0.000000000000000	0.000000000000000	0.000000000000000	
0.000000000000000	0.000000000000000	0.000000000000000	
0.000000000000000	0.000000000000000	0.000000000000000	
0.000000000000000	0.000000000000000	0.000000000000000	
0.000000000000000	0.000000000000000	0.000000000000000	
0.000000000000000	0.000000000000000	0.000000000000000	
0.000000000000000	0.000000000000000	0.000000000000000	
0.000000000000000	0.000000000000000	0.000000000000000	
0.000000000000000	0.000000000000000	0.000000000000000	
0.000000000000000	0.000000000000000	0.000000000000000	
0.000000000000000	0.000000000000000	0.000000000000000	
0.000000000000000	0.000000000000000	0.000000000000000	
0.000000000000000	0.000000000000000	0.000000000000000	
0.000000000000000	0.000000000000000	0.000000000000000	
0.000000000000000	0.000000000000000	0.000000000000000	
0.000000000000000	0.000000000000000	0.000000000000000	
0.000000000000000	0.000000000000000	0.000000000000000	
0.000000000000000	0.000000000000000	0.000000000000000	
0.000000000000000	0.000000000000000	0.000000000000000	
0.000000000000000	0.000000000000000	0.000000000000000	
0.000000000000000	0.000000000000000	0.000000000000000	
0.000000000000000	0.000000000000000	0.000000000000000	
0.000000000000000	0.000000000000000	0.000000000000000	
0.000000000000000	0.000000000000000	0.000000000000000	
0.000000000000000	0.000000000000000	0.000000000000000	
0.000000000000000	0.000000000000000	0.000000000000000	
0.000000000000000	0.000000000000000	0.000000000000000	
0.000000000000000	0.000000000000000	0.000000000000000	
0.000000000000000	0.000000000000000	0.000000000000000	
0.000000000000000	0.000000000000000	0.000000000000000	
0.000000000000000	0.000000000000000	0.000000000000000	
0.000000000000000	0.000000000000000	0.000000000000000	
0.000000000000000	0.000000000000000	0.000000000000000	
0.000000000000000	0.000000000000000	0.000000000000000	
0.000000000000000	0.000000000000000	0.000000000000000	
0.000000000000000	0.000000000000000	0.000000000000000	
0.000000000000000	0.000000000000000	0.000000000000000	
0.000000000000000	0.000000000000000	0.000000000000000	
0.000000000000000	0.000000000000000	0.000000000000000	
0.000000000000000	0.000000000000000	0.000000000000000	
0.000000000000000	0.000000000000000	0.000000000000000	
0.000000000000000	0.000000000000000	0.000000000000000	
0.000000000000000	0.000000000000000	0.000000000000000	
0.000000000000000	0.000000000000000	0.000000000000000	
0.000000000000000	0.000000000000000	0.000000000000000	
0.000000000000000	0.000000000000000	0.000000000000000	
0.000000000000000	0.000000000000000	0.000000000000000	
0.000000000000000	0.000000000000000	0.000000000000000	
0.000000000000000	0.000000000000000	0.000000000000000	
0.000000000000000	0.000000000000000	0.000000000000000	
0.000000000000000	0.000000000000000	0.000000000000000	
0.000000000000000	0.000000000000000	0.000000000000000	
0.000000000000000	0.000000000000000	0.000000000000000	
0.000000000000000	0.000000000000000	0.000000000000000	
0.000000000000000	0.000000000000000	0.000000000000000	
0.000000000000000	0.000000000000000	0.000000000000000	
0.000000000000000	0.000000000000000	0.000000000000000	
0.000000000000000	0.000000000000000	0.000000000000000	
0.000000000000000	0.000000000000000	0.000000000000000	
0.000000000000000	0.000000000000000	0.000000000000000	
0.000000000000000	0.000000000000000	0.000000000000000	
0.000000000000000	0.000000000000000	0.000000000000000	
0.000000000000000	0.000000000000000	0.000000000000000	
0.000000000000000	0.000000000000000	0.000000000000000	
0.000000000000000	0.000000000000000	0.000000000000000	
0.000000000000000	0.000000000000000	0.000000000000000	
0.000000000000000	0.000000000000000	0.000000000000000	
0.000000000000000	0.000000000000000	0.000000000000000	
0.000000000000000	0.000000000000000	0.000000000000000	
0.000000000000000	0.000000000000000	0.000000000000000	
0.000000000000000	0.000000000000000	0.000000000000000	
0.000000000000000	0.000000000000000	0.000000000000000	
0.000000000000000	0.000000000000000	0.000000000000000	
0.000000000000000	0.000000000000000	0.000000000000000	
0.000000000000000	0.000000000000000	0.000000000000000	
0.000000000000000	0.000000000000000	0.000000000000000	
0.000000000000000	0.000000000000000	0.000000000000000	
0.000000000000000	0.000000000000000	0.000000000000000	
0.000000000000000	0.000000000000000	0.000000000000000	
0.000000000000000	0.000000000000000	0.000000000000000	
0.000000000000000	0.000000000000000	0.000000000000000	
0.000000000000000	0.000000000000000	0.000000000000000	
0.000000000000000	0.000000000000000	0.000000000000000	
0.000000000000000	0.000000000000000	0.000000000000000	
0.000000000000000	0.000000000000000	0.000000000000000	
0.000000000000000	0.000000000000000	0.000000000000000	
0.000000000000000	0.000000000000000	0.000000000000000	
0.000000000000000	0.000000000000000	0.000000000000000	
0.000000000000000	0.000000000000000	0.000000000000000	
0.000000000000000	0.000000000000000	0.000000000000000	
0.000000000000000	0.000000000000000	0.000000000000000	
0.000000000000000	0.000000000000000	0.000000000000000	
0.000000000000000	0.000000000000000	0.000000000000000	
0.000000000000000	0.000000000000000	0.000000000000000	
0.000000000000000	0.000000000000000	0.000000000000000	
0.000000000000000	0.000000000000000	0.000000000000000	
0.000000000000000	0.000000000000000	0.000000000000000	
0.000000000000000	0.000000000000000	0.000000000000000	
0.000000000000000	0.000000000000000	0.000000000000000	
0.000000000000000	0.000000000000000	0.000000000000000	
0.000000000000000	0.000000000000000	0.000000000000000	
0.000000000000000	0.000000000000000	0.000000000000000	
0.000000000000000	0.000000000000000	0.000000000000000	
0.000000000000000	0.000000000000000	0.000000000000000	
0.000000000000000	0.000000000000000	0.000000000000000	
0.000000000000000	0.000000000000000	0.000000000000000	
0.000000000000000	0.000000000000000	0.000000000000000	
0.000000000000000	0.000000000000000	0.000000000000000	
0.000000000000000	0.000000000000000	0.000000000000000	
0.000000000000000	0.000000000000000	0.000000000000000	
0.000000000000000	0.000000000000000	0.000000000000000	
0.000000000000000	0.000000000000000	0.000000000000000	
0.000000000000000	0.000000000000000	0.000000000000000	
0.000000000000000	0.000000000000000	0.000000000000000	
0.000000000000000	0.000000000000000	0.000000000000000	
0.000000000000000	0.000000000000000	0.000000000000000	
0.000000000000000	0.000000000000000	0.000000000000000	
0.000000000000000	0.000000000000000	0.000000000000000	
0.000000000000000	0.000000000000000	0.000000000000000	
0.000000000000000	0.000000000000000	0.000000000000000	
0.000000000000000	0.000000000000000	0.000000000000000	
0.000000000000000	0.000000000000000	0.000000000000000	
0.000000000000000	0.000000000000000	0.000000000000000	
0.000000000000000	0.000000000000000	0.000000000000000	
0.000000000000000	0.000000000000000	0.000000000000000	
0.000000000000000	0.000000000000000	0.000000000000000	
0.000000000000000	0.000000000000000	0.000000000000000	
0.000000000000000	0.000000000000000	0.000000000000000	
0.000000000000000	0.000000000000000	0.000000000000000	
0.000000000000000	0.000000000000000	0.000000000000000	
0.000000000000000	0.000000000000000	0.000000000000000	
0.000000000000000	0.000000000000000	0.000000000000000	
0.000000000000000	0.000000000000000	0.000000000000000	
0.000000000000000	0.000000000000000	0.000000000000000	
0.000000000000000	0.000000000000000	0.000000000000000	
0.000000000000000	0.000000000000000	0.000000000000000	
0.000000000000000	0.000000000000000	0.000000000000000	
0.000000000000000	0.000000000000000	0.000000000000000	
0.000000000000000	0.000000000000000	0.000000000000000	
0.000000000000000	0.000000000000000	0.000000000000000	
0.000000000000000	0.000000000000000	0.000000000000000	
0.000000000000000	0.000000000000000	0.000000000000000	
0.000000000000000	0.000000000000000	0.000000000000000	
0.000000000000000	0.000000000000000	0.000000000000000	
0.000000000000000	0.000000000000000	0.000000000000000	
0.000000000000000	0.000000000000000	0.000000000000000	
0.000000000000000	0.000000000000000	0.000000000000000	
0.000000000000000	0.000000000000000	0.000000000000000	
0.000000000000000	0.000000000000000	0.000000000000000	
0.000000000000000	0.000000000000000	0.000000000000000	
0.000000000000000	0.000000000000000	0.000000000000000	
0.000000000000000	0.000000000000000	0.000000000000000	
0.000000000000000	0.000000000000000	0.000000000000000	
0.000000000000000	0.000000000000000	0.000000000000000	
0.000000000000000	0.000000000000000	0.000000000000000	
0.000000000000000	0.000000000000000	0.000000000000000	
0.000000000000000	0.000000000000000	0.000000000000000	
0.000000000000000	0.000000000000000	0.000000000000000	
0.000000000000000	0.000000000000000	0.000000000000000	
0.000000000000000	0.000000000000000	0.000000000000000	
0.000000000000000	0.000000000000000	0.000000000000000	
0.000000000000000	0.000000000000000	0.000000000000000	
0.000000000000000	0.000000000000000	0.000000000000000	
0.000000000000000	0.000000000000000	0.000000000000000	
0.000000000000000	0.000000000000000	0.000000000000000	
0.000000000000000	0.000000000000000	0.000000000000000	
0.000000000000000	0.000000000000000	0.000000000000000	
0.000000000000000	0.000000000000000	0.000000000000000	
0.000000000000000	0.000000000000000	0.000000000000000	
0.000000000000000	0.000000000000000	0.000000000000000	
0.000000000000000	0.000000000000000	0.000000000000000	
0.000000000000000	0.000000000000000	0.000000000000000	
0.000000000000000	0.000000000000000	0.000000000000000	
0.000000000000000	0.000000000000000	0.000000000000000	
0.000000000000000	0.000000000000000	0.000000000000000	
0.000000000000000	0.000000000000000	0.000000000000000	
0.000000000000000	0.000000000000000	0.000000000000000	
0.000000000000000	0.000000000000000	0.000000000000000	
0.000000000000000	0.000000000000000	0.000000000000000	
0.000000000000000	0.000000000000000	0.000000000000000	
0.000000000000000	0.000000000000000	0.000000000000000	
0.000000000000000	0.000000000000000	0.000000000000000	
0.000000000000000	0.000000000000000	0.000000000000000	
0.000000000000000	0.000000000000000	0.000000000000000	
0.000000000000000	0.000000000000000	0.000000000000000	
0.000000000000000	0.000000000000000	0.000000000000000	
0.000000000000000	0.000000000000000	0.000000000000000	
0.000000000000000	0.000000000000000	0.000000000000000	
0.000000000000000	0.000000000000000	0.000000000000000	
0.000000000000000	0.000000000000000	0.000000000000000	
0.000000000000000	0.000000000000000	0.000000000000000	
0.000000000000000	0.000000000000000	0.000000000000000	
0.000000000000000	0.000000000000000	0.000000000000000	
0.000000000000000	0.000000000000000	0.000000000000000	
0.000000000000000	0.000000000000000	0.000000000000000	
0.000000000000000	0.000000000000000	0.000000000000000	
0.000000000000000	0.000000000000000	0.000000000000000	
0.000000000000000	0.000000000000000	0.000000000000000	
0.000000000000000	0.000000000000000	0.000000000000000	
0.000000000000000	0.000000000000000	0.000000000000000	
0.000000000000000	0.000000000000000	0.000000000000000	
0.000000000000000	0.000000000000000	0.000000000000000	
0.000000000000000	0.000000000000000	0.000000000000000	
0.000000000000000	0.000000000000000	0.000000000000000	
0.000000000000000	0.000000000000000	0.000000000000000	
0.000000000000000	0.000000000000000	0.000000000000000	
0.000000000000000	0.000000000000000	0.000000000000000	
0.000000000000000	0.000000000000000	0.000000000000000	
0.000000000000000	0.000000000000000	0.000000000000000	
0.000000000000000	0.000000000000000	0.000000000000000	
0.000000000000000	0.000000000000000	0.000000000000000	
0.000000000000000	0.000000000000000	0.000000000000000	
0.000000000000000	0.000000000000000	0.000000000000000	
0.000000000000000	0.000000000000000	0.000000000000000	
0.000000000000000	0.000000000000000	0.000000000000000	
0.000000000000000	0.000000000000000	0.000000000000000	
0.000000000000000	0.000000000000000	0.000000000000000	
0.000000000000000	0.000000000000000	0.000000000000000	
0.000000000000000	0.000000000000000	0.000000000000000	
0.000000000000000	0.000000000000000	0.000000000000000	
0.000000000000000	0.000000000000000	0.000000000000000	
0.000000000000000	0.000000000000000	0.000000000000000	
0.000000000000000	0.000000000000000	0.000000000000000	
0.000000000000000	0.000000000000000	0.000000000000000	
0.000000000000000	0.000000000000000	0.000000000000000	
0.000000000000000	0.000000000000000	0.000000000000000	
0.000000000000000	0.000000000000000	0.000000000000000	
0.000000000000000	0.000000000000000	0.000000000000000	
0.000000000000000	0.000000000000000	0.000000000000000	
0.000000000000000	0.000000000000000	0.000000000000000	
0.000000000000000	0.000000000000000	0.000000000000000	
0.000000000000000	0.000000000000000	0.000000000000000	
0.000000000000000	0.000000000000000	0.000000000000000	
0.000000000000000	0.000000000000000	0.000000000000000	
0.000000000000000	0.000000000000000	0.000000000000000	
0.000000000000000	0.000000000000000	0.000000000000000	
0.000000000000000	0.000000000000000	0.000000000000000	
0.000000000000000	0.000000000000000	0.000000000000000	
0.000000000000000	0.000000000000000	0.000000000000000	
0.000000000000000	0.000000000000000	0.000000000000000	
0.000000000000000	0.000000000000000	0.000000000000000	
0.000000000000000	0.000000000000000	0.000000000000000	
0.000000000000000	0.000000000000000	0.000000000000000	
0.000000000000000	0.000000000000000	0.000000000000000	
0.000000000000000	0.000000000000000	0.000000000000000	
0.000000000000000	0.000000000000000	0.000000000000000	
0.000000000000000	0.000000000000000	0.000000000000000	
0.000000000000000	0.000000000000000	0.000000000000000	
0.000000000000000	0.000000000000000	0.000000000000000	
0.000000000000000	0.000000000000000	0.000000000000000	
0.000000000000000	0.000000000000000	0.000000000000000	
0.000000000000000	0.000000000000000	0.000000000000000	
0.000000000000000	0.000000000000000	0.000000000000000	
0.000000000000000	0.000000000000000	0.000000000000000	
0.000000000000000	0.000000000000000	0.000000000000000	
0.000000000000000	0.000000000000000	0.000000000000000	
0.000000000000000	0.000000000000000	0.000000000000000	
0.000000000000000	0.000000000000000	0.000000000000000	
0.000000000000000	0.000000000000000	0.000000000000000	
0.000000000000000	0.000000000000000	0.000000000000000	
0.000000000000000	0.000000000000000	0.000000000000000	
0.000000000000000	0.000000000000000	0.000000000000000	
0.000000000000000	0.000000000000000	0.000000000000000	
0.000000000000000	0.000000000000000	0.000000000000000	
0.000000000000000	0.000000000000000	0.000000000000000	
0.000000000000000	0.000000000000000	0.000000000000000	
0.000000000000000	0.000000000000000	0.000000000000000	
0.000000000000000	0.000000000000000	0.000000000000000	
0.000000000000000	0.000000000000000	0.000000000000000	
0.000000000000000	0.000000000000000	0.000000000000000	
0.000000000000000	0.000000000000000	0.000000000000000	
0.000000000000000	0.000000000000000	0.000000000000000	
0.000000000000000	0.000000000000000	0.000000000000000	
0.000000000000000	0.000000000000000	0.000000000000000	
0.000000000000000	0.000000000000000	0.000000000000000	
0.000000000000000	0.000000000000000	0.000000000000000	
0.000000000000000	0.000000000000000	0.000000000000000	
0.000000000000000	0.000000000000000	0.000000000000000	
0.000000000000000	0.000000000000000	0.000000000000000	
0.000000000000000	0.000000000000000	0.000000000000000	
0.000000000000000	0.000000000000000	0.000000000000000	
0.000000000000000	0.000000000000000	0.000000000000000	
0.000000000000000	0.000000000000000	0.000000000000000	
0.000000000000000	0.000000000000000	0.000000000000000	
0.000000000000000	0.000000000000000	0.000000000000000	
0.000000000000000	0.000000000000000	0.000000000000000	
0.000000000000000	0.000000000000000	0.000000000000000	
0.000000000000000	0.000000000000000	0.000000000000000	
0.000000000000000	0.000000000000000	0.000000000000000	
0.000000000000000	0.000000000000000	0.000000000000000	
0.000000000000000	0.000000000000000	0.000000000000000	
0.000000000000000	0.000000000000000	0.000000000000000	
0.000000000000000	0.000000000000000	0.000000000000000	
0.000000000000000	0.000000000000000	0.000000000000000	
0.000000000000000	0.000000000000000	0.000000000000000	
0.000000000000000	0.000000000000000	0.000000000000000	
0.000000000000000	0.000000000000000	0.000000000000000	
0.000000000000000	0.000000000000000	0.000000000000000	
0.000000000000000	0.000000000000000	0.000000000000000	
0.000000000000000	0.000000000000000	0.000000000000000	
0.000000000000000	0.000000000000000	0.000000000000000	
0.000000000000000	0.000000000000000	0.000000000000000	
0.000000000000000	0.000000000000000	0.000000000000000	
0.000000000000000	0.000000000000000	0.000000000000000	
0.000000000000000	0.000000000000000	0.000000000000000	
0.000000000000000	0.000000000000000	0.000000000000000	
0.000000000000000	0.000000000000000	0.000000000000000	
0.000000000000000	0.000000000000000	0.000000000000000	
0.000000000000000	0.000000000000000	0.000000000000000	
0.000000000000000	0.000000000000000	0.000000000000000	
0.000000000000000	0.000000000000000	0.000000000000000	
0.000000000000000	0.000000000000000	0.000000000000000	
0.000000000000000	0.000000000000000	0.000000000000000	
0.000000000000000	0.000000000000000	0.000000000000000	
0.000000000000000	0.000000000000000	0.000000000000000	
0.000000000000000	0.000000000000000	0.000000000000000	
0.000000000000000	0.000000000000000	0.000000000000000	
0.000000000000000	0.000000000000000	0.000000000000000	
0.000000000000000	0.000000000000000	0.000000000000000	
0.000000000000000	0.000000000000000	0.000000000000000	
0.000000000000000	0.000000000000000	0.000000000000000	
0.000000000000000	0.000000000000000	0.000000000000000	
0.000000000000000	0.000000000000000	0.000000000000000	
0.000000000000000	0.000000000000000	0.000000000000000	
0.000000000000000	0.000000000000000	0.000000000000000	
0.000000000000000	0.000000000000000	0.000000000000000	
0.000000000000000	0.000000000000000	0.000000000000000	
0.000000000000000	0.000000000000000	0.000000000000000	
0.000000000000000	0.000000000000000	0.000000000000000	
0.000000000000000	0.000000000000000	0.000000000000000	
0.000000000000000	0.000000000000000	0.000000000000000	
0.000000000000000	0.000000000000000	0.000000000000000	
0.000000000000000	0.000000000000000	0.000000000000000	
0.000000000000000	0.000000000000000	0.000000000000000	
0.000000000000000	0.000000000000000	0.000000000000000	
0.000000000000000	0.000000000000000	0.000000000000000	
0.000000000000000	0.000000000000000	0.000000000000000	
0.000000000000000	0.000000000000000	0.000000000000000	
0.000000000000000	0.000000000000000	0.000000000000000	
0.000000000000000	0.000000000000000	0.000000000000000	
0.000000000000000	0.000000000000000	0.000000000000000	
0.000000000000000	0.000000000000000	0.000000000000000	
0.000000000000000	0.000000000000000	0.000000000000000	
0.000000000000000	0.000000000000000	0.000000000000000	
0.000000000000000	0.000000000000000	0.000000000000000	
0.000000000000000	0.000000000000000	0.000000000000000	
0.000000000000000	0.000000000000000	0.000000000000000	
0.000000000000000	0.000000000000000	0.000000000000000	
0.000000000000000	0.000000000000000	0.000000000000000	
0.000000000000000	0.000000000000000	0.000000000000000	
0.000000000000000	0.000000000000000	0.000000000000000	
0.000000000000000	0.000000000000000	0.000000000000000	
0.000000000000000	0.000000000000000	0.000000000000000	
0.000000000000000	0.000000000000000	0.000000000000000	
0.000000000000000	0.000000000000000	0.000000000000000	
0.000000000000000	0.000000000000000	0.000000000000000	
0.000000000000000	0.000000000000000	0.000000000000000	
0.000000000000000	0.000000000000000	0.000000000000000	
0.000000000000000	0.000000000000000	0.000000000000000	
0.000000000000000	0.000000000000000	0.000000000000000	
0.000000000000000	0.000000000000000	0.000000000000000	
0.000000000000000	0.000000000000000	0.000000000000000	
0.000000000000000	0.000000000000000	0.000000000000000	
0.000000000000000	0.000000000000000	0.000000000000000	
0.000000000000000	0.000000000000000	0.000000000000000	
0.000000000000000	0.000000000000000	0.000000000000000	
0.000000000000000	0.000000000000000	0.000000000000000	
0.000000000000000	0.000000000000000	0.000000000000000	
0.000000000000000	0.000000000000000	0.000000000000000	
0.000000000000000	0.000000000000000	0.000000000000000	
0.000000000000000	0.000000000000000	0.000000000000000	
0.000000000000000	0.000000000000000	0.000000000000000	
0.000000000000000	0.000000000000000	0.000000000000000	
0.000000000000000	0.000000000000000	0.000000000000000	
0.000000000000000	0.000000000000000	0.000000000000000	
0.000000000000000	0.000000000000000	0.000000000000000	
0.000000000000000	0.000000000000000	0.000000000000000	
0.000000000000000	0.000000000000000	0.000000000000000	
0.000000000000000	0.000000000000000	0.000000000000000	
0.000000000000000	0.000000000000000	0.000000000000000	
0.000000000000000	0.000000000000000	0.000000000000000	
0.000000000000000	0.000000000000000	0.000000000000000	
0.000000000000000	0.000000000000000	0.000000000000000	
0.000000000000000	0.000000000000000	0.000000000000000	
0.000000000000000	0.000000000000000	0.000000000000000	
0.000000000000000	0.000000000000000	0.000000000000000	
0.000000000000000	0.000000000000000	0.000000000000000	
0.000000000000000	0.000000000000000	0.000000000000000	
0.000000000000000	0.000000000000000	0.000000000000000	
0.000000000000000	0.000000000000000	0.000000000000000	
0.000000000000000	0.000000000000000	0.000000000000000	
0.000000000000000	0.000000000000000	0.000000000000000	
0.000000000000000	0.000000000000000	0.000000000000000	
0.000000000000000	0.000000000000000	0.000000000000000	
0.000000000000000	0.000000000000000	0.000000000000000	
0.000000000000000	0.000000000000000	0.000000000000000	
0.000000000000000	0.000000000000000	0.000000000000000	
0.000000000000000	0.000000000000000	0.000000000000000	
0.000000000000000	0.000000000000000	0.000000000000000	
0.000000000000000	0.000000000000000	0.000000000000000	
0.000000000000000	0.000000000000000	0.000000000000000	
0.000000000000000	0.000000000000000	0.000000000000000	
0.000000000000000	0.000000000000000	0.000000000000000	
0.000000000000000	0.000000000000000	0.000000000000000	
0.000000000000000	0.000000000000000	0.000000000000000	
0.000000000000000	0.000000000000000	0.000000000000000	
0.000000000000000	0.000000000000000	0.000000000000000	
0.000000000000000	0.000000000000000	0.000000000000000	
0.000000000000000	0.000000000000000	0.000000000000000	
0.000000000000000	0.000000000000000	0.000000000000000	
0.000000000000000	0.000000000000000	0.000000000000000	
0.000000000000000	0.000000000000000	0.000000000000000	
0.000000000000000	0.000000000000000	0.000000000000000	
0.000000000000000	0.000000000000000	0.000000000000000	
0.000000000000000	0.000000000000000	0.000000000000000	
0.000000000000000	0.000000000000000	0.000000000000000	
0.000000000000000	0.000000000000000	0.000000000000000	
0.000000000000000	0.000000000000000	0.000000000000000	
0.000000000000000	0.000000000000000	0.000000000000000	
0.000000000000000	0.000000000000000	0.000000000000000	
0.000000000000000	0.000000000000000	0.000000000000000	
0.000000000000000	0.000000000000000	0.000000000000000	
0.000000000000000	0.000000000000000	0.000000000000000	
0.000000000000000	0.000000000000000	0.000000000000000	
0.000000000000000	0.000000000000000	0.000000000000000	
0.000000000000000	0.000000000000000	0.000000000000000	
0.000000000000000	0.000000000000000	0.000000000000000	
0.000000000000000	0.000000000000000	0.000000000000000	
0.000000000000000	0.000000000000000	0.000000000000000	
0.000000000000000	0.000000000000000	0.000000000000000	
0.000000000000000	0.000000000000000	0.000000000000000	
0.000000000000000	0.000000000000000	0.000000000000000	
0.000000000000000	0.000000000000000	0.000000000000000	
0.000000000000000	0.000000000000000	0.000000000000000	
0.000000000000000	0.000000000000000	0.000000000000000	
0.000000000000000	0.000000000000000	0.000000000000000	
0.000000000000000	0.000000000000000	0.000000000000000	
0.000000000000000	0.000000000000000	0.000000000000000	
0.000000000000000	0.000000000000000	0.000000000000000	
0.000000000000000	0.000000000000000	0.000000000000000	
0.000000000000000	0.000000000000000	0.000000000000000	
0.000000000000000	0.000000000000000	0.000000000000000	
0.000000000000000	0.000000000000000	0.000000000000000	
0.000000000000000	0.000000000000000	0.000000000000000	
0.000000000000000	0.000000000000000	0.000000000000000	
0.000000000000000	0.000000000000000	0.000000000000000	
0.000000000000000	0.000000000000000	0.000000000000000	
0.000000000000000	0.000000000000000	0.000000000000000	
0.000000000000000	0.000000000000000	0.000000000000000	
0.000000000000000	0.000000000000000	0.000000000000000	
0.000000000000000	0.000000000000000	0.000000000000000	
0.000000000000000	0.000000000000000	0.000000000000000	
0.000000000000000	0.000000000000000	0.000000000000000	
0.000000000000000	0.000000000000000	0.000000000000000	
0.000000000000000	0.000000000000000	0.000000000000000	
0.000000000000000	0.000000000000000	0.000000000000000	
0.000000000000000	0.000000000000000	0.000000000000000	
0.000000000000000	0.000000000000000	0.000000000000000	
0.000000000000000	0.000000000000000	0.000000000000000	
0.000000000000000	0.000000000000000	0.000000000000000	
0.000000000000000	0.000000000000000	0.000000000000000	
0.000000000000000	0.000000000000000	0.000000000000000	
0.000000000000000	0.000000000000000	0.000000000000000	
0.000000000000000	0.000000000000000	0.000000000000000	
0.000000000000000	0.000000000000000	0.000000000000000	
0.000000000000000	0.000000000000000	0.000000000000000	
0.000000000000000	0.000000000000000	0.000000000000000	
0.000000000000000	0.000000000000000	0.000000000000000	
0.000000000000000	0.000000000000000	0.000000000000000	
0.000000000000000	0.000000000000000	0.000000000000000	
0.000000000000000	0.000000000000000	0.000000000000000	
0.000000000000000	0.000000000000000	0.000000000000000	
0.000000000000000	0.000000000000000	0.000000000000000	
0.000000000000000	0.000000000000000	0.000000000000000	
0.000000000000000	0.000000000000000	0.000000000000000	
0.000000000000000	0.000000000000000	0.000000000000000	
0.000000000000000	0.000000000000000	0.000000000000000	
0.000000000000000	0.000000000000000	0.000000000000000	
0.000000000000000	0.000000000000000	0.000000000000000	
0.000000000000000	0.000000000000000	0.000000000000000	
0.000000000000000	0.000000000000000	0.000000000000000	
0.000000000000000	0.000000000000000	0.000000000000000	
0.000000000000000	0.000000000000000	0.000000000000000	
0.000000000000000	0.000000000000000	0.000000000000000	
0.000000000000000	0.000000000000000	0.000000000000000	
0.000000000000000	0.000000000000000	0.000000000000000	
0.000000000000000	0.000000000000000	0.000000000000000	
0.000000000000000	0.000000000000000	0.000000000000000	
0.000000000000000	0.000000000000000	0.000000000000000	
0.000000000000000	0.000000000000000	0.000000000000000	
0.000000000000000	0.000000000000000	0.000000000000000	
0.000000000000000	0.000000000000000	0.000000000000000	
0.000000000000000	0.000000000000000	0.000000000000000	
0.000000000000000	0.000000000000000	0.000000000000000	
0.000000000000000	0.000000000000000	0.000000000000000	
0.000000000000000	0.000000000000000	0.000000000000000	
0.000000000000000	0.000000000000000	0.000000000000000	
0.000000000000000	0.000000000000000	0.000000000000000	
0.000000000000000	0.000000000000000	0.000000000000000	
0.000000000000000	0.000000000000000	0.000000000000000	
0.000000000000000	0.000000000000000	0.000000000000000	
0.000000000000000	0.000000000000000	0.000000000000000	
0.000000000000000	0.000000000000000	0.000000000000000	
0.000000000000000	0.000000000000000	0.000000000000000	
0.000000000000000	0.000000000000000	0.000000000000000	
0.000000000000000	0.000000000000000	0.000000000000000	
0.000000000000000	0.000000000000000	0.000000000000000	
0.000000000000000	0.000000000000000	0.000000000000000	
0.000000000000000	0.000000000000000	0.000000000000000	
0.000000000000000	0.000000000000000	0.000000000000000	
0.000000000000000	0.000000000000000	0.000000000000000	
0.000000000000000	0.000000000000000	0.000000000000000	
0.000000000000000	0.000000000000000	0.000000000000000	
0.000000000000000	0.000000000000000	0.000000000000000	
0.000000000000000	0.000000000000000	0.000000000000000	
0.000000000000000	0.000000000000000	0.000000000000000	
0.000000000000000	0.000000000000000	0.000000000000000	
0.000000000000000	0.000000000000000	0.000000000000000	
0.000000000000000	0.000000000000000	0.000000000000000	
0.000000000000000	0.000000000000000	0.000000000000000	
0.000000000000000	0.000000000000000	0.000000000000000	
0.000000000000000	0.000000000000000	0.000000000000000	
0.000000000000000	0.000000000000000	0.000000000000000	
0.000000000000000	0.000000000000000	0.000000000000000	
0.000000000000000	0.000000000000000	0.000000000000000	
0.000000000000000	0.000000000000000	0.000000000000000	
0.000000000000000	0.000000000000000	0.000000000000000	
0.000000000000000	0.000000000000000	0.000000000000000	
0.000000000000000	0.000000000000000	0.000000000000000	
0.000000000000000	0.000000000000000	0.000000000000000	
0.000000000000000	0.000000000000000	0.000000000000000	
0.000000000000000	0.000000000000000	0.000000000000000	
0.000000000000000	0.000000000000000	0.000000000000000	
0.000000000000000	0.000000000000000	0.000000000000000	
0.000000000000000	0.000000000000000	0.000000000000000	
0.000000000000000	0.000000000000000	0.000000000000000	
0.000000000000000	0.000000000000000	0.000000000000000	
0.000000000000000	0.000000000000000	0.000000000000000	
0.000000000000000	0.000000000000000	0.000000000000000	
0.000000000000000	0.000000000000000	0.000000000000000	
0.000000000000000	0.000000000000000	0.000000000000000	
0.000000000000000	0.000000000000000	0.000000000000000	
0.000000000000000	0.000000000000000	0.000000000000000	
0.000000000000000	0.000000000000000	0.000000000000000	
0.000000000000000	0.000000000000000	0.000000000000000	
0.000000000000000	0.000000000000000	0.000000000000000	
0.000000000000000	0.000000000000000	0.000000000000000	
0.000000000000000	0.000000000000000	0.000000000000000	
0.000000000000000	0.000000000000000	0.000000000000000	
0.000000000000000	0.000000000000000	0.000000000000000	
0.000000000000000	0.000000000000000	0.000000000000000	
0.000000000000000	0.000000000000000	0.000000000000000	
0.000000000000000	0.000000000000000	0.000000000000000	
0.000000000000000	0.000000000000000	0.000000000000000	
0.000000000000000	0.000000000000000	0.000000000000000	
0.000000000000000	0.000000000000000	0.000000000000000	
0.000000000000000	0.000000000000000	0.000000000000000	
0.000000000000000	0.000000000000000	0.000000000000000	
0.000000000000000	0.000000000000000	0.000000000000000	
0.000000000000000	0.000000000000000	0.000000000000000	
0.000000000000000	0.000000000000000	0.000000000000000	
0.000000000000000	0.000000000000000	0.000000000000000	
0.000000000000000	0.000000000000000	0.000000000000000	
0.000000000000000	0.000000000000000	0.000000000000000	
0.000000000000000	0.000000000000000	0.000000000000000	
0.000000000000000	0.000000000000000	0.000000000000000	
0.000000000000000	0.000000000000000	0.000000000000000	
0.000000000000000	0.000000000000000	0.000000000000000	
0.000000000000000	0.000000000000000	0.000000000000000	
0.000000000000000	0.000000000000000	0.000000000000000	
0.000000000000000	0.000000000000000	0.000000000000000	
0.000000000000000	0.000000000000000	0.000000000000000	
0.000000000000000	0.000000000000000	0.000000000000000	
0.000000000000000	0.000000000000000	0.000000000000000	
0.000000000000000	0.000000000000000	0.000000000000000	
0.000000000000000	0.000000000000000	0.000000000000000	
0.000000000000000	0.000000000000000	0.000000000000000	
0.000000000000000	0.000000000000000	0.000000000000000	
0.000000000000000	0.000000000000000	0.000000000000000	
0.000000000000000	0.000000000000000	0.000000000000000	
0.000000000000000	0.000000000000000	0.000000000000000	
0.000000000000000	0.000000000000000	0.000000000000000	
0.000000000000000	0.000000000000000	0.000000000000000	
0.000000000000000	0.000000000000000	0.000000000000000	
0.000000000000000	0.000000000000000	0.000000000000000	
0.000000000000000	0.000000000000000	0.000000000000000	
0.000000000000000	0.000000000000000	0.000000000000000	
0.000000000000000	0.000000000000000	0.000000000000000	
0.000000000000000	0.000000000000000	0.000000000000000	
0.000000000000000	0.000000000000000	0.000000000000000	
0.000000000000000	0.000000000000000	0.000000000000000	
0.000000000000000	0.000000000000000	0.000000000000000	
0.000000000000000	0.000000000000000	0.000000000000000	
0.000000000000000	0.000000000000000	0.000000000000000	
0.000000000000000	0.000000000000000	0.000000000000000	
0.000000000000000	0.000000000000000	0.000000000000000	
0.000000000000000	0.000000000000000	0.000000000000000	
0.000000000000000	0.000000000000000	0.000000000000000	
0.000000000000000	0.000000000000000	0.000000000000000	
0.000000000000000	0.000000000000000	0.000000000000000	
0.000000000000000	0.000000000000000	0.000000000000000	
0.000000000000000	0.000000000000000	0.000000000000000	
0.000000000000000	0.000000000000000	0.000000000000000	
0.000000000000000	0.000000000000000	0.000000000000000	
0.000000000000000	0.000000000000000	0.000000000000000	
0.000000000000000	0.000000000000000	0.000000000000000	
0.000000000000000	0.000000000000000	0.000000000000000	
0.000000000000000	0.000000000000000	0.000000000000000	
0.000000000000000	0.000000000000000	0.000000000000000	
0.000000000000000	0.000000000000000	0.000000000000000	
0.000000000000000	0.000000000000000	0.000000000000000	
0.000000000000000	0.000000000000000	0.000000000000000	
0.000000000000000	0.000000000000000	0.000000000000000	
0.000000000000000	0.000000000000000	0.000000000000000	
0.000000000000000	0.000000000000000	0.000000000000000	
0.000000000000000	0.000000000000000	0.000000000000000	
0.000000000000000	0.000000000000000	0.000000000000000	
0.000000000000000	0.000000000000000	0.000000000000000	
0.000000000000000	0.000000000000000	0.000000000000000	
0.000000000000000	0.000000000000000	0.000000000000000	
0.000000000000000	0.000000000000000	0.000000000000000	
0.000000000000000	0.000000000000000	0.000000000000000	
0.000000000000000	0.000000000000000	0.000000000000000	
0.000000000000000	0.000000000000000	0.000000000000000	
0.000000000000000	0.000000000000000	0.000000000000000	
0.000000000000000	0.000000000000000	0.000000000000000	
0.000000000000000	0.000000000000000	0.000000000000000	
0.000000000000000	0.000000000000000	0.000000000000000	
0.000000000000000	0.000000000000000	0.000000000000000	
0.000000000000000	0.000000000000000	0.000000000000000	
0.000000000000000	0.000000000000000	0.000000000000000	
0.000000000000000	0.000000000000000	0.000000000000000	
0.000000000000000	0.000000000000000	0.000000000000000	
0.000000000000000	0.000000000000000	0.000000000000000	
0.000000000000000	0.000000000000000	0.000000000000000	
0.000000000000000	0.000000000000000	0.000000000000000	
0.000000000000000	0.000000000000000	0.000000000000000	
0.000000000000000	0.000000000000000	0.000000000000000	
0.000000000000000	0.000000000000000	0.000000000000000	
0.000000000000000	0.000000000000000	0.000000000000000	
0.000000000000000	0.000000000000000	0.000000000000000	
0.000000000000000	0.000000000000000	0.000000000000000	
0.000000000000000	0.000000000000000	0.000000000000000	
0.000000000000000	0.000000000000000	0.000000000000000	
0.000000000000000	0.000000000000000	0.000000000000000	
0.000000000000000	0.000000000000000	0.000000000000000	
0.000000000000000	0.000000000000000	0.000000000000000	
0.000000000000000	0.000000000000000	0.000000000000000	
0.000000000000000	0.000000000000000	0.000000000000000	
0.000000000000000	0.000000000000000	0.000000000000000	
0.000000000000000	0.000000000000000	0.000000000000000	
0.000000000000000	0.000000000000000	0.000000000000000	
0.000000000000000	0.000000000000000	0.000000000000000	
0.000000000000000	0.000000000000000	0.000000000000000	
0.000000000000000	0.000000000000000	0.000000000000000	
0.000000000000000	0.000000000000000	0.000000000000000	
0.000000000000000	0.000000000000000	0.000000000000000	
0.000000000000000	0.000000000000000	0.000000000000000	
0.000000000000000	0.000000000000000	0.000000000000000	
0.000000000000000	0.000000000000000	0.000000000000000	
0.000000000000000	0.000000000000000	0.000000000000000	
0.000000000000000	0.000000000000000	0.000000000000000	
0.000000000000000	0.000000000000000	0.000000000000000	
0.000000000000000	0.000000000000000	0.000000000000000	
0.000000000000000	0.000000000000000	0.000000000000000	
0.000000000000000	0.000000000000000	0.000000000000000	
0.000000000000000	0.000000000000000	0.000000000000000	
0.000000000000000	0.000000000000000	0.000000000000000	
0.000000000000000	0.000000000000000	0.000000000000000	
0.000000000000000	0.000000000000000	0.000000000000000	
0.000000000000000	0.000000000000000	0.000000000000000	
0.000000000000000	0.000000000000000	0.000000000000000	
0.000000000000000	0.000000000000000	0.000000000000000	
0.000000000000000	0.000000000000000	0.000000000000000	
0.000000000000000	0.000000000000000	0.000000000000000	
0.000000000000000	0.000000000000000	0.000000000000000	
0.000000000000000	0.000000000000000	0.000000000000000	
0.000000000000000	0.000000000000000	0.000000000000000	
0.000000000000000	0.000000000000000	0.000000000000000	
0.000000000000000	0.000000000000000	0.000000000000000	
0.000000000000000	0.000000000000000	0.000000000000000	
0.000000000000000	0.000000000000000	0.000000000000000	
0.000000000000000	0.000000000000000	0.000000000000000	
0.000000000000000	0.000000000000000	0.000000000000000	
0.000000000000000	0.000000000000000	0.000000000000000	
0.000000000000000	0.000000000000000	0.000000000000000	
0.000000000000000	0.000000000000000	0.000000000000000	
0.000000000000000	0.000000000000000	0.000000000000000	
0.000000000000000	0.000000000000000	0.000000000000000	
0.000000000000000	0.000000000000000	0.000000000000000	
0.000000000000000	0.000000000000000	0.000000000000000	
0.000000000000000	0.000000000000000	0.000000000000000	
0.000000000000000	0.000000000000000	0.000000000000000	
0.000000000000000	0.000000000000000	0.000000000000000	
0.000000000000000	0.000000000000000	0.000000000000000	
0.000000000000000	0.000000000000000	0.000000000000000	
0.000000000000000	0.000000000000000	0.000000000000000	
0.000000000000000	0.000000000000000	0.000000000000000	
0.000000000000000	0.000000000000000	0.000000000000000	
0.000000000000000	0.000000000000000	0.000000000000000	
0.000000000000000	0.000000000000000	0.000000000000000	
0.000000000000000	0.000000000000000	0.000000000000000	
0.000000000000000	0.000000000000000	0.000000000000000	
0.000000000000000	0.000000000000000	0.000000000000000	
0.000000000000000	0.000000000000000	0.000000000000000	
0.000000000000000	0.000000000000000	0.000000000000000	
0.000000000000000	0.000000000000000	0.000000000000000	
0.000000000000000	0.000000000000000	0.000000000000000	
0.000000000000000	0.000000000000000	0.000000000000000	
0.000000000000000	0.000000000000000	0.000000000000000	
0.000000000000000	0.000000000000000	0.000000000000000	
0.000000000000000	0.000000000000000	0.000000000000000	
0.000000000000000	0.000000000000000	0.000000000000000	
0.000000000000000	0.000000000000000	0.000000000000000	
0.000000000000000	0.000000000000000	0.000000000000000	
0.000000000000000	0.000000000000000	0.000000000000000	
0.000000000000000	0.000000000000000	0.000000000000000	
0.000000000000000	0.000000000000000	0.000000000000000	
0.000000000000000	0.000000000000000	0.000000000000000	
0.000000000000000	0.000000000000000	0.000000000000000	
0.000000000000000	0.000000000000000	0.000000000000000	
0.000000000000000	0.000000000000000	0.000000000000000	
0.000000000000000	0.000000000000000	0.000000000000000	
0.000000000000000	0.000000000000000	0.000000000000000	
0.000000000000000	0.000000000000000	0.000000000000000	
0.000000000000000	0.000000000000000	0.000000000000000	
0.000000000000000	0.000000000000000	0.000000000000000	
0.000000000000000	0.000000000000000	0.000000000000000	
0.000000000000000	0.000000000000000	0.000000000000000	
0.000000000000000	0.000000000000000	0.000000000000000	
0.000000000000000	0.000000000000000	0.000000000000000	
0.000000000000000	0.000000000000000	0.000000000000000	
0.000000000000000	0.000000000000000	0.000000000000000	
0.000000000000000	0.000000000000000	0.000000000000000	
0.000000000000000	0.000000000000000	0.000000000000000	
0.000000000000000	0.000000000000000	0.000000000000000	
0.000000000000000	0.000000000000000	0.000000000000000	
0.000000000000000	0.000000000000000	0.000000000000000	
0.000000000000000	0.000000000000000	0.000000000000000	
0.000000000000000	0.000000000000000	0.000000000000000	
0.000000000000000	0.000000000000000	0.000000000000000	
0.000000000000000	0.000000000000000	0.000000000000000	
0.000000000000000	0.000000000000000	0.000000000000000	
0.000000000000000	0.000000000000000	0.000000000000000	
0.000000000000000	0.000000000000000	0.000000000000000	
0.000000000000000	0.000000000000000	0.000000000000000	
0.000000000000000	0.000000000000000	0.000000000000000	
0.000000000000000	0.000000000000000	0.000000000000000	
0.000000000000000	0.000000000000000	0.000000000000000	
0.000000000000000	0.000000000000000	0.000000000000000	
0.000000000000000	0.000000000000000	0.000000000000000	
0.000000000000000	0.000000000000000	0.000000000000000	
0.000000000000000	0.000000000000000	0.000000000000000	
0.000000000000000	0.000000000000000	0.000000000000000	
0.000000000000000	0.000000000000000	0.000000000000000	
0.000000000000000	0.000000000000000	0.000000000000000	
0.000000000000000	0.000000000000000	0.000000000000000	
0.000000000000000	0.000000000000000	0.000000000000000	
0.000000000000000	0.000000000000000	0.000000000000000	
0.000000000000000	0.000000000000000	0.000000000000000	
0.000000000000000	0.000000000000000	0.000000000000000	
0.000000000000000	0.000000000000000	0.000000000000000	
0.000000000000000	0.000000000000000	0.000000000000000	
0.000000000000000	0.000000000000000	0.000000000000000	
0.000000000000000	0.000000000000000	0.000000000000000	
0.000000000000000	0.000000000000000	0.000000000000000	
0.000000000000000	0.000000000000000	0.000000000000000	
0.000000000000000	0.000000000000000	0.000000000000000	
0.000000000000000	0.000000000000000	0.000000000000000	
0.000000000000000	0.000000000000000	0.000000000000000	
0.000000000000000	0.000000000000000	0.000000000000000	
0.000000000000000	0.000000000000000	0.000000000000000	
0.000000000000000	0.000000000000000	0.000000000000000	
0.000000000000000	0.000000000000000	0.000000000000000	
0.000000000000000	0.000000000000000	0.000000000000000	
0.000000000000000	0.000000000000000	0.000000000000000	
0.000000000000000	0.000000000000000	0.000000000000000	
0.000000000000000	0.000000000000000	0.000000000000000	
0.000000000000000	0.000000000000000	0.000000000000000	
0.000000000000000	0.000000000000000	0.000000000000000	
0.000000000000000	0.000000000000000	0.000000000000000	
0.000000000000000	0.000000000000000	0.000000000000000	
0.000000000000000	0.000000000000000	0.000000000000000	
0.000000000000000	0.000000000000000	0.000000000000000	
0.000000000000000	0.000000000000000	0.000000000000000	
0.000000000000000	0.000000000000000	0.000000000000000	
0.000000000000000	0.000000000000000	0.000000000000000	
0.000000000000000	0.000000000000000	0.000000000000000	
0.000000000000000	0.000000000000000	0.000000000000000	
0.000000000000000	0.000000000000000	0.000000000000000	
0.000000000000000	0.000000000000000	0.000000000000000	
0.000000000000000	0.000000000000000	0.000000000000000	
0.000000000000000	0.000000000000000	0.000000000000000	
0.000000000000000	0.000000000000000	0.000000000000000	
0.000000000000000	0.000000000000000	0.000000000000000	
0.000000000000000	0.000000000000000	0.000000000000000	
0.000000000000000	0.000000000000000	0.000000000000000	
0.000000000000000	0.000000000000000	0.000000000000000	
0.000000000000000	0.000000000000000	0.000000000000000	
0.000000000000000	0.000000000000000	0.000000000000000	
0.000000000000000	0.000000000000000	0.000000000000000	
0.000000000000000	0.000000000000000	0.000000000000000	
0.000000000000000	0.000000000000000	0.000000000000000	
0.000000000000000	0.000000000000000	0.000000000000000	
0.000000000000000	0.000000000000000	0.000000000000000	
0.000000000000000	0.000000000000000	0.000000000000000	
0.000000000000000	0.000000000000000	0.000000000000000	
0.000000000000000	0.000000000000000	0.000000000000000	
0.000000000000000	0.000000000000000	0.000000000000000	
0.000000000000000	0.000000000000000	0.000000000000000	
0.000000000000000	0.000000000000000	0.000000000000000	
0.000000000000000	0.000000000000000	0.000000000000000	
0.000000000000000	0.000000000000000	0.000000000000000	
0.000000000000000	0.000000000000000	0.000000000000000	
0.000000000000000	0.000000000000000	0.000000000000000	
0.000000000000000	0.000000000000000	0.000000000000000	
0.000000000000000	0.000000000000000	0.000000000000000	
0.000000000000000	0.000000000000000	0.000000000000000	
0.000000000000000	0.000000000000000	0.000000000000000	
0.000000000000000	0.000000000000000	0.000000000000000	
0.000000000000000	0.000000000000000	0.000000000000000	
0.000000000000000	0.000000000000000	0.000000000000000	
0.000000000000000	0.000000000000000	0.000000000000000	
0.000000000000000	0.000000000000000	0.000000000000000	
0.000000000000000	0.000000000000000	0.000000000000000	
0.000000000000000	0.000000000000000	0.000000000000000	
0.000000000000000	0.000000000000000	0.000000000000000	
0.000000000000000	0.000000000000000	0.000000000000000	
0.000000000000000	0.000000000000000	0.000000000000000	
0.000000000000000	0.000000000000000	0.000000000000000	
0.000000000000000	0.000000000000000	0.000000000000000	
0.000000000000000	0.000000000000000	0.000000000000000	
0.000000000000000	0.000000000000000	0.000000000000000	
0.000000000000000	0.000000000000000	0.000000000000000	
0.000000000000000	0.000000000000000	0.000000000000000	
0.000000000000000	0.000000000000000	0.000000000000000	
0.000000000000000	0.000000000000000	0.000000000000000	
0.000000000000000	0.000000000000000	0.000000000000000	
0.000000000000000	0.000000000000000	0.000000000000000	
0.000000000000000	0.000000000000000	0.000000000000000	
0.000000000000000	0.000000000000000	0.000000000000000	
0.000000000000000	0.000000000000000	0.000000000000000	
0.000000000000000	0.000000000000000	0.000000000000000	
0.000000000000000	0.000000000000000	0.000000000000000	
0.000000000000000	0.000000000000000	0.000000000000000	
0.000000000000000	0.000000000000000	0.000000000000000	
0.000000000000000	0.000000000000000	0.000000000000000	
0.000000000000000	0.000000000000000	0.000000000000000	
0.000000000000000	0.000000000000000	0.000000000000000	
0.000000000000000	0.000000000000000	0.000000000000000	
0.000000000000000	0.000000000000000	0.000000000000000	
0.000000000000000	0.000000000000000	0.000000000000000	
0.000000000000000	0.000000000000000	0.000000000000000	
0.000000000000000	0.000000000000000	0.000000000000000	
0.000000000000000	0.000000000000000	0.000000000000000	
0.000000000000000	0.000000000000000	0.000000000000000	
0.000000000000000	0.000000000000000	0.000000000000000	
0.000000000000000	0.000000000000000	0.000000000000000	
0.000000000000000	0.000000000000000	0.000000000000000	
0.000000000000000	0.000000000000000	0.000000000000000	
0.000000000000000	0.000000000000000	0.000000000000000	
0.000000000000000	0.000000000000000	0.000000000000000	
0.000000000000000	0.000000000000000	0.000000000000000	
0.000000000000000	0.000000000000000	0.000000000000000	
0.000000000000000	0.000000000000000	0.000000000000000	
0.000000000000000	0.000000000000000	0.000000000000000	
0.000000000000000	0.000000000000000	0.000000000000000	
0.000000000000000	0.000000000000000	0.000000000000000	
0.000000000000000	0.000000000000000	0.000000000000000	
0.000000000000000	0.000000000000000	0.000000000000000	
0.000000000000000	0.000000000000000	0.000000000000000	
0.000000000000000	0.000000000000000	0.000000000000000	
0.000000000000000	0.000000000000000	0.000000000000000	
0.000000000000000	0.000000000000000	0.000000000000000	
0.000000000000000	0.000000000000000	0.000000000000000	
0.000000000000000	0.000000000000000	0.000000000000000	
0.000000000000000	0.000000000000000	0.000000000000000	
0.000000000000000	0.000000000000000	0.000000000000000	
0.000000000000000	0.000000000000000	0.000000000000000	
0.000000000000000	0.000000000000000	0.000000000000000	
0.000000000000000	0.000000000000000	0.000000000000000	
0.000000000000000	0.000000000000000	0.000000000000000	
0.000000000000000	0.000000000000000	0.000000000000000	
0.000000000000000	0.000000000000000	0.000000000000000	
0.000000000000000	0.000000000000000	0.000000000000000	
0.000000000000000	0.000000000000000	0.000000000000000	
0.000000000000000	0.000000000000000	0.000000000000000	
0.000000000000000	0.000000000000000	0.000000000000000	
0.000000000000000	0.000000000000000	0.000000000000000	
0.000000000000000	0.000000000000000	0.000000000000000	
0.000000000000000	0.000000000000000	0.000000000000000	
0.000000000000000	0.000000000000000	0.000000000000000	
0.000000000000000	0.000000000000000	0.000000000000000	
0.000000000000000	0.000000000000000	0.000000000000000	
0.000000000000000	0.000000000000000	0.000000000000000	
0.000000000000000	0.000000000000000	0.000000000000000	
0.000000000000000	0.000000000000000	0.000000000000000	
0.000000000000000	0.000000000000000	0.000000000000000	
0.000000000000000	0.000000000000000	0.000000000000000	
0.000000000000000	0.000000000000000	0.000000000000000	
0.000000000000000	0.000000000000000	0.000000000000000	
0.000000000000000	0.000000000000000	0.000000000000000	
0.000000000000000	0.000000000000000	0.000000000000000	
0.000000000000000	0.000000000000000	0.000000000000000	
0.000000000000000	0.000000000000000	0.000000000000000	
0.000000000000000	0.000000000000000	0.000000000000000	
0.000000000000000	0.000000000000000	0.000000000000000	
0.000000000000000	0.000000000000000	0.000000000000000	
0.000000000000000	0.000000000000000	0.000000000000000	
0.000000000000000	0.000000000000000	0.000000000000000	
0.000000000000000	0.000000000000000	0.000000000000000	
0.000000000000000	0.000000000000000	0.000000000000000	
0.000000000000000	0.000000000000000	0.000000000000000	
0.000000000000000	0.000000000000000	0.000000000000000	
0.000000000000000	0.000000000000000	0.000000000000000	
0.000000000000000	0.000000000000000	0.000000000000000	
0.000000000000000	0.000000000000000	0.000000000000000	
0.000000000000000	0.000000000000000	0.000000000000000	
0.000000000000000	0.000000000000000	0.000000000000000	
0.000000000000000	0.000000000000000	0.000000000000000	
0.000000000000000	0.000000000000000	0.000000000000000	
0.000000000000000	0.000000000000000	0.000000000000000	
0.000000000000000	0.000000000000000	0.000000000000000	
0.000000000000000	0.000000000000000	0.000000000000000	
0.000000000000000	0.000000000000000	0.000000000000000	
0.000000000000000	0.000000000000000	0.000000000000000	
0.000000000000000	0.000000000000000	0.000000000000000	
0.000000000000000	0.000000000000000	0.000000000000000	
0.000000000000000	0.000000000000000	0.000000000000000	
0.000000000000000	0.000000000000000	0.000000000000000	
0.000000000000000	0.000000000000000	0.000000000000000	
0.000000000000000	0.000000000000000	0.000000000000000	
0.000000000000000	0.000000000000000	0.000000000000000	
0.000000000000000	0.000000000000000	0.000000000000000	
0.000000000000000	0.000000000000000	0.000000000000000	
0.000000000000000	0.000000000000000	0.000000000000000	
0.000000000000000	0.000000000000000	0.000000000000000	
0.000000000000000	0.000000000000000	0.000000000000000	
0.000000000000000	0.000000000000000	0.000000000000000	
0.000000000000000	0.000000000000000	0.000000000000000	
0.000000000000000	0.000000000000000	0.000000000000000	
0.000000000000000	0.000000000000000	0.000000000000000	
0.000000000000000	0.000000000000000	0.000000000000000	
0.000000000000000	0.000000000000000	0.000000000000000	
0.000000000000000	0.000000000000000	0.000000000000000	
0.000000000000000	0.000000000000000	0.000000000000000	
0.000000000000000	0.000000000000000	0.000000000000000	
0.000000000000000	0.000000000000000	0.000000000000000	
0.000000000000000	0.000000000000000	0.000000000000000	
0.000000000000000	0.000000000000000	0.000000000000000	
0.000000000000000	0.000000000000000	0.000000000000000	
0.000000000000000	0.000000000000000	0.000000000000000	
0.000000000000000	0.000000000000000	0.000000000000000	
0.000000000000000	0.000000000000000	0.000000000000000	
0.000000000000000	0.000000000000000	0.000000000000000	
0.000000000000000	0.000000000000000	0.000000000000000	
0.000000000000000	0.000000000000000	0.000000000000000	
0.000000000000000	0.000000000000000	0.000000000000000	
0.000000000000000	0.000000000000000	0.000000000000000	
0.000000000000000	0.000000000000000	0.000000000000000	
0.000000000000000	0.000000000000000	0.000000000000000	
0.000000000000000	0.000000000000000	0.000000000000000	
0.000000000000000	0.000000000000000	0.000000000000000	
0.000000000000000	0.000000000000000	0.000000000000000	
0.000000000000000	0.000000000000000	0.000000000000000	
0.000000000000000	0.000000000000000	0.000000000000000	
0.000000000000000	0.000000000000000	0.000000000000000	
0.000000000000000	0.000000000000000	0.000000000000000	
0.000000000000000	0.000000000000000	0.000000000000000	
0.000000000000000	0.000000000000000	0.000000000000000	
0.000000000000000	0.000000000000000	0.000000000000000	
0.000000000000000	0.000000000000000	0.000000000000000	
0.000000000000000	0.000000000000000	0.000000000000000	
0.000000000000000	0.000000000000000	0.000000000000000	
0.000000000000000	0.000000000000000	0.000000000000000	
0.000000000000000	0.000000000000000	0.000000000000000	
0.000000000000000	0.000000000000000	0.000000000000000	
0.000000000000000	0.000000000000000	0.000000000000000	
0.000000000000000	0.000000000000000	0.000000000000000	
0.000000000000000	0.000000000000000	0.000000000000000	
0.000000000000000	0.000000000000000	0.000000000000000	
0.000000000000000	0.000000000000000	0.000000000000000	
0.000000000000000	0.000000000000000	0.000000000000000	
0.000000000000000	0.000000000000000	0.000000000000000	
0.000000000000000	0.000000000000000	0.000000000000000	
0.000000000000000	0.000000000000000	0.000000000000000	
0.000000000000000	0.000000000000000	0.000000000000000	
0.000000000000000	0.000000000000000	0.000000000000000	
0.000000000000000	0.000000000000000	0.000000000000000	
0.000000000000000	0.000000000000000	0.000000000000000	
0.000000000000000	0.000000000000000	0.000000000000000	
0.000000000000000	0.000000000000000	0.000000000000000	
0.000000000000000	0.000000000000000	0.000000000000000	
0.000000000000000	0.000000000000000	0.000000000000000	
0.000000000000000	0.000000000000000	0.000000000000000	
0.000000000000000	0.000000000000000	0.000000000000000	
0.000000000000000	0.000000000000000	0.000000000000000	
0.000000000000000	0.000000000000000	0.000000000000000	
0.000000000000000	0.000000000000000	0.000000000000000	
0.000000000000000	0.000000000000000	0.000000000000000	
0.000000000000000	0.000000000000000	0.000000000000000	
0.000000000000000	0.000000000000000	0.000000000000000	
0.000000000000000	0.000000000000000	0.000000000000000	
0.000000000000000	0.000000000000000	0.000000000000000	
0.000000000000000	0.000000000000000	0.000000000000000	
0.000000000000000	0.000000000000000	0.000000000000000	
0.000000000000000	0.000000000000000	0.000000000000000	
0.000000000000000	0.000000000000000	0.000000000000000	
0.000000000000000	0.000000000000000	0.000000000000000	
0.000000000000000	0.000000000000000	0.000000000000000	
0.000000000000000	0.000000000000000	0.000000000000000	
0.000000000000000	0.000000000000000	0.000000000000000	
0.000000000000000	0.000000000000000	0.000000000000000	
0.000000000000000	0.000000000000000	0.000000000000000	
0.000000000000000	0.000000000000000	0.000000000000000	
0.000000000000000	0.000000000000000	0.000000000000000	
0.000000000000000	0.000000000000000	0.000000000000000	
0.000000000000000	0.000000000000000	0.000000000000000	
0.000000000000000	0.000000000000000	0.000000000000000	
0.000000000000000	0.000000000000000	0.000000000000000	
0.000000000000000	0.000000000000000	0.000000000000000	
0.000000000000000	0.000000000000000	0.000000000000000	
0.000000000000000	0.000000000000000	0.000000000000000	
0.000000000000000	0.000000000000000	0.000000000000000	
0.000000000000000	0.000000000000000	0.000000000000000	
0.000000000000000	0.000000000000000	0.000000000000000	
0.000000000000000	0.000000000000000	0.000000000000000	
0.000000000000000	0.000000000000000	0.000000000000000	
0.000000000000000	0.000000000000000	0.000000000000000	
0.000000000000000	0.000000000000000	0.000000000000000	
0.000000000000000	0.000000000000000	0.000000000000000	
0.000000000000000	0.000000000000000	0.000000000000000	
0.000000000000000	0.000000000000000	0.000000000000000	
0.000000000000000	0.000000000000000	0.000000000000000	
0.000000000000000	0.000000000000000	0.000000000000000	
0.000000000000000	0.000000000000000	0.000000000000000	
0.000000000000000	0.000000000000000	0.000000000000000	
0.000000000000000	0.000000000000000	0.000000000000000	
0.000000000000000	0.000000000000000	0.000000000000000	
0.000000000000000	0.000000000000000	0.000000000000000	
0.000000000000000	0.000000000000000	0.000000000000000	
0.000000000000000	0.000000000000000	0.000000000000000	
0.000000000000000	0.000000000000000	0.000000000000000	
0.000000000000000	0.000000000000000	0.000000000000000	
0.000000000000000	0.000000000000000	0.000000000000000	
0.000000000000000	0.000000000000000	0.000000000000000	
0.000000000000000	0.000000000000000	0.000000000000000	
0.000000000000000	0.000000000000000	0.000000000000000	
0.000000000000000	0.000000000000000	0.025184417960991	
0.030844486736706	0.025184417960991	0.000000000000000	
0.000000000000000	0.000000000000000	0.000000000000000	
0.000000000000000	0.000000000000000	0.000000000000000	
0.000000000000000	0.000000000000000	0.000000000000000	
0.000000000000000	0.000000000000000	0.000000000000000	
0.000000000000000	0.000000000000000	0.000000000000000	
0.000000000000000	0.000000000000000	0.000000000000000	
0.000000000000000	0.000000000000000	0.000000000000000	
0.000000000000000	0.000000000000000	0.000000000000000	
0.000000000000000	0.000000000000000	0.000000000000000	
0.000000000000000	0.000000000000000	0.000000000000000	
0.000000000000000	0.000000000000000	0.000000000000000	
0.000000000000000	0.000000000000000	0.000000000000000	
0.000000000000000	0.000000000000000	0.000000000000000	
0.000000000000000	0.000000000000000	0.000000000000000	
0.000000000000000	0.000000000000000	0.000000000000000	
0.000000000000000	0.000000000000000	0.000000000000000	
0.000000000000000	0.000000000000000	0.000000000000000	
0.000000000000000	0.000000000000000	0.000000000000000	
0.000000000000000	0.000000000000000	0.000000000000000	
0.000000000000000	0.000000000000000	0.000000000000000	
0.000000000000000	0.000000000000000	0.000000000000000	
0.000000000000000	0.000000000000000	0.000000000000000	
0.000000000000000	0.000000000000000	0.000000000000000	
0.000000000000000	0.000000000000000	0.000000000000000	
0.000000000000000	0.000000000000000	0.000000000000000	
0.000000000000000	0.000000000000000	0.000000000000000	
0.000000000000000	0.000000000000000	0.000000000000000	
0.000000000000000	0.000000000000000	0.000000000000000	
0.000000000000000	0.000000000000000	0.000000000000000	
0.000000000000000	0.000000000000000	0.000000000000000	
0.000000000000000	0.000000000000000	0.000000000000000	
0.000000000000000	0.000000000000000	0.000000000000000	
0.000000000000000	0.000000000000000	0.000000000000000	
0.000000000000000	0.000000000000000	0.000000000000000	
0.000000000000000	0.030844486736706	0.043620691467487	
0.030844486736706	0.000000000000000	0.000000000000000	
0.000000000000000	0.000000000000000	0.000000000000000	
0.000000000000000	0.000000000000000	0.000000000000000	
0.000000000000000	0.000000000000000	0.000000000000000	
0.000000000000000	0.000000000000000	0.000000000000000	
0.000000000000000	0.000000000000000	0.000000000000000	
0.000000000000000	0.000000000000000	0.000000000000000	
0.000000000000000	0.000000000000000	0.000000000000000	
0.000000000000000	0.000000000000000	0.000000000000000	
0.000000000000000	0.000000000000000	0.000000000000000	
0.000000000000000	0.000000000000000	0.000000000000000	
0.000000000000000	0.000000000000000	0.000000000000000	
0.000000000000000	0.000000000000000	0.000000000000000	
0.000000000000000	0.000000000000000	0.000000000000000	
0.000000000000000	0.000000000000000	0.000000000000000	
0.000000000000000	0.000000000000000	0.000000000000000	
0.000000000000000	0.000000000000000	0.000000000000000	
0.000000000000000	0.000000000000000	0.000000000000000	
0.000000000000000	0.000000000000000	0.000000000000000	
0.000000000000000	0.000000000000000	0.000000000000000	
0.000000000000000	0.000000000000000	0.000000000000000	
0.000000000000000	0.000000000000000	0.000000000000000	
0.000000000000000	0.000000000000000	0.000000000000000	
0.000000000000000	0.000000000000000	0.000000000000000	
0.000000000000000	0.000000000000000	0.000000000000000	
0.000000000000000	0.000000000000000	0.000000000000000	
0.000000000000000	0.000000000000000	0.000000000000000	
0.000000000000000	0.000000000000000	0.000000000000000	
0.000000000000000	0.000000000000000	0.000000000000000	
0.000000000000000	0.000000000000000	0.000000000000000	
0.000000000000000	0.000000000000000	0.000000000000000	
0.000000000000000	0.000000000000000	0.000000000000000	
0.000000000000000	0.000000000000000	0.000000000000000	
0.000000000000000	0.000000000000000	0.000000000000000	
0.000000000000000	0.000000000000000	0.000000000000000	
0.025184417960991	0.030844486736706	0.025184417960991	
0.000000000000000	0.000000000000000	0.000000000000000	
0.000000000000000	0.000000000000000	0.000000000000000	
0.000000000000000	0.000000000000000	0.000000000000000	
0.000000000000000	0.000000000000000	0.000000000000000	
0.000000000000000	0.000000000000000	0.000000000000000	
0.000000000000000	0.000000000000000	0.000000000000000	
0.000000000000000	0.000000000000000	0.000000000000000	
0.000000000000000	0.000000000000000	0.000000000000000	
0.000000000000000	0.000000000000000	0.000000000000000	
0.000000000000000	0.000000000000000	0.000000000000000	
0.000000000000000	0.000000000000000	0.000000000000000	
0.000000000000000	0.000000000000000	0.000000000000000	
0.000000000000000	0.000000000000000	0.000000000000000	
0.000000000000000	0.000000000000000	0.000000000000000	
0.000000000000000	0.000000000000000	0.000000000000000	
0.000000000000000	0.000000000000000	0.000000000000000	
0.000000000000000	0.000000000000000	0.000000000000000	
0.000000000000000	0.000000000000000	0.000000000000000	
0.000000000000000	0.000000000000000	0.000000000000000	
0.000000000000000	0.000000000000000	0.000000000000000	
0.000000000000000	0.000000000000000	0.000000000000000	
0.000000000000000	0.000000000000000	0.000000000000000	
0.000000000000000	0.000000000000000	0.000000000000000	
0.000000000000000	0.000000000000000	0.000000000000000	
0.000000000000000	0.000000000000000	0.000000000000000	
0.000000000000000	0.000000000000000	0.000000000000000	
0.000000000000000	0.000000000000000	0.000000000000000	
0.000000000000000	0.000000000000000	0.000000000000000	
0.000000000000000	0.000000000000000	0.000000000000000	
0.000000000000000	0.000000000000000	0.000000000000000	
0.000000000000000	0.000000000000000	0.000000000000000	
0.000000000000000	0.000000000000000	0.000000000000000	
0.000000000000000	0.000000000000000	0.000000000000000	
0.000000000000000	0.000000000000000	0.000000000000000	
0.000000000000000	0.000000000000000	0.000000000000000	
0.000000000000000	0.000000000000000	0.000000000000000	
0.000000000000000	0.000000000000000	0.000000000000000	
0.000000000000000	0.000000000000000	0.000000000000000	
0.000000000000000	0.000000000000000	0.000000000000000	
0.000000000000000	0.000000000000000	0.000000000000000	
0.000000000000000	0.000000000000000	0.000000000000000	
0.000000000000000	0.000000000000000	0.000000000000000	
0.000000000000000	0.000000000000000	0.000000000000000	
0.000000000000000	0.000000000000000	0.000000000000000	
0.000000000000000	0.000000000000000	0.000000000000000	
0.000000000000000	0.000000000000000	0.000000000000000	
0.000000000000000	0.000000000000000	0.000000000000000	
0.000000000000000	0.000000000000000	0.000000000000000	
0.000000000000000	0.000000000000000	0.000000000000000	
0.000000000000000	0.000000000000000	0.000000000000000	
0.000000000000000	0.000000000000000	0.000000000000000	
0.000000000000000	0.000000000000000	0.000000000000000	
0.000000000000000	0.000000000000000	0.000000000000000	
0.000000000000000	0.000000000000000	0.000000000000000	
0.000000000000000	0.000000000000000	0.000000000000000	
0.000000000000000	0.000000000000000	0.000000000000000	
0.000000000000000	0.000000000000000	0.000000000000000	
0.000000000000000	0.000000000000000	0.000000000000000	
0.000000000000000	0.000000000000000	0.000000000000000	
0.000000000000000	0.000000000000000	0.000000000000000	
0.000000000000000	0.000000000000000	0.000000000000000	
0.000000000000000	0.000000000000000	0.000000000000000	
0.000000000000000	0.000000000000000	0.000000000000000	
0.000000000000000	0.000000000000000	0.000000000000000	
0.000000000000000	0.000000000000000	0.000000000000000	
0.000000000000000	0.000000000000000	0.000000000000000	
0.000000000000000	0.000000000000000	0.000000000000000	
0.000000000000000	0.000000000000000	0.000000000000000	
0.000000000000000	0.000000000000000	0.000000000000000	
0.000000000000000	0.000000000000000	0.000000000000000	
0.000000000000000	0.000000000000000	0.000000000000000	
0.000000000000000	0.000000000000000	0.000000000000000	
0.000000000000000	0.000000000000000	0.000000000000000	
0.000000000000000	0.000000000000000	0.000000000000000	
0.000000000000000	0.000000000000000	0.000000000000000	
0.000000000000000	0.000000000000000	0.000000000000000	
0.000000000000000	0.000000000000000	0.000000000000000	
0.000000000000000	0.000000000000000	0.000000000000000	
0.000000000000000	0.000000000000000	0.000000000000000	
0.000000000000000	0.000000000000000	0.000000000000000	
0.000000000000000	0.000000000000000	0.000000000000000	
0.000000000000000	0.000000000000000	0.000000000000000	
0.000000000000000	0.000000000000000	0.000000000000000	
0.000000000000000	0.000000000000000	0.000000000000000	
0.000000000000000	0.000000000000000	0.000000000000000	
0.000000000000000	0.000000000000000	0.000000000000000	
0.000000000000000	0.000000000000000	0.000000000000000	
0.000000000000000	0.000000000000000	0.000000000000000	
0.000000000000000	0.000000000000000	0.000000000000000	
0.000000000000000	0.000000000000000	0.000000000000000	
0.000000000000000	0.000000000000000	0.000000000000000	
0.000000000000000	0.000000000000000	0.000000000000000	
0.000000000000000	0.000000000000000	0.000000000000000	
0.000000000000000	0.000000000000000	0.000000000000000	
0.000000000000000	0.000000000000000	0.000000000000000	
0.000000000000000	0.000000000000000	0.000000000000000	
0.000000000000000	0.000000000000000	0.000000000000000	
0.000000000000000	0.000000000000000	0.000000000000000	
0.000000000000000	0.000000000000000	0.000000000000000	
0.000000000000000	0.000000000000000	0.000000000000000	
0.000000000000000	0.000000000000000	0.000000000000000	
0.000000000000000	0.000000000000000	0.000000000000000	
0.000000000000000	0.000000000000000	0.000000000000000	
0.000000000000000	0.000000000000000	0.000000000000000	
0.000000000000000	0.000000000000000	0.000000000000000	
0.000000000000000	0.000000000000000	0.000000000000000	
0.000000000000000	0.000000000000000	0.000000000000000	
0.000000000000000	0.000000000000000	0.000000000000000	
0.000000000000000	0.000000000000000	0.000000000000000	
0.000000000000000	0.000000000000000	0.000000000000000	
0.000000000000000	0.000000000000000	0.000000000000000	
0.000000000000000	0.000000000000000	0.000000000000000	
0.000000000000000	0.000000000000000	0.000000000000000	
0.000000000000000	0.000000000000000	0.000000000000000	
0.000000000000000	0.000000000000000	0.000000000000000	
0.000000000000000	0.000000000000000	0.000000000000000	
0.000000000000000	0.000000000000000	0.000000000000000	
0.000000000000000	0.000000000000000	0.000000000000000	
0.000000000000000	0.000000000000000	0.000000000000000	
0.000000000000000	0.000000000000000	0.000000000000000	
0.000000000000000	0.000000000000000	0.000000000000000	
0.000000000000000	0.000000000000000	0.000000000000000	
0.000000000000000	0.000000000000000	0.000000000000000	
0.000000000000000	0.000000000000000	0.000000000000000	
0.000000000000000	0.000000000000000	0.000000000000000	
0.000000000000000	0.000000000000000	0.000000000000000	
0.000000000000000	0.000000000000000	0.000000000000000	
0.000000000000000	0.000000000000000	0.000000000000000	
0.000000000000000	0.000000000000000	0.000000000000000	
0.000000000000000	0.000000000000000	0.000000000000000	
0.000000000000000	0.000000000000000	0.000000000000000	
0.000000000000000	0.000000000000000	0.000000000000000	
0.000000000000000	0.000000000000000	0.000000000000000	
0.000000000000000	0.000000000000000	0.000000000000000	
0.000000000000000	0.000000000000000	0.000000000000000	
0.000000000000000	0.000000000000000	0.000000000000000	
0.000000000000000	0.000000000000000	0.000000000000000	
0.000000000000000	0.000000000000000	0.000000000000000	
0.000000000000000	0.000000000000000	0.000000000000000	
0.000000000000000	0.000000000000000	0.000000000000000	
0.000000000000000	0.000000000000000	0.000000000000000	
0.000000000000000	0.000000000000000	0.000000000000000	
0.000000000000000	0.000000000000000	0.000000000000000	
0.000000000000000	0.000000000000000	0.000000000000000	
0.000000000000000	0.000000000000000	0.000000000000000	
0.000000000000000	0.000000000000000	0.000000000000000	
0.000000000000000	0.000000000000000	0.000000000000000	
0.000000000000000	0.000000000000000	0.000000000000000	
0.000000000000000	0.000000000000000	0.000000000000000	
0.000000000000000	0.000000000000000	0.000000000000000	
0.000000000000000	0.000000000000000	0.000000000000000	
0.000000000000000	0.000000000000000	0.000000000000000	
0.000000000000000	0.000000000000000	0.000000000000000	
0.000000000000000	0.000000000000000	0.000000000000000	
0.000000000000000	0.000000000000000	0.000000000000000	
0.000000000000000	0.000000000000000	0.000000000000000	
0.000000000000000	0.000000000000000	0.000000000000000	
0.000000000000000	0.000000000000000	0.000000000000000	
0.000000000000000	0.000000000000000	0.000000000000000	
0.000000000000000	0.000000000000000	0.000000000000000	
0.000000000000000	0.000000000000000	0.000000000000000	
0.000000000000000	0.000000000000000	0.000000000000000	
0.000000000000000	0.000000000000000	0.000000000000000	
0.000000000000000	0.000000000000000	0.000000000000000	
0.000000000000000	0.000000000000000	0.000000000000000	
0.000000000000000	0.000000000000000	0.000000000000000	
0.000000000000000	0.000000000000000	0.000000000000000	
0.000000000000000	0.000000000000000	0.000000000000000	
0.000000000000000	0.000000000000000	0.000000000000000	
0.000000000000000	0.000000000000000	0.000000000000000	
0.000000000000000	0.000000000000000	0.000000000000000	
0.000000000000000	0.000000000000000	0.000000000000000	
0.000000000000000	0.000000000000000	0.000000000000000	
0.000000000000000	0.000000000000000	0.000000000000000	
0.000000000000000	0.000000000000000	0.000000000000000	
0.000000000000000	0.000000000000000	0.000000000000000	
0.000000000000000	0.000000000000000	0.000000000000000	
0.000000000000000	0.000000000000000	0.000000000000000	
0.000000000000000	0.000000000000000	0.000000000000000	
0.000000000000000	0.000000000000000	0.000000000000000	
0.000000000000000	0.000000000000000	0.000000000000000	
0.000000000000000	0.000000000000000	0.000000000000000	
0.000000000000000	0.000000000000000	0.000000000000000	
0.000000000000000	0.000000000000000	0.000000000000000	
0.000000000000000	0.000000000000000	0.000000000000000	
0.000000000000000	0.000000000000000	0.000000000000000	
0.000000000000000	0.000000000000000	0.000000000000000	
0.000000000000000	0.000000000000000	0.000000000000000	
0.000000000000000	0.000000000000000	0.000000000000000	
0.000000000000000	0.000000000000000	0.000000000000000	
0.000000000000000	0.000000000000000	0.000000000000000	
0.000000000000000	0.000000000000000	0.000000000000000	
0.000000000000000	0.000000000000000	0.000000000000000	
0.000000000000000	0.000000000000000	0.000000000000000	
0.000000000000000	0.000000000000000	0.000000000000000	
0.000000000000000	0.000000000000000	0.000000000000000	
0.000000000000000	0.000000000000000	0.000000000000000	
0.000000000000000	0.000000000000000	0.000000000000000	
0.000000000000000	0.000000000000000	0.000000000000000	
0.000000000000000	0.000000000000000	0.000000000000000	
0.000000000000000	0.000000000000000	0.000000000000000	
0.000000000000000	0.000000000000000	0.000000000000000	
0.000000000000000	0.000000000000000	0.000000000000000	
0.000000000000000	0.000000000000000	0.000000000000000	
0.000000000000000	0.000000000000000	0.000000000000000	
0.000000000000000	0.000000000000000	0.000000000000000	
0.000000000000000	0.000000000000000	0.000000000000000	
0.000000000000000	0.000000000000000	0.000000000000000	
0.000000000000000	0.000000000000000	0.000000000000000	
0.000000000000000	0.000000000000000	0.000000000000000	
0.000000000000000	0.000000000000000	0.000000000000000	
0.000000000000000	0.000000000000000	0.000000000000000	
0.000000000000000	0.000000000000000	0.000000000000000	
0.000000000000000	0.000000000000000	0.000000000000000	
0.000000000000000	0.000000000000000	0.000000000000000	
0.000000000000000	0.000000000000000	0.000000000000000	
0.000000000000000	0.000000000000000	0.000000000000000	
0.000000000000000	0.000000000000000	0.000000000000000	
0.000000000000000	0.000000000000000	0.000000000000000	
0.000000000000000	0.000000000000000	0.000000000000000	
0.000000000000000	0.000000000000000	0.000000000000000	
0.000000000000000	0.000000000000000	0.000000000000000	
0.000000000000000	0.000000000000000	0.000000000000000	
0.000000000000000	0.000000000000000	0.000000000000000	
0.000000000000000	0.000000000000000	0.000000000000000	
0.000000000000000	0.000000000000000	0.000000000000000	
0.000000000000000	0.000000000000000	0.000000000000000	
0.000000000000000	0.000000000000000	0.000000000000000	
0.000000000000000	0.000000000000000	0.000000000000000	
0.000000000000000	0.000000000000000	0.000000000000000	
0.000000000000000	0.000000000000000	0.000000000000000	
0.000000000000000	0.000000000000000	0.000000000000000	
0.000000000000000	0.000000000000000	0.000000000000000	
0.000000000000000	0.000000000000000	0.000000000000000	
0.000000000000000	0.000000000000000	0.000000000000000	
0.000000000000000	0.000000000000000	0.000000000000000	
0.000000000000000	0.000000000000000	0.000000000000000	
0.000000000000000	0.000000000000000	0.000000000000000	
0.000000000000000	0.000000000000000	0.000000000000000	
0.000000000000000	0.000000000000000	0.000000000000000	
0.000000000000000	0.000000000000000	0.000000000000000	
0.000000000000000	0.000000000000000	0.000000000000000	
0.000000000000000	0.000000000000000	0.000000000000000	
0.000000000000000	0.000000000000000	0.000000000000000	
0.000000000000000	0.000000000000000	0.000000000000000	
0.000000000000000	0.000000000000000	0.000000000000000	
0.000000000000000	0.000000000000000	0.000000000000000	
0.000000000000000	0.000000000000000	0.000000000000000	
0.000000000000000	0.000000000000000	0.000000000000000	
0.000000000000000	0.000000000000000	0.000000000000000	
0.000000000000000	0.000000000000000	0.000000000000000	
0.000000000000000	0.000000000000000	0.000000000000000	
0.000000000000000	0.000000000000000	0.000000000000000	
0.000000000000000	0.000000000000000	0.000000000000000	
0.000000000000000	0.000000000000000	0.000000000000000	
0.000000000000000	0.000000000000000	0.000000000000000	
0.000000000000000	0.000000000000000	0.000000000000000	
0.000000000000000	0.000000000000000	0.000000000000000	
0.000000000000000	0.000000000000000	0.000000000000000	
0.000000000000000	0.000000000000000	0.000000000000000	
0.000000000000000	0.000000000000000	0.000000000000000	
0.000000000000000	0.000000000000000	0.000000000000000	
0.000000000000000	0.000000000000000	0.000000000000000	
0.000000000000000	0.000000000000000	0.000000000000000	
0.000000000000000	0.000000000000000	0.000000000000000	
0.000000000000000	0.000000000000000	0.000000000000000	
0.000000000000000	0.000000000000000	0.000000000000000	
0.000000000000000	0.000000000000000	0.000000000000000	
0.000000000000000	0.000000000000000	0.000000000000000	
0.000000000000000	0.000000000000000	0.000000000000000	
0.000000000000000	0.000000000000000	0.000000000000000	
0.000000000000000	0.000000000000000	0.000000000000000	
0.000000000000000	0.000000000000000	0.000000000000000	
0.000000000000000	0.000000000000000	0.000000000000000	
0.000000000000000	0.000000000000000	0.000000000000000	
0.000000000000000	0.000000000000000	0.000000000000000	
0.000000000000000	0.000000000000000	0.000000000000000	
0.000000000000000	0.000000000000000	0.000000000000000	
0.000000000000000	0.000000000000000	0.000000000000000	
0.000000000000000	0.000000000000000	0.000000000000000	
0.000000000000000	0.000000000000000	0.000000000000000	
0.000000000000000	0.000000000000000	0.000000000000000	
0.000000000000000	0.000000000000000	0.000000000000000	
0.000000000000000	0.000000000000000	0.000000000000000	
0.000000000000000	0.000000000000000	0.000000000000000	
0.000000000000000	0.000000000000000	0.000000000000000	
0.000000000000000	0.000000000000000	0.000000000000000	
0.000000000000000	0.000000000000000	0.000000000000000	
0.000000000000000	0.000000000000000	0.000000000000000	
0.000000000000000	0.000000000000000	0.000000000000000	
0.000000000000000	0.000000000000000	0.000000000000000	
0.000000000000000	0.000000000000000	0.000000000000000	
0.000000000000000	0.000000000000000	0.000000000000000	
0.000000000000000	0.000000000000000	0.000000000000000	
0.000000000000000	0.000000000000000	0.000000000000000	
0.000000000000000	0.000000000000000	0.000000000000000	
0.000000000000000	0.000000000000000	0.000000000000000	
0.000000000000000	0.000000000000000	0.000000000000000	
0.000000000000000	0.000000000000000	0.000000000000000	
0.000000000000000	0.000000000000000	0.000000000000000	
0.000000000000000	0.000000000000000	0.000000000000000	
0.000000000000000	0.000000000000000	0.000000000000000	
0.000000000000000	0.000000000000000	0.000000000000000	
0.000000000000000	0.000000000000000	0.000000000000000	
0.000000000000000	0.000000000000000	0.000000000000000	
0.000000000000000	0.000000000000000	0.000000000000000	
0.000000000000000	0.000000000000000	0.000000000000000	
0.000000000000000	0.000000000000000	0.000000000000000	
0.000000000000000	0.000000000000000	0.000000000000000	
0.000000000000000	0.000000000000000	0.000000000000000	
0.000000000000000	0.000000000000000	0.000000000000000	
0.000000000000000	0.000000000000000	0.000000000000000	
0.000000000000000	0.000000000000000	0.000000000000000	
0.000000000000000	0.000000000000000	0.000000000000000	
0.000000000000000	0.000000000000000	0.000000000000000	
0.000000000000000	0.000000000000000	0.000000000000000	
0.000000000000000	0.000000000000000	0.000000000000000	
0.000000000000000	0.000000000000000	0.000000000000000	
0.000000000000000	0.000000000000000	0.000000000000000	
0.000000000000000	0.000000000000000	0.000000000000000	
0.000000000000000	0.000000000000000	0.000000000000000	
0.000000000000000	0.000000000000000	0.000000000000000	
0.000000000000000	0.000000000000000	0.000000000000000	
0.000000000000000	0.000000000000000	0.000000000000000	
0.000000000000000	0.000000000000000	0.000000000000000	
0.000000000000000	0.000000000000000	0.000000000000000	
0.000000000000000	0.000000000000000	0.000000000000000	
0.000000000000000	0.000000000000000	0.000000000000000	
0.000000000000000	0.000000000000000	0.000000000000000	
0.000000000000000	0.000000000000000	0.000000000000000	
0.000000000000000	0.000000000000000	0.000000000000000	
0.000000000000000	0.000000000000000	0.000000000000000	
0.000000000000000	0.000000000000000	0.000000000000000	
0.000000000000000	0.000000000000000	0.000000000000000	
0.000000000000000	0.000000000000000	0.000000000000000	
0.000000000000000	0.000000000000000	0.000000000000000	
0.000000000000000	0.000000000000000	0.000000000000000	
0.000000000000000	0.000000000000000	0.000000000000000	
0.000000000000000	0.000000000000000	0.000000000000000	
0.000000000000000	0.000000000000000	0.000000000000000	
0.000000000000000	0.000000000000000	0.000000000000000	
0.000000000000000	0.000000000000000	0.000000000000000	
0.000000000000000	0.000000000000000	0.000000000000000	
0.000000000000000	0.000000000000000	0.000000000000000	
0.000000000000000	0.000000000000000	0.000000000000000	
0.000000000000000	0.000000000000000	0.000000000000000	
0.000000000000000	0.000000000000000	0.000000000000000	
0.000000000000000	0.000000000000000	0.000000000000000	
0.000000000000000	0.000000000000000	0.000000000000000	
0.000000000000000	0.000000000000000	0.000000000000000	
0.000000000000000	0.000000000000000	0.000000000000000	
0.000000000000000	0.000000000000000	0.000000000000000	
0.000000000000000	0.000000000000000	0.000000000000000	
0.000000000000000	0.000000000000000	0.000000000000000	
0.000000000000000	0.000000000000000	0.000000000000000	
0.000000000000000	0.000000000000000	0.000000000000000	
0.000000000000000	0.000000000000000	0.000000000000000	
0.000000000000000	0.000000000000000	0.000000000000000	
0.000000000000000	0.000000000000000	0.000000000000000	
0.000000000000000	0.000000000000000	0.000000000000000	
0.000000000000000	0.000000000000000	0.000000000000000	
0.000000000000000	0.000000000000000	0.000000000000000	
0.000000000000000	0.000000000000000	0.000000000000000	
0.000000000000000	0.000000000000000	0.000000000000000	
0.000000000000000	0.000000000000000	0.000000000000000	
0.000000000000000	0.000000000000000	0.000000000000000	
0.000000000000000	0.000000000000000	0.000000000000000	
0.000000000000000	0.000000000000000	0.000000000000000	
0.000000000000000	0.000000000000000	0.000000000000000	
0.000000000000000	0.000000000000000	0.000000000000000	
0.000000000000000	0.000000000000000	0.000000000000000	
0.000000000000000	0.000000000000000	0.000000000000000	
0.000000000000000	0.000000000000000	0.000000000000000	
0.000000000000000	0.000000000000000	0.000000000000000	
0.000000000000000	0.000000000000000	0.000000000000000	
0.000000000000000	0.000000000000000	0.000000000000000	
0.000000000000000	0.000000000000000	0.000000000000000	
0.000000000000000	0.000000000000000	0.000000000000000	
0.000000000000000	0.000000000000000	0.000000000000000	
0.000000000000000	0.000000000000000	0.000000000000000	
0.000000000000000	0.000000000000000	0.000000000000000	
0.000000000000000	0.000000000000000	0.000000000000000	
0.000000000000000	0.000000000000000	0.000000000000000	
0.000000000000000	0.000000000000000	0.000000000000000	
0.000000000000000	0.000000000000000	0.000000000000000	
0.000000000000000	0.000000000000000	0.000000000000000	
0.000000000000000	0.000000000000000	0.000000000000000	
0.000000000000000	0.000000000000000	0.000000000000000	
0.000000000000000	0.000000000000000	0.000000000000000	
0.000000000000000	0.000000000000000	0.000000000000000	
0.000000000000000	0.000000000000000	0.000000000000000	
0.000000000000000	0.000000000000000	0.000000000000000	
0.000000000000000	0.000000000000000	0.000000000000000	
0.000000000000000	0.000000000000000	0.000000000000000	
0.000000000000000	0.000000000000000	0.000000000000000	
0.000000000000000	0.000000000000000	0.000000000000000	
0.000000000000000	0.000000000000000	0.000000000000000	
0.000000000000000	0.000000000000000	0.000000000000000	
0.000000000000000	0.000000000000000	0.000000000000000	
0.000000000000000	0.000000000000000	0.000000000000000	
0.000000000000000	0.000000000000000	0.000000000000000	
0.000000000000000	0.000000000000000	0.000000000000000	
0.000000000000000	0.000000000000000	0.000000000000000	
0.000000000000000	0.000000000000000	0.000000000000000	
0.000000000000000	0.000000000000000	0.000000000000000	
0.000000000000000	0.000000000000000	0.000000000000000	
0.000000000000000	0.000000000000000	0.000000000000000	
0.000000000000000	0.000000000000000	0.000000000000000	
0.000000000000000	0.000000000000000	0.000000000000000	
0.000000000000000	0.000000000000000	0.000000000000000	
0.000000000000000	0.000000000000000	0.000000000000000	
0.000000000000000	0.000000000000000	0.000000000000000	
0.000000000000000	0.000000000000000	0.000000000000000	
0.000000000000000	0.000000000000000	0.000000000000000	
0.000000000000000	0.000000000000000	0.000000000000000	
0.000000000000000	0.000000000000000	0.000000000000000	
0.000000000000000	0.000000000000000	0.000000000000000	
0.000000000000000	0.000000000000000	0.000000000000000	
0.000000000000000	0.000000000000000	0.000000000000000	
0.000000000000000	0.000000000000000	0.000000000000000	
0.000000000000000	0.000000000000000	0.000000000000000	
0.000000000000000	0.000000000000000	0.000000000000000	
0.000000000000000	0.000000000000000	0.000000000000000	
0.000000000000000	0.000000000000000	0.000000000000000	
0.000000000000000	0.000000000000000	0.000000000000000	
0.000000000000000	0.000000000000000	0.000000000000000	
0.000000000000000	0.000000000000000	0.000000000000000	
0.000000000000000	0.000000000000000	0.000000000000000	
0.000000000000000	0.000000000000000	0.000000000000000	
0.000000000000000	0.000000000000000	0.000000000000000	
0.000000000000000	0.000000000000000	0.000000000000000	
0.000000000000000	0.000000000000000	0.000000000000000	
0.000000000000000	0.000000000000000	0.000000000000000	
0.000000000000000	0.000000000000000	0.000000000000000	
0.000000000000000	0.000000000000000	0.000000000000000	
0.000000000000000	0.000000000000000	0.000000000000000	
0.000000000000000	0.000000000000000	0.000000000000000	
0.000000000000000	0.000000000000000	0.000000000000000	
0.000000000000000	0.000000000000000	0.000000000000000	
0.000000000000000	0.000000000000000	0.000000000000000	
0.000000000000000	0.000000000000000	0.000000000000000	
0.000000000000000	0.000000000000000	0.000000000000000	
0.000000000000000	0.000000000000000	0.000000000000000	
0.000000000000000	0.000000000000000	0.000000000000000	
0.000000000000000	0.000000000000000	0.000000000000000	
0.000000000000000	0.000000000000000	0.000000000000000	
0.000000000000000	0.000000000000000	0.000000000000000	
0.000000000000000	0.000000000000000	0.000000000000000	
0.000000000000000	0.000000000000000	0.000000000000000	
0.000000000000000	0.000000000000000	0.000000000000000	
0.000000000000000	0.000000000000000	0.000000000000000	
0.000000000000000	0.000000000000000	0.000000000000000	
0.000000000000000	0.000000000000000	0.000000000000000	
0.000000000000000	0.000000000000000	0.000000000000000	
0.000000000000000	0.000000000000000	0.000000000000000	
0.000000000000000	0.000000000000000	0.000000000000000	
0.000000000000000	0.000000000000000	0.000000000000000	
0.000000000000000	0.000000000000000	0.000000000000000	
0.000000000000000	0.000000000000000	0.000000000000000	
0.000000000000000	0.000000000000000	0.000000000000000	
0.000000000000000	0.000000000000000	0.000000000000000	
0.000000000000000	0.000000000000000	0.000000000000000	
0.000000000000000	0.000000000000000	0.000000000000000	
0.000000000000000	0.000000000000000	0.000000000000000	
0.000000000000000	0.000000000000000	0.000000000000000	
0.000000000000000	0.000000000000000	0.000000000000000	
0.000000000000000	0.000000000000000	0.000000000000000	
0.000000000000000	0.000000000000000	0.000000000000000	
0.000000000000000	0.000000000000000	0.000000000000000	
0.000000000000000	0.000000000000000	0.000000000000000	
0.000000000000000	0.000000000000000	0.000000000000000	
0.000000000000000	0.000000000000000	0.000000000000000	
0.000000000000000	0.000000000000000	0.000000000000000	
0.000000000000000	0.000000000000000	0.000000000000000	
0.000000000000000	0.000000000000000	0.000000000000000	
0.000000000000000	0.000000000000000	0.000000000000000	
0.000000000000000	0.000000000000000	0.000000000000000	
0.000000000000000	0.000000000000000	0.000000000000000	
0.000000000000000	0.000000000000000	0.000000000000000	
0.000000000000000	0.000000000000000	0.000000000000000	
0.000000000000000	0.000000000000000	0.000000000000000	
0.000000000000000	0.000000000000000	0.000000000000000	
0.000000000000000	0.000000000000000	0.000000000000000	
0.000000000000000	0.000000000000000	0.000000000000000	
0.000000000000000	0.000000000000000	0.000000000000000	
0.000000000000000	0.000000000000000	0.000000000000000	
0.000000000000000	0.000000000000000	0.000000000000000	
0.000000000000000	0.000000000000000	0.000000000000000	
0.000000000000000	0.000000000000000	0.000000000000000	
0.000000000000000	0.000000000000000	0.000000000000000	
0.000000000000000	0.000000000000000	0.000000000000000	
0.000000000000000	0.000000000000000	0.000000000000000	
0.000000000000000	0.000000000000000	0.000000000000000	
0.000000000000000	0.000000000000000	0.000000000000000	
0.000000000000000	0.000000000000000	0.000000000000000	
0.000000000000000	0.000000000000000	0.000000000000000	
0.000000000000000	0.000000000000000	0.000000000000000	
0.000000000000000	0.000000000000000	0.000000000000000	
0.000000000000000	0.000000000000000	0.000000000000000	
0.000000000000000	0.000000000000000	0.000000000000000	
0.000000000000000	0.000000000000000	0.000000000000000	
0.000000000000000	0.000000000000000	0.000000000000000	
0.000000000000000	0.000000000000000	0.000000000000000	
0.000000000000000	0.000000000000000	0.000000000000000	
0.000000000000000	0.000000000000000	0.000000000000000	
0.000000000000000	0.000000000000000	0.000000000000000	
0.000000000000000	0.000000000000000	0.000000000000000	
0.000000000000000	0.000000000000000	0.000000000000000	
0.000000000000000	0.000000000000000	0.000000000000000	
0.000000000000000	0.000000000000000	0.000000000000000	
0.000000000000000	0.000000000000000	0.000000000000000	
0.000000000000000	0.000000000000000	0.000000000000000	
0.000000000000000	0.000000000000000	0.000000000000000	
0.000000000000000	0.000000000000000	0.000000000000000	
0.000000000000000	0.000000000000000	0.000000000000000	
0.000000000000000	0.000000000000000	0.000000000000000	
0.000000000000000	0.000000000000000	0.000000000000000	
0.000000000000000	0.000000000000000	0.000000000000000	
0.000000000000000	0.000000000000000	0.000000000000000	
0.000000000000000	0.000000000000000	0.000000000000000	
0.000000000000000	0.000000000000000	0.000000000000000	
0.000000000000000	0.000000000000000	0.000000000000000	
0.000000000000000	0.000000000000000	0.000000000000000	
0.000000000000000	0.000000000000000	0.000000000000000	
0.000000000000000	0.000000000000000	0.000000000000000	
0.000000000000000	0.000000000000000	0.000000000000000	
0.000000000000000	0.000000000000000	0.000000000000000	
0.000000000000000	0.000000000000000	0.000000000000000	
0.000000000000000	0.000000000000000	0.000000000000000	
0.000000000000000	0.000000000000000	0.000000000000000	
0.000000000000000	0.000000000000000	0.000000000000000	
0.000000000000000	0.000000000000000	0.000000000000000	
0.000000000000000	0.000000000000000	0.000000000000000	
0.000000000000000	0.000000000000000	0.000000000000000	
0.000000000000000	0.000000000000000	0.000000000000000	
0.000000000000000	0.000000000000000	0.000000000000000	
0.000000000000000	0.000000000000000	0.000000000000000	
0.000000000000000	0.000000000000000	0.000000000000000	
0.000000000000000	0.000000000000000	0.000000000000000	
0.000000000000000	0.000000000000000	0.000000000000000	
0.000000000000000	0.000000000000000	0.000000000000000	
0.000000000000000	0.000000000000000	0.000000000000000	
0.000000000000000	0.000000000000000	0.000000000000000	
0.000000000000000	0.000000000000000	0.000000000000000	
0.000000000000000	0.000000000000000	0.000000000000000	
0.000000000000000	0.000000000000000	0.000000000000000	
0.000000000000000	0.000000000000000	0.000000000000000	
0.000000000000000	0.000000000000000	0.000000000000000	
0.000000000000000	0.000000000000000	0.000000000000000	
0.000000000000000	0.000000000000000	0.000000000000000	
0.000000000000000	0.000000000000000	0.000000000000000	
0.000000000000000	0.000000000000000	0.000000000000000	
0.000000000000000	0.000000000000000	0.000000000000000	
0.000000000000000	0.000000000000000	0.000000000000000	
0.000000000000000	0.000000000000000	0.000000000000000	
0.000000000000000	0.000000000000000	0.000000000000000	
0.000000000000000	0.000000000000000	0.000000000000000	
0.000000000000000	0.000000000000000	0.000000000000000	
0.000000000000000	0.000000000000000	0.000000000000000	
0.000000000000000	0.000000000000000	0.000000000000000	
0.000000000000000	0.000000000000000	0.000000000000000	
0.000000000000000	0.000000000000000	0.000000000000000	
0.000000000000000	0.000000000000000	0.000000000000000	
0.000000000000000	0.000000000000000	0.000000000000000	
0.000000000000000	0.000000000000000	0.000000000000000	
0.000000000000000	0.000000000000000	0.000000000000000	
0.000000000000000	0.000000000000000	0.000000000000000	
0.000000000000000	0.000000000000000	0.000000000000000	
0.000000000000000	0.000000000000000	0.000000000000000	
0.000000000000000	0.000000000000000	0.000000000000000	
0.000000000000000	0.000000000000000	0.000000000000000	
0.000000000000000	0.000000000000000	0.000000000000000	
0.000000000000000	0.000000000000000	0.000000000000000	
0.000000000000000	0.000000000000000	0.000000000000000	
0.000000000000000	0.000000000000000	0.000000000000000	
0.000000000000000	0.000000000000000	0.000000000000000	
0.000000000000000	0.000000000000000	0.000000000000000	
0.000000000000000	0.000000000000000	0.000000000000000	
0.000000000000000	0.000000000000000	0.000000000000000	
0.000000000000000	0.000000000000000	0.000000000000000	
0.000000000000000	0.000000000000000	0.000000000000000	
0.000000000000000	0.000000000000000	0.000000000000000	
0.000000000000000	0.000000000000000	0.000000000000000	
0.000000000000000	0.000000000000000	0.000000000000000	
0.000000000000000	0.000000000000000	0.000000000000000	
0.000000000000000	0.000000000000000	0.000000000000000	
0.000000000000000	0.000000000000000	0.000000000000000	
0.000000000000000	0.000000000000000	0.000000000000000	
0.000000000000000	0.000000000000000	0.000000000000000	
0.000000000000000	0.000000000000000	0.000000000000000	
0.000000000000000	0.000000000000000	0.000000000000000	
0.000000000000000	0.000000000000000	0.000000000000000	
0.000000000000000	0.000000000000000	0.000000000000000	
0.000000000000000	0.000000000000000	0.000000000000000	
0.000000000000000	0.000000000000000	0.000000000000000	
0.000000000000000	0.000000000000000	0.000000000000000	
0.000000000000000	0.000000000000000	0.000000000000000	
0.000000000000000	0.000000000000000	0.000000000000000	
0.000000000000000	0.000000000000000	0.000000000000000	
0.000000000000000	0.000000000000000	0.000000000000000	
0.000000000000000	0.000000000000000	0.000000000000000	
0.000000000000000	0.000000000000000	0.000000000000000	
0.000000000000000	0.000000000000000	0.000000000000000	
0.000000000000000	0.000000000000000	0.000000000000000	
0.000000000000000	0.000000000000000	0.000000000000000	
0.000000000000000	0.000000000000000	0.000000000000000	
0.000000000000000	0.000000000000000	0.000000000000000	
0.000000000000000	0.000000000000000	0.000000000000000	
0.000000000000000	0.000000000000000	0.000000000000000	
0.000000000000000	0.000000000000000	0.000000000000000	
0.000000000000000	0.000000000000000	0.000000000000000	
0.000000000000000	0.000000000000000	0.000000000000000	
0.000000000000000	0.000000000000000	0.000000000000000	
0.000000000000000	0.000000000000000	0.000000000000000	
0.000000000000000	0.000000000000000	0.000000000000000	
0.000000000000000	0.000000000000000	0.000000000000000	
0.000000000000000	0.000000000000000	0.000000000000000	
0.000000000000000	0.000000000000000	0.000000000000000	
0.000000000000000	0.000000000000000	0.000000000000000	
0.000000000000000	0.000000000000000	0.000000000000000	
0.000000000000000	0.000000000000000	0.000000000000000	
0.000000000000000	0.000000000000000	0.000000000000000	
0.000000000000000	0.000000000000000	0.000000000000000	
0.000000000000000	0.000000000000000	0.000000000000000	
0.000000000000000	0.000000000000000	0.000000000000000	
0.000000000000000	0.000000000000000	0.000000000000000	
0.000000000000000	0.000000000000000	0.000000000000000	
0.000000000000000	0.000000000000000	0.000000000000000	
0.000000000000000	0.000000000000000	0.000000000000000	
0.000000000000000	0.000000000000000	0.000000000000000	
0.000000000000000	0.000000000000000	0.000000000000000	
0.000000000000000	0.000000000000000	0.000000000000000	
0.000000000000000	0.000000000000000	0.000000000000000	
0.000000000000000	0.000000000000000	0.000000000000000	
0.000000000000000	0.000000000000000	0.000000000000000	
0.000000000000000	0.000000000000000	0.000000000000000	
0.000000000000000	0.000000000000000	0.000000000000000	
0.000000000000000	0.000000000000000	0.000000000000000	
0.000000000000000	0.000000000000000	0.000000000000000	
0.000000000000000	0.000000000000000	0.000000000000000	
0.000000000000000	0.000000000000000	0.000000000000000	
0.000000000000000	0.000000000000000	0.000000000000000	
0.000000000000000	0.000000000000000	0.000000000000000	
0.000000000000000	0.000000000000000	0.000000000000000	
0.000000000000000	0.000000000000000	0.000000000000000	
0.000000000000000	0.000000000000000	0.000000000000000	
0.000000000000000	0.000000000000000	0.000000000000000	
0.000000000000000	0.000000000000000	0.000000000000000	
0.000000000000000	0.000000000000000	0.000000000000000	
0.000000000000000	0.000000000000000	0.000000000000000	
0.000000000000000	0.000000000000000	0.000000000000000	
0.000000000000000	0.000000000000000	0.000000000000000	
0.000000000000000	0.000000000000000	0.000000000000000	
0.000000000000000	0.000000000000000	0.000000000000000	
0.000000000000000	0.000000000000000	0.000000000000000	
0.000000000000000	0.000000000000000	0.000000000000000	
0.000000000000000	0.000000000000000	0.000000000000000	
0.000000000000000	0.000000000000000	0.000000000000000	
0.000000000000000	0.000000000000000	0.000000000000000	
0.000000000000000	0.000000000000000	0.000000000000000	
0.000000000000000	0.000000000000000	0.000000000000000	
0.000000000000000	0.000000000000000	0.000000000000000	
0.000000000000000	0.000000000000000	0.000000000000000	
0.000000000000000	0.000000000000000	0.000000000000000	
0.000000000000000	0.000000000000000	0.000000000000000	
0.000000000000000	0.000000000000000	0.000000000000000	
0.000000000000000	0.000000000000000	0.000000000000000	
0.000000000000000	0.000000000000000	0.000000000000000	
0.000000000000000	0.000000000000000	0.000000000000000	
0.000000000000000	0.000000000000000	0.000000000000000	
0.000000000000000	0.000000000000000	0.000000000000000	
0.000000000000000	0.000000000000000	0.000000000000000	
0.000000000000000	0.000000000000000	0.000000000000000	
0.000000000000000	0.000000000000000	0.000000000000000	
0.000000000000000	0.000000000000000	0.000000000000000	
0.000000000000000	0.000000000000000	0.000000000000000	
0.000000000000000	0.000000000000000	0.000000000000000	
0.000000000000000	0.000000000000000	0.000000000000000	
0.000000000000000	0.000000000000000	0.000000000000000	
0.000000000000000	0.000000000000000	0.000000000000000	
0.000000000000000	0.000000000000000	0.000000000000000	
0.000000000000000	0.000000000000000	0.000000000000000	
0.000000000000000	0.000000000000000	0.000000000000000	
0.000000000000000	0.000000000000000	0.000000000000000	
0.000000000000000	0.000000000000000	0.000000000000000	
0.000000000000000	0.000000000000000	0.000000000000000	
0.000000000000000	0.000000000000000	0.000000000000000	
0.000000000000000	0.000000000000000	0.000000000000000	
0.000000000000000	0.000000000000000	0.000000000000000	
0.000000000000000	0.000000000000000	0.000000000000000	
0.000000000000000	0.000000000000000	0.000000000000000	
0.000000000000000	0.000000000000000	0.000000000000000	
0.000000000000000	0.000000000000000	0.000000000000000	
0.000000000000000	0.000000000000000	0.000000000000000	
0.000000000000000	0.000000000000000	0.000000000000000	
0.000000000000000	0.000000000000000	0.000000000000000	
0.000000000000000	0.000000000000000	0.000000000000000	
0.000000000000000	0.000000000000000	0.000000000000000	
0.000000000000000	0.000000000000000	0.000000000000000	
0.000000000000000	0.000000000000000	0.000000000000000	
0.000000000000000	0.000000000000000	0.000000000000000	
0.000000000000000	0.000000000000000	0.000000000000000	
0.000000000000000	0.000000000000000	0.000000000000000	
0.000000000000000	0.000000000000000	0.000000000000000	
0.000000000000000	0.000000000000000	0.000000000000000	
0.000000000000000	0.000000000000000	0.000000000000000	
0.000000000000000	0.000000000000000	0.000000000000000	
0.000000000000000	0.000000000000000	0.000000000000000	
0.000000000000000	0.000000000000000	0.000000000000000	
0.000000000000000	0.000000000000000	0.000000000000000	
0.000000000000000	0.000000000000000	0.000000000000000	
0.000000000000000	0.000000000000000	0.000000000000000	
0.000000000000000	0.000000000000000	0.000000000000000	
0.000000000000000	0.000000000000000	0.000000000000000	
0.000000000000000	0.000000000000000	0.000000000000000	
0.000000000000000	0.000000000000000	0.000000000000000	
0.000000000000000	0.000000000000000	0.000000000000000	
0.000000000000000	0.000000000000000	0.000000000000000	
0.000000000000000	0.000000000000000	0.000000000000000	
0.000000000000000	0.000000000000000	0.000000000000000	
0.000000000000000	0.000000000000000	0.000000000000000	
0.000000000000000	0.000000000000000	0.000000000000000	
0.000000000000000	0.000000000000000	0.000000000000000	
0.000000000000000	0.000000000000000	0.000000000000000	
0.000000000000000	0.000000000000000	0.000000000000000	
0.000000000000000	0.000000000000000	0.000000000000000	
0.000000000000000	0.000000000000000	0.000000000000000	
0.000000000000000	0.000000000000000	0.000000000000000	
0.000000000000000	0.000000000000000	0.000000000000000	
0.000000000000000	0.000000000000000	0.000000000000000	
0.000000000000000	0.000000000000000	0.000000000000000	
0.000000000000000	0.000000000000000	0.000000000000000	
0.000000000000000	0.000000000000000	0.000000000000000	
0.000000000000000	0.000000000000000	0.000000000000000	
0.000000000000000	0.000000000000000	0.000000000000000	
0.000000000000000	0.000000000000000	0.000000000000000	
0.000000000000000	0.000000000000000	0.000000000000000	
0.000000000000000	0.000000000000000	0.000000000000000	
0.000000000000000	0.000000000000000	0.000000000000000	
0.000000000000000	0.000000000000000	0.000000000000000	
0.000000000000000	0.000000000000000	0.000000000000000	
0.000000000000000	0.000000000000000	0.000000000000000	
0.000000000000000	0.000000000000000	0.000000000000000	
0.000000000000000	0.000000000000000	0.000000000000000	
0.000000000000000	0.000000000000000	0.000000000000000	
0.000000000000000	0.000000000000000	0.000000000000000	
0.000000000000000	0.000000000000000	0.000000000000000	
0.000000000000000	0.000000000000000	0.000000000000000	
0.000000000000000	0.000000000000000	0.000000000000000	
0.000000000000000	0.000000000000000	0.000000000000000	
0.000000000000000	0.000000000000000	0.000000000000000	
0.000000000000000	0.000000000000000	0.000000000000000	
0.000000000000000	0.000000000000000	0.000000000000000	
0.000000000000000	0.000000000000000	0.000000000000000	
0.000000000000000	0.000000000000000	0.000000000000000	
0.000000000000000	0.000000000000000	0.000000000000000	
0.000000000000000	0.000000000000000	0.000000000000000	
0.000000000000000	0.000000000000000	0.000000000000000	
0.000000000000000	0.000000000000000	0.000000000000000	
0.000000000000000	0.000000000000000	0.000000000000000	
0.000000000000000	0.000000000000000	0.000000000000000	
0.000000000000000	0.000000000000000	0.000000000000000	
0.000000000000000	0.000000000000000	0.000000000000000	
0.000000000000000	0.000000000000000	0.000000000000000	
0.000000000000000	0.000000000000000	0.000000000000000	
0.000000000000000	0.000000000000000	0.000000000000000	
0.000000000000000	0.000000000000000	0.000000000000000	
0.000000000000000	0.000000000000000	0.000000000000000	
0.000000000000000	0.000000000000000	0.000000000000000	
0.000000000000000	0.000000000000000	0.000000000000000	
0.000000000000000	0.000000000000000	0.000000000000000	
0.000000000000000	0.000000000000000	0.000000000000000	
0.000000000000000	0.000000000000000	0.000000000000000	
0.000000000000000	0.000000000000000	0.000000000000000	
0.000000000000000	0.000000000000000	0.000000000000000	
0.000000000000000	0.000000000000000	0.000000000000000	
0.000000000000000	0.000000000000000	0.000000000000000	
0.000000000000000	0.000000000000000	0.000000000000000	
0.000000000000000	0.000000000000000	0.000000000000000	
0.000000000000000	0.000000000000000	0.000000000000000	
0.000000000000000	0.000000000000000	0.000000000000000	
0.000000000000000	0.000000000000000	0.000000000000000	
0.000000000000000	0.000000000000000	0.000000000000000	
0.000000000000000	0.000000000000000	0.000000000000000	
0.000000000000000	0.000000000000000	0.000000000000000	
0.000000000000000	0.000000000000000	0.000000000000000	
0.000000000000000	0.000000000000000	0.000000000000000	
0.000000000000000	0.000000000000000	0.000000000000000	
0.000000000000000	0.000000000000000	0.000000000000000	
0.000000000000000	0.000000000000000	0.000000000000000	
0.000000000000000	0.000000000000000	0.000000000000000	
0.000000000000000	0.000000000000000	0.000000000000000	
0.000000000000000	0.000000000000000	0.000000000000000	
0.000000000000000	0.000000000000000	0.000000000000000	
0.000000000000000	0.000000000000000	0.000000000000000	
0.000000000000000	0.000000000000000	0.000000000000000	
0.000000000000000	0.000000000000000	0.000000000000000	
0.000000000000000	0.000000000000000	0.000000000000000	
0.000000000000000	0.000000000000000	0.000000000000000	
0.000000000000000	0.000000000000000	0.000000000000000	
0.000000000000000	0.000000000000000	0.000000000000000	
0.000000000000000	0.000000000000000	0.000000000000000	
0.000000000000000	0.000000000000000	0.000000000000000	
0.000000000000000	0.000000000000000	0.000000000000000	
0.000000000000000	0.000000000000000	0.000000000000000	
0.000000000000000	0.000000000000000	0.000000000000000	
0.000000000000000	0.000000000000000	0.000000000000000	
0.000000000000000	0.000000000000000	0.000000000000000	
0.000000000000000	0.000000000000000	0.000000000000000	
0.000000000000000	0.000000000000000	0.000000000000000	
0.000000000000000	0.000000000000000	0.000000000000000	
0.000000000000000	0.000000000000000	0.000000000000000	
0.000000000000000	0.000000000000000	0.000000000000000	
0.000000000000000	0.000000000000000	0.000000000000000	
0.000000000000000	0.000000000000000	0.000000000000000	
0.000000000000000	0.000000000000000	0.000000000000000	
0.000000000000000	0.000000000000000	0.000000000000000	
0.000000000000000	0.000000000000000	0.000000000000000	
0.000000000000000	0.000000000000000	0.000000000000000	
0.000000000000000	0.000000000000000	0.000000000000000	
0.000000000000000	0.000000000000000	0.000000000000000	
0.000000000000000	0.000000000000000	0.000000000000000	
0.000000000000000	0.000000000000000	0.000000000000000	
0.000000000000000	0.000000000000000	0.000000000000000	
0.000000000000000	0.000000000000000	0.000000000000000	
0.000000000000000	0.000000000000000	0.000000000000000	
0.000000000000000	0.000000000000000	0.000000000000000	
0.000000000000000	0.000000000000000	0.000000000000000	
0.000000000000000	0.000000000000000	0.000000000000000	
0.000000000000000	0.000000000000000	0.000000000000000	
0.000000000000000	0.000000000000000	0.000000000000000	
0.000000000000000	0.000000000000000	0.000000000000000	
0.000000000000000	0.000000000000000	0.000000000000000	
0.000000000000000	0.000000000000000	0.000000000000000	
0.000000000000000	0.000000000000000	0.000000000000000	
0.000000000000000	0.000000000000000	0.000000000000000	
0.000000000000000	0.000000000000000	0.000000000000000	
0.000000000000000	0.000000000000000	0.000000000000000	
0.000000000000000	0.000000000000000	0.000000000000000	
0.000000000000000	0.000000000000000	0.000000000000000	
0.000000000000000	0.000000000000000	0.000000000000000	
0.000000000000000	0.000000000000000	0.000000000000000	
0.000000000000000	0.000000000000000	0.000000000000000	
0.000000000000000	0.000000000000000	0.000000000000000	
0.000000000000000	0.000000000000000	0.000000000000000	
0.000000000000000	0.000000000000000	0.000000000000000	
0.000000000000000	0.000000000000000	0.000000000000000	
0.000000000000000	0.000000000000000	0.000000000000000	
0.000000000000000	0.000000000000000	0.000000000000000	
0.000000000000000	0.000000000000000	0.000000000000000	
0.000000000000000	0.000000000000000	0.000000000000000	
0.000000000000000	0.000000000000000	0.000000000000000	
0.000000000000000	0.000000000000000	0.000000000000000	
0.000000000000000	0.000000000000000	0.000000000000000	
0.000000000000000	0.000000000000000	0.000000000000000	
0.000000000000000	0.000000000000000	0.000000000000000	
0.000000000000000	0.000000000000000	0.000000000000000	
0.000000000000000	0.000000000000000	0.000000000000000	
0.000000000000000	0.000000000000000	0.000000000000000	
0.000000000000000	0.000000000000000	0.000000000000000	
0.000000000000000	0.000000000000000	0.000000000000000	
0.000000000000000	0.000000000000000	0.000000000000000	
0.000000000000000	0.000000000000000	0.000000000000000	
0.000000000000000	0.000000000000000	0.000000000000000	
0.000000000000000	0.000000000000000	0.000000000000000	
0.000000000000000	0.000000000000000	0.000000000000000	
0.000000000000000	0.000000000000000	0.000000000000000	
0.000000000000000	0.000000000000000	0.000000000000000	
0.000000000000000	0.000000000000000	0.000000000000000	
0.000000000000000	0.000000000000000	0.000000000000000	
0.000000000000000	0.000000000000000	0.000000000000000	
0.000000000000000	0.000000000000000	0.000000000000000	
0.000000000000000	0.000000000000000	0.000000000000000	
0.000000000000000	0.000000000000000	0.000000000000000	
0.000000000000000	0.000000000000000	0.000000000000000	
0.000000000000000	0.000000000000000	0.000000000000000	
0.000000000000000	0.000000000000000	0.000000000000000	
0.000000000000000	0.000000000000000	0.000000000000000	
0.000000000000000	0.000000000000000	0.000000000000000	
0.000000000000000	0.000000000000000	0.000000000000000	
0.000000000000000	0.000000000000000	0.000000000000000	
0.000000000000000	0.000000000000000	0.000000000000000	
0.000000000000000	0.000000000000000	0.000000000000000	
0.000000000000000	0.000000000000000	0.000000000000000	
0.000000000000000	0.000000000000000	0.000000000000000	
0.000000000000000	0.000000000000000	0.000000000000000	
0.000000000000000	0.000000000000000	0.000000000000000	
0.000000000000000	0.000000000000000	0.000000000000000	
0.000000000000000	0.000000000000000	0.000000000000000	
0.000000000000000	0.000000000000000	0.000000000000000	
0.000000000000000	0.000000000000000	0.000000000000000	
0.000000000000000	0.000000000000000	0.000000000000000	
0.000000000000000	0.000000000000000	0.000000000000000	
0.000000000000000	0.000000000000000	0.000000000000000	
0.000000000000000	0.000000000000000	0.000000000000000	
0.000000000000000	0.000000000000000	0.000000000000000	
0.000000000000000	0.000000000000000	0.000000000000000	
0.000000000000000	0.000000000000000	0.000000000000000	
0.000000000000000	0.000000000000000	0.000000000000000	
0.000000000000000	0.000000000000000	0.000000000000000	
0.000000000000000	0.000000000000000	0.000000000000000	
0.000000000000000	0.000000000000000	0.000000000000000	
0.000000000000000	0.000000000000000	0.000000000000000	
0.000000000000000	0.000000000000000	0.000000000000000	
0.000000000000000	0.000000000000000	0.000000000000000	
0.000000000000000	0.000000000000000	0.000000000000000	
0.000000000000000	0.000000000000000	0.000000000000000	
0.000000000000000	0.000000000000000	0.000000000000000	
0.000000000000000	0.000000000000000	0.000000000000000	
0.000000000000000	0.000000000000000	0.000000000000000	
0.000000000000000	0.000000000000000	0.000000000000000	
0.000000000000000	0.000000000000000	0.000000000000000	
0.000000000000000	0.000000000000000	0.000000000000000	
0.000000000000000	0.000000000000000	0.000000000000000	
0.000000000000000	0.000000000000000	0.000000000000000	
0.000000000000000	0.000000000000000	0.000000000000000	
0.000000000000000	0.000000000000000	0.000000000000000	
0.000000000000000	0.000000000000000	0.000000000000000	
0.000000000000000	0.000000000000000	0.000000000000000	
0.000000000000000	0.000000000000000	0.000000000000000	
0.000000000000000	0.000000000000000	0.000000000000000	
0.000000000000000	0.000000000000000	0.000000000000000	
0.000000000000000	0.000000000000000	0.000000000000000	
0.000000000000000	0.000000000000000	0.000000000000000	
0.000000000000000	0.000000000000000	0.000000000000000	
0.000000000000000	0.000000000000000	0.000000000000000	
0.000000000000000	0.000000000000000	0.000000000000000	
0.000000000000000	0.000000000000000	0.000000000000000	
0.000000000000000	0.000000000000000	0.000000000000000	
0.000000000000000	0.000000000000000	0.000000000000000	
0.000000000000000	0.000000000000000	0.000000000000000	
0.000000000000000	0.000000000000000	0.000000000000000	
0.000000000000000	0.000000000000000	0.000000000000000	
0.000000000000000	0.000000000000000	0.000000000000000	
0.000000000000000	0.000000000000000	0.000000000000000	
0.000000000000000	0.000000000000000	0.000000000000000	
0.000000000000000	0.000000000000000	0.000000000000000	
0.000000000000000	0.000000000000000	0.000000000000000	
0.000000000000000	0.000000000000000	0.000000000000000	
0.000000000000000	0.000000000000000	0.000000000000000	
0.000000000000000	0.000000000000000	0.000000000000000	
0.000000000000000	0.000000000000000	0.000000000000000	
0.000000000000000	0.000000000000000	0.000000000000000	
0.000000000000000	0.000000000000000	0.000000000000000	
0.000000000000000	0.000000000000000	0.000000000000000	
0.000000000000000	0.000000000000000	0.000000000000000	
0.000000000000000	0.000000000000000	0.000000000000000	
0.000000000000000	0.000000000000000	0.000000000000000	
0.000000000000000	0.000000000000000	0.000000000000000	
0.000000000000000	0.000000000000000	0.000000000000000	
0.000000000000000	0.000000000000000	0.000000000000000	
0.000000000000000	0.000000000000000	0.000000000000000	
0.000000000000000	0.000000000000000	0.000000000000000	
0.000000000000000	0.000000000000000	0.000000000000000	
0.000000000000000	0.000000000000000	0.000000000000000	
0.000000000000000	0.000000000000000	0.000000000000000	
0.000000000000000	0.000000000000000	0.000000000000000	
0.000000000000000	0.000000000000000	0.000000000000000	
0.000000000000000	0.000000000000000	0.000000000000000	
0.000000000000000	0.000000000000000	0.000000000000000	
0.000000000000000	0.000000000000000	0.000000000000000	
0.000000000000000	0.000000000000000	0.000000000000000	
0.000000000000000	0.000000000000000	0.000000000000000	
0.000000000000000	0.000000000000000	0.000000000000000	
0.000000000000000	0.000000000000000	0.000000000000000	
0.000000000000000	0.000000000000000	0.000000000000000	
0.000000000000000	0.000000000000000	0.000000000000000	
0.000000000000000	0.000000000000000	0.000000000000000	
0.000000000000000	0.000000000000000	0.000000000000000	
0.000000000000000	0.000000000000000	0.000000000000000	
0.000000000000000	0.000000000000000	0.000000000000000	
0.000000000000000	0.000000000000000	0.000000000000000	
0.000000000000000	0.000000000000000	0.000000000000000	
0.000000000000000	0.000000000000000	0.000000000000000	
0.000000000000000	0.000000000000000	0.000000000000000	
0.000000000000000	0.000000000000000	0.000000000000000	
0.000000000000000	0.000000000000000	0.000000000000000	
0.000000000000000	0.000000000000000	0.000000000000000	
0.000000000000000	0.000000000000000	0.000000000000000	
0.000000000000000	0.000000000000000	0.000000000000000	
0.000000000000000	0.000000000000000	0.000000000000000	
0.000000000000000	0.000000000000000	0.000000000000000	
0.000000000000000	0.000000000000000	0.000000000000000	
0.000000000000000	0.000000000000000	0.000000000000000	
0.000000000000000	0.000000000000000	0.000000000000000	
0.000000000000000	0.000000000000000	0.000000000000000	
0.000000000000000	0.000000000000000	0.000000000000000	
0.000000000000000	0.000000000000000	0.000000000000000	
0.000000000000000	0.000000000000000	0.000000000000000	
0.000000000000000	0.000000000000000	0.000000000000000	
0.000000000000000	0.000000000000000	0.000000000000000	
0.000000000000000	0.000000000000000	0.000000000000000	
0.000000000000000	0.000000000000000	0.000000000000000	
0.000000000000000	0.000000000000000	0.000000000000000	
0.000000000000000	0.000000000000000	0.000000000000000	
0.000000000000000	0.000000000000000	0.000000000000000	
0.000000000000000	0.000000000000000	0.000000000000000	
0.000000000000000	0.000000000000000	0.000000000000000	
0.000000000000000	0.000000000000000	0.000000000000000	
0.000000000000000	0.000000000000000	0.000000000000000	
0.000000000000000	0.000000000000000	0.000000000000000	
0.000000000000000	0.000000000000000	0.000000000000000	
0.000000000000000	0.000000000000000	0.000000000000000	
0.000000000000000	0.000000000000000	0.000000000000000	
0.000000000000000	0.000000000000000	0.000000000000000	
0.000000000000000	0.000000000000000	0.000000000000000	
0.000000000000000	0.000000000000000	0.000000000000000	
0.000000000000000	0.000000000000000	0.000000000000000	
0.000000000000000	0.000000000000000	0.000000000000000	
0.000000000000000	0.000000000000000	0.000000000000000	
0.000000000000000	0.000000000000000	0.000000000000000	
0.000000000000000	0.000000000000000	0.000000000000000	
0.000000000000000	0.000000000000000	0.000000000000000	
0.000000000000000	0.000000000000000	0.000000000000000	
0.000000000000000	0.000000000000000	0.000000000000000	
0.000000000000000	0.000000000000000	0.000000000000000	
0.000000000000000	0.000000000000000	0.000000000000000	
0.000000000000000	0.000000000000000	0.000000000000000	
0.000000000000000	0.000000000000000	0.000000000000000	
0.000000000000000	0.000000000000000	0.000000000000000	
0.000000000000000	0.000000000000000	0.000000000000000	
0.000000000000000	0.000000000000000	0.000000000000000	
0.000000000000000	0.000000000000000	0.000000000000000	
0.000000000000000	0.000000000000000	0.000000000000000	
0.000000000000000	0.000000000000000	0.000000000000000	
0.000000000000000	0.000000000000000	0.000000000000000	
0.000000000000000	0.000000000000000	0.000000000000000	
0.000000000000000	0.000000000000000	0.000000000000000	
0.000000000000000	0.000000000000000	0.000000000000000	
0.000000000000000	0.000000000000000	0.000000000000000	
0.000000000000000	0.000000000000000	0.000000000000000	
0.000000000000000	0.000000000000000	0.000000000000000	
0.000000000000000	0.000000000000000	0.000000000000000	
0.000000000000000	0.000000000000000	0.000000000000000	
0.000000000000000	0.000000000000000	0.000000000000000	
0.000000000000000	0.000000000000000	0.000000000000000	
0.000000000000000	0.000000000000000	0.000000000000000	
0.000000000000000	0.000000000000000	0.000000000000000	
0.000000000000000	0.000000000000000	0.000000000000000	
0.000000000000000	0.000000000000000	0.000000000000000	
0.000000000000000	0.000000000000000	0.000000000000000	
0.000000000000000	0.000000000000000	0.000000000000000	
0.000000000000000	0.000000000000000	0.000000000000000	
0.000000000000000	0.000000000000000	0.000000000000000	
0.000000000000000	0.000000000000000	0.000000000000000	
0.000000000000000	0.000000000000000	0.000000000000000	
0.000000000000000	0.000000000000000	0.000000000000000	
0.000000000000000	0.000000000000000	0.000000000000000	
0.000000000000000	0.000000000000000	0.000000000000000	
0.000000000000000	0.000000000000000	0.000000000000000	
0.000000000000000	0.000000000000000	0.000000000000000	
0.000000000000000	0.000000000000000	0.000000000000000	
0.000000000000000	0.000000000000000	0.000000000000000	
0.000000000000000	0.000000000000000	0.000000000000000	
0.000000000000000	0.000000000000000	0.000000000000000	
0.000000000000000	0.000000000000000	0.000000000000000	
0.000000000000000	0.000000000000000	0.000000000000000	
0.000000000000000	0.000000000000000	0.000000000000000	
0.000000000000000	0.000000000000000	0.000000000000000	
0.000000000000000	0.000000000000000	0.000000000000000	
0.000000000000000	0.000000000000000	0.000000000000000	
0.000000000000000	0.000000000000000	0.000000000000000	
0.000000000000000	0.000000000000000	0.000000000000000	
0.000000000000000	0.000000000000000	0.000000000000000	
0.000000000000000	0.000000000000000	0.000000000000000	
0.000000000000000	0.000000000000000	0.000000000000000	
0.000000000000000	0.000000000000000	0.000000000000000	
0.000000000000000	0.000000000000000	0.000000000000000	
0.000000000000000	0.000000000000000	0.000000000000000	
0.000000000000000	0.000000000000000	0.000000000000000	
0.000000000000000	0.000000000000000	0.000000000000000	
0.000000000000000	0.000000000000000	0.000000000000000	
0.000000000000000	0.000000000000000	0.000000000000000	
0.000000000000000	0.000000000000000	0.000000000000000	
0.000000000000000	0.000000000000000	0.000000000000000	
0.000000000000000	0.000000000000000	0.000000000000000	
0.000000000000000	0.000000000000000	0.000000000000000	
0.000000000000000	0.000000000000000	0.000000000000000	
0.000000000000000	0.000000000000000	0.000000000000000	
0.000000000000000	0.000000000000000	0.000000000000000	
0.000000000000000	0.000000000000000	0.000000000000000	
0.000000000000000	0.000000000000000	0.000000000000000	
0.000000000000000	0.000000000000000	0.000000000000000	
0.000000000000000	0.000000000000000	0.000000000000000	
0.000000000000000	0.000000000000000	0.000000000000000	
0.000000000000000	0.000000000000000	0.000000000000000	
0.000000000000000	0.000000000000000	0.000000000000000	
0.000000000000000	0.000000000000000	0.000000000000000	
0.000000000000000	0.000000000000000	0.000000000000000	
0.000000000000000	0.000000000000000	0.000000000000000	
0.000000000000000	0.000000000000000	0.000000000000000	
0.000000000000000	0.000000000000000	0.000000000000000	
0.000000000000000	0.000000000000000	0.000000000000000	
0.000000000000000	0.000000000000000	0.000000000000000	
0.000000000000000	0.000000000000000	0.000000000000000	
0.000000000000000	0.000000000000000	0.000000000000000	
0.000000000000000	0.000000000000000	0.000000000000000	
0.000000000000000	0.000000000000000	0.000000000000000	
0.000000000000000	0.000000000000000	0.000000000000000	
0.000000000000000	0.000000000000000	0.000000000000000	
0.000000000000000	0.000000000000000	0.000000000000000	
0.000000000000000	0.000000000000000	0.000000000000000	
0.000000000000000	0.000000000000000	0.000000000000000	
0.000000000000000	0.000000000000000	0.000000000000000	
0.000000000000000	0.000000000000000	0.000000000000000	
0.000000000000000	0.000000000000000	0.000000000000000	
0.000000000000000	0.000000000000000	0.000000000000000	
0.000000000000000	0.000000000000000	0.000000000000000	
0.000000000000000	0.000000000000000	0.000000000000000	
0.000000000000000	0.000000000000000	0.000000000000000	
0.000000000000000	0.000000000000000	0.000000000000000	
0.000000000000000	0.000000000000000	0.000000000000000	
0.000000000000000	0.000000000000000	0.000000000000000	
0.000000000000000	0.000000000000000	0.000000000000000	
0.000000000000000	0.000000000000000	0.000000000000000	
0.000000000000000	0.000000000000000	0.000000000000000	
0.000000000000000	0.000000000000000	0.000000000000000	
0.000000000000000	0.000000000000000	0.000000000000000	
0.000000000000000	0.000000000000000	0.000000000000000	
0.000000000000000	0.000000000000000	0.000000000000000	
0.000000000000000	0.000000000000000	0.000000000000000	
0.000000000000000	0.000000000000000	0.000000000000000	
0.000000000000000	0.000000000000000	0.000000000000000	
0.000000000000000	0.000000000000000	0.000000000000000	
0.000000000000000	0.000000000000000	0.000000000000000	
0.000000000000000	0.000000000000000	0.000000000000000	
0.000000000000000	0.000000000000000	0.000000000000000	
0.000000000000000	0.000000000000000	0.000000000000000	
0.000000000000000	0.000000000000000	0.000000000000000	
0.000000000000000	0.000000000000000	0.000000000000000	
0.000000000000000	0.000000000000000	0.000000000000000	
0.000000000000000	0.000000000000000	0.000000000000000	
0.000000000000000	0.000000000000000	0.000000000000000	
0.000000000000000	0.000000000000000	0.000000000000000	
0.000000000000000	0.000000000000000	0.000000000000000	
0.000000000000000	0.000000000000000	0.000000000000000	
0.000000000000000	0.000000000000000	0.000000000000000	
0.000000000000000	0.000000000000000	0.000000000000000	
0.000000000000000	0.000000000000000	0.000000000000000	
0.000000000000000	0.000000000000000	0.000000000000000	
0.000000000000000	0.000000000000000	0.000000000000000	
0.000000000000000	0.000000000000000	0.000000000000000	
0.000000000000000	0.000000000000000	0.000000000000000	
0.000000000000000	0.000000000000000	0.000000000000000	
0.000000000000000	0.000000000000000	0.000000000000000	
0.000000000000000	0.000000000000000	0.000000000000000	
0.000000000000000	0.000000000000000	0.000000000000000	
0.000000000000000	0.000000000000000	0.000000000000000	
0.000000000000000	0.000000000000000	0.000000000000000	
0.000000000000000	0.000000000000000	0.000000000000000	
0.000000000000000	0.000000000000000	0.000000000000000	
0.000000000000000	0.000000000000000	0.000000000000000	
0.000000000000000	0.000000000000000	0.000000000000000	
0.000000000000000	0.000000000000000	0.000000000000000	
0.000000000000000	0.000000000000000	0.000000000000000	
0.000000000000000	0.000000000000000	0.000000000000000	
0.000000000000000	0.000000000000000	0.000000000000000	
0.000000000000000	0.000000000000000	0.000000000000000	
0.000000000000000	0.000000000000000	0.000000000000000	
0.000000000000000	0.000000000000000	0.000000000000000	
0.000000000000000	0.000000000000000	0.000000000000000	
0.000000000000000	0.000000000000000	0.000000000000000	
0.000000000000000	0.000000000000000	0.000000000000000	
0.000000000000000	0.000000000000000	0.000000000000000	
0.000000000000000	0.000000000000000	0.000000000000000	
0.000000000000000	0.000000000000000	0.000000000000000	
0.000000000000000	0.000000000000000	0.000000000000000	
0.000000000000000	0.000000000000000	0.000000000000000	
0.000000000000000	0.000000000000000	0.000000000000000	
0.000000000000000	0.000000000000000	0.000000000000000	
0.000000000000000	0.000000000000000	0.000000000000000	
0.000000000000000	0.000000000000000	0.000000000000000	
0.000000000000000	0.000000000000000	0.000000000000000	
0.000000000000000	0.000000000000000	0.000000000000000	
0.000000000000000	0.000000000000000	0.000000000000000	
0.000000000000000	0.000000000000000	0.000000000000000	
0.000000000000000	0.000000000000000	0.000000000000000	
0.000000000000000	0.000000000000000	0.000000000000000	
0.000000000000000	0.000000000000000	0.000000000000000	
0.000000000000000	0.000000000000000	0.000000000000000	
0.000000000000000	0.000000000000000	0.000000000000000	
0.000000000000000	0.000000000000000	0.000000000000000	
0.000000000000000	0.000000000000000	0.000000000000000	
0.000000000000000	0.000000000000000	0.000000000000000	
0.000000000000000	0.000000000000000	0.000000000000000	
0.000000000000000	0.000000000000000	0.000000000000000	
0.000000000000000	0.000000000000000	0.000000000000000	
0.000000000000000	0.000000000000000	0.000000000000000	
0.000000000000000	0.000000000000000	0.000000000000000	
0.000000000000000	0.000000000000000	0.000000000000000	
0.000000000000000	0.000000000000000	0.000000000000000	
0.000000000000000	0.000000000000000	0.000000000000000	
0.000000000000000	0.000000000000000	0.000000000000000	
0.000000000000000	0.000000000000000	0.000000000000000	
0.000000000000000	0.000000000000000	0.000000000000000	
0.000000000000000	0.000000000000000	0.000000000000000	
0.000000000000000	0.000000000000000	0.000000000000000	
0.000000000000000	0.000000000000000	0.000000000000000	
0.000000000000000	0.000000000000000	0.000000000000000	
0.000000000000000	0.000000000000000	0.000000000000000	
0.000000000000000	0.000000000000000	0.000000000000000	
0.000000000000000	0.000000000000000	0.000000000000000	
0.000000000000000	0.000000000000000	0.000000000000000	
0.000000000000000	0.000000000000000	0.000000000000000	
0.000000000000000	0.000000000000000	0.000000000000000	
0.000000000000000	0.000000000000000	0.000000000000000	
0.000000000000000	0.000000000000000	0.000000000000000	
0.000000000000000	0.000000000000000	0.000000000000000	
0.000000000000000	0.000000000000000	0.000000000000000	
0.000000000000000	0.000000000000000	0.000000000000000	
0.000000000000000	0.000000000000000	0.000000000000000	
0.000000000000000	0.000000000000000	0.000000000000000	
0.000000000000000	0.000000000000000	0.000000000000000	
0.000000000000000	0.000000000000000	0.000000000000000	
0.000000000000000	0.000000000000000	0.000000000000000	
0.000000000000000	0.000000000000000	0.000000000000000	
0.000000000000000	0.000000000000000	0.000000000000000	
0.000000000000000	0.000000000000000	0.000000000000000	
0.000000000000000	0.000000000000000	0.000000000000000	
0.000000000000000	0.000000000000000	0.000000000000000	
0.000000000000000	0.000000000000000	0.000000000000000	
0.000000000000000	0.000000000000000	0.000000000000000	
0.000000000000000	0.000000000000000	0.000000000000000	
0.000000000000000	0.000000000000000	0.000000000000000	
0.000000000000000	0.000000000000000	0.000000000000000	
0.000000000000000	0.000000000000000	0.000000000000000	
0.000000000000000	0.000000000000000	0.000000000000000	
0.000000000000000	0.000000000000000	0.000000000000000	
0.000000000000000	0.000000000000000	0.000000000000000	
0.000000000000000	0.000000000000000	0.000000000000000	
0.000000000000000	0.000000000000000	0.000000000000000	
0.000000000000000	0.000000000000000	0.000000000000000	
0.000000000000000	0.000000000000000	0.000000000000000	
0.000000000000000	0.000000000000000	0.000000000000000	
0.000000000000000	0.000000000000000	0.000000000000000	
0.000000000000000	0.000000000000000	0.000000000000000	
0.000000000000000	0.000000000000000	0.000000000000000	
0.000000000000000	0.000000000000000	0.000000000000000	
0.000000000000000	0.000000000000000	0.000000000000000	
0.000000000000000	0.000000000000000	0.000000000000000	
0.000000000000000	0.000000000000000	0.000000000000000	
0.000000000000000	0.000000000000000	0.000000000000000	
0.000000000000000	0.000000000000000	0.000000000000000	
0.000000000000000	0.000000000000000	0.000000000000000	
0.000000000000000	0.000000000000000	0.000000000000000	
0.000000000000000	0.000000000000000	0.000000000000000	
0.000000000000000	0.000000000000000	0.000000000000000	
0.000000000000000	0.000000000000000	0.000000000000000	
0.000000000000000	0.000000000000000	0.000000000000000	
0.000000000000000	0.000000000000000	0.000000000000000	
0.000000000000000	0.000000000000000	0.000000000000000	
0.000000000000000	0.000000000000000	0.000000000000000	
0.000000000000000	0.000000000000000	0.000000000000000	
0.000000000000000	0.000000000000000	0.000000000000000	
0.000000000000000	0.000000000000000	0.000000000000000	
0.000000000000000	0.000000000000000	0.000000000000000	
0.000000000000000	0.000000000000000	0.000000000000000	
0.000000000000000	0.000000000000000	0.000000000000000	
0.000000000000000	0.000000000000000	0.000000000000000	
0.000000000000000	0.000000000000000	0.000000000000000	
0.000000000000000	0.000000000000000	0.000000000000000	
0.000000000000000	0.000000000000000	0.000000000000000	
0.000000000000000	0.000000000000000	0.000000000000000	
0.000000000000000	0.000000000000000	0.000000000000000	
0.000000000000000	0.000000000000000	0.000000000000000	
0.000000000000000	0.000000000000000	0.000000000000000	
0.000000000000000	0.000000000000000	0.000000000000000	
0.000000000000000	0.000000000000000	0.000000000000000	
0.000000000000000	0.000000000000000	0.000000000000000	
0.000000000000000	0.000000000000000	0.000000000000000	
0.000000000000000	0.000000000000000	0.000000000000000	
0.000000000000000	0.000000000000000	0.000000000000000	
0.000000000000000	0.000000000000000	0.000000000000000	
0.000000000000000	0.000000000000000	0.000000000000000	
0.000000000000000	0.000000000000000	0.000000000000000	
0.000000000000000	0.000000000000000	0.000000000000000	
0.000000000000000	0.000000000000000	0.000000000000000	
0.000000000000000	0.000000000000000	0.000000000000000	
0.000000000000000	0.000000000000000	0.000000000000000	
0.000000000000000	0.000000000000000	0.000000000000000	
0.000000000000000	0.000000000000000	0.000000000000000	
0.000000000000000	0.000000000000000	0.000000000000000	
0.000000000000000	0.000000000000000	0.000000000000000	
0.000000000000000	0.000000000000000	0.000000000000000	
0.000000000000000	0.000000000000000	0.000000000000000	
0.000000000000000	0.000000000000000	0.000000000000000	
0.000000000000000	0.000000000000000	0.000000000000000	
0.000000000000000	0.000000000000000	0.000000000000000	
0.000000000000000	0.000000000000000	0.000000000000000	
0.000000000000000	0.000000000000000	0.000000000000000	
0.000000000000000	0.000000000000000	0.000000000000000	
0.000000000000000	0.000000000000000	0.000000000000000	
0.000000000000000	0.000000000000000	0.000000000000000	
0.000000000000000	0.000000000000000	0.000000000000000	
0.000000000000000	0.000000000000000	0.000000000000000	
0.000000000000000	0.000000000000000	0.000000000000000	
0.000000000000000	0.000000000000000	0.000000000000000	
0.000000000000000	0.000000000000000	0.000000000000000	
0.000000000000000	0.000000000000000	0.000000000000000	
0.000000000000000	0.000000000000000	0.000000000000000	
0.000000000000000	0.000000000000000	0.000000000000000	
0.000000000000000	0.000000000000000	0.000000000000000	
0.000000000000000	0.000000000000000	0.000000000000000	
0.000000000000000	0.000000000000000	0.000000000000000	
0.000000000000000	0.000000000000000	0.000000000000000	
0.000000000000000	0.000000000000000	0.000000000000000	
0.000000000000000	0.000000000000000	0.000000000000000	
0.000000000000000	0.000000000000000	0.000000000000000	
0.000000000000000	0.000000000000000	0.000000000000000	
0.000000000000000	0.000000000000000	0.000000000000000	
0.000000000000000	0.000000000000000	0.000000000000000	
0.000000000000000	0.000000000000000	0.000000000000000	
0.000000000000000	0.000000000000000	0.000000000000000	
0.000000000000000	0.000000000000000	0.000000000000000	
0.000000000000000	0.000000000000000	0.000000000000000	
0.000000000000000	0.000000000000000	0.000000000000000	
0.000000000000000	0.000000000000000	0.000000000000000	
0.000000000000000	0.000000000000000	0.000000000000000	
0.000000000000000	0.000000000000000	0.000000000000000	
0.000000000000000	0.000000000000000	0.000000000000000	
0.000000000000000	0.000000000000000	0.000000000000000	
0.000000000000000	0.000000000000000	0.000000000000000	
0.000000000000000	0.000000000000000	0.000000000000000	
0.000000000000000	0.000000000000000	0.000000000000000	
0.000000000000000	0.000000000000000	0.000000000000000	
0.000000000000000	0.000000000000000	0.000000000000000	
0.000000000000000	0.000000000000000	0.000000000000000	
0.000000000000000	0.000000000000000	0.000000000000000	
0.000000000000000	0.000000000000000	0.000000000000000	
0.000000000000000	0.000000000000000	0.000000000000000	
0.000000000000000	0.000000000000000	0.000000000000000	
0.000000000000000	0.000000000000000	0.000000000000000	
0.000000000000000	0.000000000000000	0.000000000000000	
0.000000000000000	0.000000000000000	0.000000000000000	
0.000000000000000	0.000000000000000	0.000000000000000	
0.000000000000000	0.000000000000000	0.000000000000000	
0.000000000000000	0.000000000000000	0.000000000000000	
0.000000000000000	0.000000000000000	0.000000000000000	
0.000000000000000	0.000000000000000	0.000000000000000	
0.000000000000000	0.000000000000000	0.000000000000000	
0.000000000000000	0.000000000000000	0.000000000000000	
0.000000000000000	0.000000000000000	0.000000000000000	
0.000000000000000	0.000000000000000	0.000000000000000	
0.000000000000000	0.000000000000000	0.000000000000000	
0.000000000000000	0.000000000000000	0.000000000000000	
0.000000000000000	0.000000000000000	0.000000000000000	
0.000000000000000	0.000000000000000	0.000000000000000	
0.000000000000000	0.000000000000000	0.000000000000000	
0.000000000000000	0.000000000000000	0.000000000000000	
0.000000000000000	0.000000000000000	0.000000000000000	
0.000000000000000	0.000000000000000	0.000000000000000	
0.000000000000000	0.000000000000000	0.000000000000000	
0.000000000000000	0.000000000000000	0.000000000000000	
0.000000000000000	0.000000000000000	0.000000000000000	
0.000000000000000	0.000000000000000	0.000000000000000	
0.000000000000000	0.000000000000000	0.000000000000000	
0.000000000000000	0.000000000000000	0.000000000000000	
0.000000000000000	0.000000000000000	0.000000000000000	
0.000000000000000	0.000000000000000	0.000000000000000	
0.000000000000000	0.000000000000000	0.000000000000000	
0.000000000000000	0.000000000000000	0.000000000000000	
0.000000000000000	0.000000000000000	0.000000000000000	
0.000000000000000	0.000000000000000	0.000000000000000	
0.000000000000000	0.000000000000000	0.000000000000000	
0.000000000000000	0.000000000000000	0.000000000000000	
0.000000000000000	0.000000000000000	0.000000000000000	
0.000000000000000	0.000000000000000	0.000000000000000	
0.000000000000000	0.000000000000000	0.000000000000000	
0.000000000000000	0.000000000000000	0.000000000000000	
0.000000000000000	0.000000000000000	0.000000000000000	
0.000000000000000	0.000000000000000	0.000000000000000	
0.000000000000000	0.000000000000000	0.000000000000000	
0.000000000000000	0.000000000000000	0.000000000000000	
0.000000000000000	0.000000000000000	0.000000000000000	
0.000000000000000	0.000000000000000	0.000000000000000	
0.000000000000000	0.000000000000000	0.000000000000000	
0.000000000000000	0.000000000000000	0.000000000000000	
0.000000000000000	0.000000000000000	0.000000000000000	
0.000000000000000	0.000000000000000	0.000000000000000	
0.000000000000000	0.000000000000000	0.000000000000000	
0.000000000000000	0.000000000000000	0.000000000000000	
0.000000000000000	0.000000000000000	0.000000000000000	
0.000000000000000	0.000000000000000	0.000000000000000	
0.000000000000000	0.000000000000000	0.000000000000000	
0.000000000000000	0.000000000000000	0.000000000000000	
0.000000000000000	0.000000000000000	0.000000000000000	
0.000000000000000	0.000000000000000	0.000000000000000	
0.000000000000000	0.000000000000000	0.000000000000000	
0.000000000000000	0.000000000000000	0.000000000000000	
0.000000000000000	0.000000000000000	0.000000000000000	
0.000000000000000	0.000000000000000	0.000000000000000	
0.000000000000000	0.000000000000000	0.000000000000000	
0.000000000000000	0.000000000000000	0.000000000000000	
0.000000000000000	0.000000000000000	0.000000000000000	
0.000000000000000	0.000000000000000	0.000000000000000	
0.000000000000000	0.000000000000000	0.000000000000000	
0.000000000000000	0.000000000000000	0.000000000000000	
0.000000000000000	0.000000000000000	0.000000000000000	
0.000000000000000	0.000000000000000	0.000000000000000	
0.000000000000000	0.000000000000000	0.000000000000000	
0.000000000000000	0.000000000000000	0.000000000000000	
0.000000000000000	0.000000000000000	0.000000000000000	
0.000000000000000	0.000000000000000	0.000000000000000	
0.000000000000000	0.000000000000000	0.000000000000000	
0.000000000000000	0.000000000000000	0.000000000000000	
0.000000000000000	0.000000000000000	0.000000000000000	
0.000000000000000	0.000000000000000	0.000000000000000	
0.000000000000000	0.000000000000000	0.000000000000000	
0.000000000000000	0.000000000000000	0.000000000000000	
0.000000000000000	0.000000000000000	0.000000000000000	
0.000000000000000	0.000000000000000	0.000000000000000	
0.000000000000000	0.000000000000000	0.000000000000000	
0.000000000000000	0.000000000000000	0.000000000000000	
0.000000000000000	0.000000000000000	0.000000000000000	
0.000000000000000	0.000000000000000	0.000000000000000	
0.000000000000000	0.000000000000000	0.000000000000000	
0.000000000000000	0.000000000000000	0.000000000000000	
0.000000000000000	0.000000000000000	0.000000000000000	
0.000000000000000	0.000000000000000	0.000000000000000	
0.000000000000000	0.000000000000000	0.000000000000000	
0.000000000000000	0.000000000000000	0.000000000000000	
0.000000000000000	0.000000000000000	0.000000000000000	
0.000000000000000	0.000000000000000	0.000000000000000	
0.000000000000000	0.000000000000000	0.000000000000000	
0.000000000000000	0.000000000000000	0.000000000000000	
0.000000000000000	0.000000000000000	0.000000000000000	
0.000000000000000	0.000000000000000	0.000000000000000	
0.000000000000000	0.000000000000000	0.000000000000000	
0.000000000000000	0.000000000000000	0.000000000000000	
0.000000000000000	0.000000000000000	0.000000000000000	
0.000000000000000	0.000000000000000	0.000000000000000	
0.000000000000000	0.000000000000000	0.000000000000000	
0.000000000000000	0.000000000000000	0.000000000000000	
0.000000000000000	0.000000000000000	0.000000000000000	
0.000000000000000	0.000000000000000	0.000000000000000	
0.000000000000000	0.000000000000000	0.000000000000000	
0.000000000000000	0.000000000000000	0.000000000000000	
0.000000000000000	0.000000000000000	0.000000000000000	
0.000000000000000	0.000000000000000	0.000000000000000	
0.000000000000000	0.000000000000000	0.000000000000000	
0.000000000000000	0.000000000000000	0.000000000000000	
0.000000000000000	0.000000000000000	0.000000000000000	
0.000000000000000	0.000000000000000	0.000000000000000	
0.000000000000000	0.000000000000000	0.000000000000000	
0.000000000000000	0.000000000000000	0.000000000000000	
0.000000000000000	0.000000000000000	0.000000000000000	
0.000000000000000	0.000000000000000	0.000000000000000	
0.000000000000000	0.000000000000000	0.000000000000000	
0.000000000000000	0.000000000000000	0.000000000000000	
0.000000000000000	0.000000000000000	0.000000000000000	
0.000000000000000	0.000000000000000	0.000000000000000	
0.000000000000000	0.000000000000000	0.000000000000000	
0.000000000000000	0.000000000000000	0.000000000000000	
0.000000000000000	0.000000000000000	0.000000000000000	
0.000000000000000	0.000000000000000	0.000000000000000	
0.000000000000000	0.000000000000000	0.000000000000000	
0.000000000000000	0.000000000000000	0.000000000000000	
0.000000000000000	0.000000000000000	0.000000000000000	
0.000000000000000	0.000000000000000	0.000000000000000	
0.000000000000000	0.000000000000000	0.000000000000000	
0.000000000000000	0.000000000000000	0.000000000000000	
0.000000000000000	0.000000000000000	0.000000000000000	
0.000000000000000	0.000000000000000	0.000000000000000	
0.000000000000000	0.000000000000000	0.000000000000000	
0.000000000000000	0.000000000000000	0.000000000000000	
0.000000000000000	0.000000000000000	0.000000000000000	
0.000000000000000	0.000000000000000	0.000000000000000	
0.000000000000000	0.000000000000000	0.000000000000000	
0.000000000000000	0.000000000000000	0.000000000000000	
0.000000000000000	0.000000000000000	0.000000000000000	
0.000000000000000	0.000000000000000	0.000000000000000	
0.000000000000000	0.000000000000000	0.000000000000000	
0.000000000000000	0.000000000000000	0.000000000000000	
0.000000000000000	0.000000000000000	0.000000000000000	
0.000000000000000	0.000000000000000	0.000000000000000	
0.000000000000000	0.000000000000000	0.000000000000000	
0.000000000000000	0.000000000000000	0.000000000000000	
0.000000000000000	0.000000000000000	0.000000000000000	
0.000000000000000	0.000000000000000	0.000000000000000	
0.000000000000000	0.000000000000000	0.000000000000000	
0.000000000000000	0.000000000000000	0.000000000000000	
0.000000000000000	0.000000000000000	0.000000000000000	
0.000000000000000	0.000000000000000	0.000000000000000	
0.000000000000000	0.000000000000000	0.000000000000000	
0.000000000000000	0.000000000000000	0.000000000000000	
0.000000000000000	0.000000000000000	0.000000000000000	
0.000000000000000	0.000000000000000	0.000000000000000	
0.000000000000000	0.000000000000000	0.000000000000000	
0.000000000000000	0.000000000000000	0.000000000000000	
0.000000000000000	0.000000000000000	0.000000000000000	
0.000000000000000	0.000000000000000	0.000000000000000	
0.000000000000000	0.000000000000000	0.000000000000000	
0.000000000000000	0.000000000000000	0.000000000000000	
0.000000000000000	0.000000000000000	0.000000000000000	
0.000000000000000	0.000000000000000	0.000000000000000	
0.000000000000000	0.000000000000000	0.000000000000000	
0.000000000000000	0.000000000000000	0.000000000000000	
0.000000000000000	0.000000000000000	0.000000000000000	
0.000000000000000	0.000000000000000	0.000000000000000	
0.000000000000000	0.000000000000000	0.000000000000000	
0.000000000000000	0.000000000000000	0.000000000000000	
0.000000000000000	0.000000000000000	0.000000000000000	
0.000000000000000	0.000000000000000	0.000000000000000	
0.000000000000000	0.000000000000000	0.000000000000000	
0.000000000000000	0.000000000000000	0.000000000000000	
0.000000000000000	0.000000000000000	0.000000000000000	
0.000000000000000	0.000000000000000	0.000000000000000	
0.000000000000000	0.000000000000000	0.000000000000000	
0.000000000000000	0.000000000000000	0.000000000000000	
0.000000000000000	0.000000000000000	0.000000000000000	
0.000000000000000	0.000000000000000	0.000000000000000	
0.000000000000000	0.000000000000000	0.000000000000000	
0.000000000000000	0.000000000000000	0.000000000000000	
0.000000000000000	0.000000000000000	0.000000000000000	
0.000000000000000	0.000000000000000	0.000000000000000	
0.000000000000000	0.000000000000000	0.000000000000000	
0.000000000000000	0.000000000000000	0.000000000000000	
0.000000000000000	0.000000000000000	0.000000000000000	
0.000000000000000	0.000000000000000	0.000000000000000	
0.000000000000000	0.000000000000000	0.000000000000000	
0.000000000000000	0.000000000000000	0.000000000000000	
0.000000000000000	0.000000000000000	0.000000000000000	
0.000000000000000	0.000000000000000	0.000000000000000	
0.000000000000000	0.000000000000000	0.000000000000000	
0.000000000000000	0.000000000000000	0.000000000000000	
0.000000000000000	0.000000000000000	0.000000000000000	
0.000000000000000	0.000000000000000	0.000000000000000	
0.000000000000000	0.000000000000000	0.000000000000000	
0.000000000000000	0.000000000000000	0.000000000000000	
0.000000000000000	0.000000000000000	0.000000000000000	
0.000000000000000	0.000000000000000	0.000000000000000	
0.000000000000000	0.000000000000000	0.000000000000000	
0.000000000000000	0.000000000000000	0.000000000000000	
0.000000000000000	0.000000000000000	0.000000000000000	
0.000000000000000	0.000000000000000	0.000000000000000	
0.000000000000000	0.000000000000000	0.000000000000000	
0.000000000000000	0.000000000000000	0.000000000000000	
0.000000000000000	0.000000000000000	0.000000000000000	
0.000000000000000	0.000000000000000	0.000000000000000	
0.000000000000000	0.000000000000000	0.000000000000000	
0.000000000000000	0.000000000000000	0.000000000000000	
0.000000000000000	0.000000000000000	0.000000000000000	
0.000000000000000	0.000000000000000	0.000000000000000	
0.000000000000000	0.000000000000000	0.000000000000000	
0.000000000000000	0.000000000000000	0.000000000000000	
0.000000000000000	0.000000000000000	0.000000000000000	
0.000000000000000	0.000000000000000	0.000000000000000	
0.000000000000000	0.000000000000000	0.000000000000000	
0.000000000000000	0.000000000000000	0.000000000000000	
0.000000000000000	0.000000000000000	0.000000000000000	
0.000000000000000	0.000000000000000	0.000000000000000	
0.000000000000000	0.000000000000000	0.000000000000000	
0.000000000000000	0.000000000000000	0.000000000000000	
0.000000000000000	0.000000000000000	0.000000000000000	
0.000000000000000	0.000000000000000	0.000000000000000	
0.000000000000000	0.000000000000000	0.000000000000000	
0.000000000000000	0.000000000000000	0.000000000000000	
0.000000000000000	0.000000000000000	0.000000000000000	
0.000000000000000	0.000000000000000	0.000000000000000	
0.000000000000000	0.000000000000000	0.000000000000000	
0.000000000000000	0.000000000000000	0.000000000000000	
0.000000000000000	0.000000000000000	0.000000000000000	
0.000000000000000	0.000000000000000	0.000000000000000	
0.000000000000000	0.000000000000000	0.000000000000000	
0.000000000000000	0.000000000000000	0.000000000000000	
0.000000000000000	0.000000000000000	0.000000000000000	
0.000000000000000	0.000000000000000	0.000000000000000	
0.000000000000000	0.000000000000000	0.000000000000000	
0.000000000000000	0.000000000000000	0.000000000000000	
0.000000000000000	0.000000000000000	0.000000000000000	
0.000000000000000	0.000000000000000	0.000000000000000	
0.000000000000000	0.000000000000000	0.000000000000000	
0.000000000000000	0.000000000000000	0.000000000000000	
0.000000000000000	0.000000000000000	0.000000000000000	
0.000000000000000	0.000000000000000	0.000000000000000	
0.000000000000000	0.000000000000000	0.000000000000000	
0.000000000000000	0.000000000000000	0.000000000000000	
0.000000000000000	0.000000000000000	0.000000000000000	
0.000000000000000	0.000000000000000	0.000000000000000	
0.000000000000000	0.000000000000000	0.000000000000000	
0.000000000000000	0.000000000000000	0.000000000000000	
0.000000000000000	0.000000000000000	0.000000000000000	
0.000000000000000	0.000000000000000	0.000000000000000	
0.000000000000000	0.000000000000000	0.000000000000000	
0.000000000000000	0.000000000000000	0.000000000000000	
0.000000000000000	0.000000000000000	0.000000000000000	
0.000000000000000	0.000000000000000	0.000000000000000	
0.000000000000000	0.000000000000000	0.000000000000000	
0.000000000000000	0.000000000000000	0.000000000000000	
0.000000000000000	0.000000000000000	0.000000000000000	
0.000000000000000	0.000000000000000	0.000000000000000	
0.000000000000000	0.000000000000000	0.000000000000000	
0.000000000000000	0.000000000000000	0.000000000000000	
0.000000000000000	0.000000000000000	0.000000000000000	
0.000000000000000	0.000000000000000	0.000000000000000	
0.000000000000000	0.000000000000000	0.000000000000000	
0.000000000000000	0.000000000000000	0.000000000000000	
0.000000000000000	0.000000000000000	0.000000000000000	
0.000000000000000	0.000000000000000	0.000000000000000	
0.000000000000000	0.000000000000000	0.000000000000000	
0.000000000000000	0.000000000000000	0.000000000000000	
0.000000000000000	0.000000000000000	0.000000000000000	
0.000000000000000	0.000000000000000	0.000000000000000	
0.000000000000000	0.000000000000000	0.000000000000000	
0.000000000000000	0.000000000000000	0.000000000000000	
0.000000000000000	0.000000000000000	0.000000000000000	
0.000000000000000	0.000000000000000	0.000000000000000	
0.000000000000000	0.000000000000000	0.000000000000000	
0.000000000000000	0.000000000000000	0.000000000000000	
0.000000000000000	0.000000000000000	0.000000000000000	
0.000000000000000	0.000000000000000	0.000000000000000	
0.000000000000000	0.000000000000000	0.000000000000000	
0.000000000000000	0.000000000000000	0.000000000000000	
0.000000000000000	0.000000000000000	0.000000000000000	
0.000000000000000	0.000000000000000	0.000000000000000	
0.000000000000000	0.000000000000000	0.000000000000000	
0.000000000000000	0.000000000000000	0.000000000000000	
0.000000000000000	0.000000000000000	0.000000000000000	
0.000000000000000	0.000000000000000	0.000000000000000	
0.000000000000000	0.000000000000000	0.000000000000000	
0.000000000000000	0.000000000000000	0.000000000000000	
0.000000000000000	0.000000000000000	0.000000000000000	
0.000000000000000	0.000000000000000	0.000000000000000	
0.000000000000000	0.000000000000000	0.000000000000000	
0.000000000000000	0.000000000000000	0.000000000000000	
0.000000000000000	0.000000000000000	0.000000000000000	
0.000000000000000	0.000000000000000	0.000000000000000	
0.000000000000000	0.000000000000000	0.000000000000000	
0.000000000000000	0.000000000000000	0.000000000000000	
0.000000000000000	0.000000000000000	0.000000000000000	
0.000000000000000	0.000000000000000	0.000000000000000	
0.000000000000000	0.000000000000000	0.000000000000000	
0.000000000000000	0.000000000000000	0.000000000000000	
0.000000000000000	0.000000000000000	0.000000000000000	
0.000000000000000	0.000000000000000	0.000000000000000	
0.000000000000000	0.000000000000000	0.000000000000000	
0.000000000000000	0.000000000000000	0.000000000000000	
0.000000000000000	0.000000000000000	0.000000000000000	
0.000000000000000	0.000000000000000	0.000000000000000	
0.000000000000000	0.000000000000000	0.000000000000000	
0.000000000000000	0.000000000000000	0.000000000000000	
0.000000000000000	0.000000000000000	0.000000000000000	
0.000000000000000	0.000000000000000	0.000000000000000	
0.000000000000000	0.000000000000000	0.000000000000000	
0.000000000000000	0.000000000000000	0.000000000000000	
0.000000000000000	0.000000000000000	0.000000000000000	
0.000000000000000	0.000000000000000	0.000000000000000	
0.000000000000000	0.000000000000000	0.000000000000000	
0.000000000000000	0.000000000000000	0.000000000000000	
0.000000000000000	0.000000000000000	0.000000000000000	
0.000000000000000	0.000000000000000	0.000000000000000	
0.000000000000000	0.000000000000000	0.000000000000000	
0.000000000000000	0.000000000000000	0.000000000000000	
0.000000000000000	0.000000000000000	0.000000000000000	
0.000000000000000	0.000000000000000	0.000000000000000	
0.000000000000000	0.000000000000000	0.000000000000000	
0.000000000000000	0.000000000000000	0.000000000000000	
0.000000000000000	0.000000000000000	0.000000000000000	
0.000000000000000	0.000000000000000	0.000000000000000	
0.000000000000000	0.000000000000000	0.000000000000000	
0.000000000000000	0.000000000000000	0.000000000000000	
0.000000000000000	0.000000000000000	0.000000000000000	
0.000000000000000	0.000000000000000	0.000000000000000	
0.000000000000000	0.000000000000000	0.000000000000000	
0.000000000000000	0.000000000000000	0.000000000000000	
0.000000000000000	0.000000000000000	0.000000000000000	
0.000000000000000	0.000000000000000	0.000000000000000	
0.000000000000000	0.000000000000000	0.000000000000000	
0.000000000000000	0.000000000000000	0.000000000000000	
0.000000000000000	0.000000000000000	0.000000000000000	
0.000000000000000	0.000000000000000	0.000000000000000	
0.000000000000000	0.000000000000000	0.000000000000000	
0.000000000000000	0.000000000000000	0.000000000000000	
0.000000000000000	0.000000000000000	0.000000000000000	
0.000000000000000	0.000000000000000	0.000000000000000	
0.000000000000000	0.000000000000000	0.000000000000000	
0.000000000000000	0.000000000000000	0.000000000000000	
0.000000000000000	0.000000000000000	0.000000000000000	
0.000000000000000	0.000000000000000	0.000000000000000	
0.000000000000000	0.000000000000000	0.000000000000000	
0.000000000000000	0.000000000000000	0.000000000000000	
0.000000000000000	0.000000000000000	0.000000000000000	
0.000000000000000	0.000000000000000	0.000000000000000	
0.000000000000000	0.000000000000000	0.000000000000000	
0.000000000000000	0.000000000000000	0.000000000000000	
0.000000000000000	0.000000000000000	0.000000000000000	
0.000000000000000	0.000000000000000	0.000000000000000	
0.000000000000000	0.000000000000000	0.000000000000000	
0.000000000000000	0.000000000000000	0.000000000000000	
0.000000000000000	0.000000000000000	0.000000000000000	
0.000000000000000	0.000000000000000	0.000000000000000	
0.000000000000000	0.000000000000000	0.000000000000000	
0.000000000000000	0.000000000000000	0.000000000000000	
0.000000000000000	0.000000000000000	0.000000000000000	
0.000000000000000	0.000000000000000	0.000000000000000	
0.000000000000000	0.000000000000000	0.000000000000000	
0.000000000000000	0.000000000000000	0.000000000000000	
0.000000000000000	0.000000000000000	0.000000000000000	
0.000000000000000	0.000000000000000	0.000000000000000	
0.000000000000000	0.000000000000000	0.000000000000000	
0.000000000000000	0.000000000000000	0.000000000000000	
0.000000000000000	0.000000000000000	0.000000000000000	
0.000000000000000	0.000000000000000	0.000000000000000	
0.000000000000000	0.000000000000000	0.000000000000000	
0.000000000000000	0.000000000000000	0.000000000000000	
0.000000000000000	0.000000000000000	0.000000000000000	
0.000000000000000	0.000000000000000	0.000000000000000	
0.000000000000000	0.000000000000000	0.000000000000000	
0.000000000000000	0.000000000000000	0.000000000000000	
0.000000000000000	0.000000000000000	0.000000000000000	
0.000000000000000	0.000000000000000	0.000000000000000	
0.000000000000000	0.000000000000000	0.000000000000000	
0.000000000000000	0.000000000000000	0.000000000000000	
0.000000000000000	0.000000000000000	0.000000000000000	
0.000000000000000	0.000000000000000	0.000000000000000	
0.000000000000000	0.000000000000000	0.000000000000000	
0.000000000000000	0.000000000000000	0.000000000000000	
0.000000000000000	0.000000000000000	0.000000000000000	
0.000000000000000	0.000000000000000	0.000000000000000	
0.000000000000000	0.000000000000000	0.000000000000000	
0.000000000000000	0.000000000000000	0.000000000000000	
0.000000000000000	0.000000000000000	0.000000000000000	
0.000000000000000	0.000000000000000	0.000000000000000	
0.000000000000000	0.000000000000000	0.000000000000000	
0.000000000000000	0.000000000000000	0.000000000000000	
0.000000000000000	0.000000000000000	0.000000000000000	
0.000000000000000	0.000000000000000	0.000000000000000	
0.000000000000000	0.000000000000000	0.000000000000000	
0.000000000000000	0.000000000000000	0.000000000000000	
0.000000000000000	0.000000000000000	0.000000000000000	
0.000000000000000	0.000000000000000	0.000000000000000	
0.000000000000000	0.000000000000000	0.000000000000000	
0.000000000000000	0.000000000000000	0.000000000000000	
0.000000000000000	0.000000000000000	0.000000000000000	
0.000000000000000	0.000000000000000	0.000000000000000	
0.000000000000000	0.000000000000000	0.000000000000000	
0.000000000000000	0.000000000000000	0.000000000000000	
0.000000000000000	0.000000000000000	0.000000000000000	
0.000000000000000	0.000000000000000	0.000000000000000	
0.000000000000000	0.000000000000000	0.000000000000000	
0.000000000000000	0.000000000000000	0.000000000000000	
0.000000000000000	0.000000000000000	0.000000000000000	
0.000000000000000	0.000000000000000	0.000000000000000	
0.000000000000000	0.000000000000000	0.000000000000000	
0.000000000000000	0.000000000000000	0.000000000000000	
0.000000000000000	0.000000000000000	0.000000000000000	
0.000000000000000	0.000000000000000	0.000000000000000	
0.000000000000000	0.000000000000000	0.000000000000000	
0.000000000000000	0.000000000000000	0.000000000000000	
0.000000000000000	0.000000000000000	0.000000000000000	
0.000000000000000	0.000000000000000	0.000000000000000	
0.000000000000000	0.000000000000000	0.000000000000000	
0.000000000000000	0.000000000000000	0.000000000000000	
0.000000000000000	0.000000000000000	0.000000000000000	
0.000000000000000	0.000000000000000	0.000000000000000	
0.000000000000000	0.000000000000000	0.000000000000000	
0.000000000000000	0.000000000000000	0.000000000000000	
0.000000000000000	0.000000000000000	0.000000000000000	
0.000000000000000	0.000000000000000	0.000000000000000	
0.000000000000000	0.000000000000000	0.000000000000000	
0.000000000000000	0.000000000000000	0.000000000000000	
0.000000000000000	0.000000000000000	0.000000000000000	
0.000000000000000	0.000000000000000	0.000000000000000	
0.000000000000000	0.000000000000000	0.000000000000000	
0.000000000000000	0.000000000000000	0.000000000000000	
0.000000000000000	0.000000000000000	0.000000000000000	
0.000000000000000	0.000000000000000	0.000000000000000	
0.000000000000000	0.000000000000000	0.000000000000000	
0.000000000000000	0.000000000000000	0.000000000000000	
0.000000000000000	0.000000000000000	0.000000000000000	
0.000000000000000	0.000000000000000	0.000000000000000	
0.000000000000000	0.000000000000000	0.000000000000000	
0.000000000000000	0.000000000000000	0.000000000000000	
0.000000000000000	0.000000000000000	0.000000000000000	
0.000000000000000	0.000000000000000	0.000000000000000	
0.000000000000000	0.000000000000000	0.000000000000000	
0.000000000000000	0.000000000000000	0.000000000000000	
0.000000000000000	0.000000000000000	0.000000000000000	
0.000000000000000	0.000000000000000	0.000000000000000	
0.000000000000000	0.000000000000000	0.000000000000000	
0.000000000000000	0.000000000000000	0.000000000000000	
0.000000000000000	0.000000000000000	0.000000000000000	
0.000000000000000	0.000000000000000	0.000000000000000	
0.000000000000000	0.000000000000000	0.000000000000000	
0.000000000000000	0.000000000000000	0.000000000000000	
0.000000000000000	0.000000000000000	0.000000000000000	
0.000000000000000	0.000000000000000	0.000000000000000	
0.000000000000000	0.000000000000000	0.000000000000000	
0.000000000000000	0.000000000000000	0.000000000000000	
0.000000000000000	0.000000000000000	0.000000000000000	
0.000000000000000	0.000000000000000	0.000000000000000	
0.000000000000000	0.000000000000000	0.000000000000000	
0.000000000000000	0.000000000000000	0.000000000000000	
0.000000000000000	0.000000000000000	0.000000000000000	
0.000000000000000	0.000000000000000	0.000000000000000	
0.000000000000000	0.000000000000000	0.000000000000000	
0.000000000000000	0.000000000000000	0.000000000000000	
0.000000000000000	0.000000000000000	0.000000000000000	
0.000000000000000	0.000000000000000	0.000000000000000	
0.000000000000000	0.000000000000000	0.000000000000000	
0.000000000000000	0.000000000000000	0.000000000000000	
0.000000000000000	0.000000000000000	0.000000000000000	
0.000000000000000	0.000000000000000	0.000000000000000	
0.000000000000000	0.000000000000000	0.000000000000000	
0.000000000000000	0.000000000000000	0.000000000000000	
0.000000000000000	0.000000000000000	0.000000000000000	
0.000000000000000	0.000000000000000	0.000000000000000	
0.000000000000000	0.000000000000000	0.000000000000000	
0.000000000000000	0.000000000000000	0.000000000000000	
0.000000000000000	0.000000000000000	0.000000000000000	
0.000000000000000	0.000000000000000	0.000000000000000	
0.000000000000000	0.000000000000000	0.000000000000000	
0.000000000000000	0.000000000000000	0.000000000000000	
0.000000000000000	0.000000000000000	0.000000000000000	
0.000000000000000	0.000000000000000	0.000000000000000	
0.000000000000000	0.000000000000000	0.000000000000000	
0.000000000000000	0.000000000000000	0.000000000000000	
0.000000000000000	0.000000000000000	0.000000000000000	
0.000000000000000	0.000000000000000	0.000000000000000	
0.000000000000000	0.000000000000000	0.000000000000000	
0.000000000000000	0.000000000000000	0.000000000000000	
0.000000000000000	0.000000000000000	0.000000000000000	
0.000000000000000	0.000000000000000	0.000000000000000	
0.000000000000000	0.000000000000000	0.000000000000000	
0.000000000000000	0.000000000000000	0.000000000000000	
0.000000000000000	0.000000000000000	0.000000000000000	
0.000000000000000	0.000000000000000	0.000000000000000	
0.000000000000000	0.000000000000000	0.000000000000000	
0.000000000000000	0.000000000000000	0.000000000000000	
0.000000000000000	0.000000000000000	0.000000000000000	
0.000000000000000	0.000000000000000	0.000000000000000	
0.000000000000000	0.000000000000000	0.000000000000000	
0.000000000000000	0.000000000000000	0.000000000000000	
0.000000000000000	0.000000000000000	0.000000000000000	
0.000000000000000	0.000000000000000	0.000000000000000	
0.000000000000000	0.000000000000000	0.000000000000000	
0.000000000000000	0.000000000000000	0.000000000000000	
0.000000000000000	0.000000000000000	0.000000000000000	
0.000000000000000	0.000000000000000	0.000000000000000	
0.000000000000000	0.000000000000000	0.000000000000000	
0.000000000000000	0.000000000000000	0.000000000000000	
0.000000000000000	0.000000000000000	0.000000000000000	
0.000000000000000	0.000000000000000	0.000000000000000	
0.000000000000000	0.000000000000000	0.000000000000000	
0.000000000000000	0.000000000000000	0.000000000000000	
0.000000000000000	0.000000000000000	0.000000000000000	
0.000000000000000	0.000000000000000	0.000000000000000	
0.000000000000000	0.000000000000000	0.000000000000000	
0.000000000000000	0.000000000000000	0.000000000000000	
0.000000000000000	0.000000000000000	0.000000000000000	
0.000000000000000	0.000000000000000	0.000000000000000	
0.000000000000000	0.000000000000000	0.000000000000000	
0.000000000000000	0.000000000000000	0.000000000000000	
0.000000000000000	0.000000000000000	0.000000000000000	
0.000000000000000	0.000000000000000	0.000000000000000	
0.000000000000000	0.000000000000000	0.000000000000000	
0.000000000000000	0.000000000000000	0.000000000000000	
0.000000000000000	0.000000000000000	0.000000000000000	
0.000000000000000	0.000000000000000	0.000000000000000	
0.000000000000000	0.000000000000000	0.000000000000000	
0.000000000000000	0.000000000000000	0.000000000000000	
0.000000000000000	0.000000000000000	0.000000000000000	
0.000000000000000	0.000000000000000	0.000000000000000	
0.000000000000000	0.000000000000000	0.000000000000000	
0.000000000000000	0.000000000000000	0.000000000000000	
0.000000000000000	0.000000000000000	0.000000000000000	
0.000000000000000	0.000000000000000	0.000000000000000	
0.000000000000000	0.000000000000000	0.000000000000000	
0.000000000000000	0.000000000000000	0.000000000000000	
0.000000000000000	0.000000000000000	0.000000000000000	
0.000000000000000	0.000000000000000	0.000000000000000	
0.000000000000000	0.000000000000000	0.000000000000000	
0.000000000000000	0.000000000000000	0.000000000000000	
0.000000000000000	0.000000000000000	0.000000000000000	
0.000000000000000	0.000000000000000	0.000000000000000	
0.000000000000000	0.000000000000000	0.000000000000000	
0.000000000000000	0.000000000000000	0.000000000000000	
0.000000000000000	0.000000000000000	0.000000000000000	
0.000000000000000	0.000000000000000	0.000000000000000	
0.000000000000000	0.000000000000000	0.000000000000000	
0.000000000000000	0.000000000000000	0.000000000000000	
0.000000000000000	0.000000000000000	0.000000000000000	
0.000000000000000	0.000000000000000	0.000000000000000	
0.000000000000000	0.000000000000000	0.000000000000000	
0.000000000000000	0.000000000000000	0.000000000000000	
0.000000000000000	0.000000000000000	0.000000000000000	
0.000000000000000	0.000000000000000	0.000000000000000	
0.000000000000000	0.000000000000000	0.000000000000000	
0.000000000000000	0.000000000000000	0.000000000000000	
0.000000000000000	0.000000000000000	0.000000000000000	
0.000000000000000	0.000000000000000	0.000000000000000	
0.000000000000000	0.000000000000000	0.000000000000000	
0.000000000000000	0.000000000000000	0.000000000000000	
0.000000000000000	0.000000000000000	0.000000000000000	
0.000000000000000	0.000000000000000	0.000000000000000	
0.000000000000000	0.000000000000000	0.000000000000000	
0.000000000000000	0.000000000000000	0.000000000000000	
0.000000000000000	0.000000000000000	0.000000000000000	
0.000000000000000	0.000000000000000	0.000000000000000	
0.000000000000000	0.000000000000000	0.000000000000000	
0.000000000000000	0.000000000000000	0.000000000000000	
0.000000000000000	0.000000000000000	0.000000000000000	
0.000000000000000	0.000000000000000	0.000000000000000	
0.000000000000000	0.000000000000000	0.000000000000000	
0.000000000000000	0.000000000000000	0.000000000000000	
0.000000000000000	0.000000000000000	0.000000000000000	
0.000000000000000	0.000000000000000	0.000000000000000	
0.000000000000000	0.000000000000000	0.000000000000000	
0.000000000000000	0.000000000000000	0.000000000000000	
0.000000000000000	0.000000000000000	0.000000000000000	
0.000000000000000	0.000000000000000	0.000000000000000	
0.000000000000000	0.000000000000000	0.000000000000000	
0.000000000000000	0.000000000000000	0.000000000000000	
0.000000000000000	0.000000000000000	0.000000000000000	
0.000000000000000	0.000000000000000	0.000000000000000	
0.000000000000000	0.000000000000000	0.000000000000000	
0.000000000000000	0.000000000000000	0.000000000000000	
0.000000000000000	0.000000000000000	0.000000000000000	
0.000000000000000	0.000000000000000	0.000000000000000	
0.000000000000000	0.000000000000000	0.000000000000000	
0.000000000000000	0.000000000000000	0.000000000000000	
0.000000000000000	0.000000000000000	0.000000000000000	
0.000000000000000	0.000000000000000	0.000000000000000	
0.000000000000000	0.000000000000000	0.000000000000000	
0.000000000000000	0.000000000000000	0.000000000000000	
0.000000000000000	0.000000000000000	0.000000000000000	
0.000000000000000	0.000000000000000	0.000000000000000	
0.000000000000000	0.000000000000000	0.000000000000000	
0.000000000000000	0.000000000000000	0.000000000000000	
0.000000000000000	0.000000000000000	0.000000000000000	
0.000000000000000	0.000000000000000	0.000000000000000	
0.000000000000000	0.000000000000000	0.000000000000000	
0.000000000000000	0.000000000000000	0.000000000000000	
0.000000000000000	0.000000000000000	0.000000000000000	
0.000000000000000	0.000000000000000	0.000000000000000	
0.000000000000000	0.000000000000000	0.000000000000000	
0.000000000000000	0.000000000000000	0.000000000000000	
0.000000000000000	0.000000000000000	0.000000000000000	
0.000000000000000	0.000000000000000	0.000000000000000	
0.000000000000000	0.000000000000000	0.000000000000000	
0.000000000000000	0.000000000000000	0.000000000000000	
0.000000000000000	0.000000000000000	0.000000000000000	
0.000000000000000	0.000000000000000	0.000000000000000	
0.000000000000000	0.000000000000000	0.000000000000000	
0.000000000000000	0.000000000000000	0.000000000000000	
0.000000000000000	0.000000000000000	0.000000000000000	
0.000000000000000	0.000000000000000	0.000000000000000	
0.000000000000000	0.000000000000000	0.000000000000000	
0.000000000000000	0.000000000000000	0.000000000000000	
0.000000000000000	0.000000000000000	0.000000000000000	
0.000000000000000	0.000000000000000	0.000000000000000	
0.000000000000000	0.000000000000000	0.000000000000000	
0.000000000000000	0.000000000000000	0.000000000000000	
0.000000000000000	0.000000000000000	0.000000000000000	
0.000000000000000	0.000000000000000	0.000000000000000	
0.000000000000000	0.000000000000000	0.000000000000000	
0.000000000000000	0.000000000000000	0.000000000000000	
0.000000000000000	0.000000000000000	0.000000000000000	
0.000000000000000	0.000000000000000	0.000000000000000	
0.000000000000000	0.000000000000000	0.000000000000000	
0.000000000000000	0.000000000000000	0.000000000000000	
0.000000000000000	0.000000000000000	0.000000000000000	
0.000000000000000	0.000000000000000	0.000000000000000	
0.000000000000000	0.000000000000000	0.000000000000000	
0.000000000000000	0.000000000000000	0.000000000000000	
0.000000000000000	0.000000000000000	0.000000000000000	
0.000000000000000	0.000000000000000	0.000000000000000	
0.000000000000000	0.000000000000000	0.000000000000000	
0.000000000000000	0.000000000000000	0.000000000000000	
0.000000000000000	0.000000000000000	0.000000000000000	
0.000000000000000	0.000000000000000	0.000000000000000	
0.000000000000000	0.000000000000000	0.000000000000000	
0.000000000000000	0.000000000000000	0.000000000000000	
0.000000000000000	0.000000000000000	0.000000000000000	
0.000000000000000	0.000000000000000	0.000000000000000	
0.000000000000000	0.000000000000000	0.000000000000000	
0.000000000000000	0.000000000000000	0.000000000000000	
0.000000000000000	0.000000000000000	0.000000000000000	
0.000000000000000	0.000000000000000	0.000000000000000	
0.000000000000000	0.000000000000000	0.000000000000000	
0.000000000000000	0.000000000000000	0.000000000000000	
0.000000000000000	0.000000000000000	0.000000000000000	
0.000000000000000	0.000000000000000	0.000000000000000	
0.000000000000000	0.000000000000000	0.000000000000000	
0.000000000000000	0.000000000000000	0.000000000000000	
0.000000000000000	0.000000000000000	0.000000000000000	
0.000000000000000	0.000000000000000	0.000000000000000	
0.000000000000000	0.000000000000000	0.000000000000000	
0.000000000000000	0.000000000000000	0.000000000000000	
0.000000000000000	0.000000000000000	0.000000000000000	
0.000000000000000	0.000000000000000	0.000000000000000	
0.000000000000000	0.000000000000000	0.000000000000000	
0.000000000000000	0.000000000000000	0.000000000000000	
0.000000000000000	0.000000000000000	0.000000000000000	
0.000000000000000	0.000000000000000	0.000000000000000	
0.000000000000000	0.000000000000000	0.000000000000000	
0.000000000000000	0.000000000000000	0.000000000000000	
0.000000000000000	0.000000000000000	0.000000000000000	
0.000000000000000	0.000000000000000	0.000000000000000	
0.000000000000000	0.000000000000000	0.000000000000000	
0.000000000000000	0.000000000000000	0.000000000000000	
0.000000000000000	0.000000000000000	0.000000000000000	
0.000000000000000	0.000000000000000	0.000000000000000	
0.000000000000000	0.000000000000000	0.000000000000000	
0.000000000000000	0.000000000000000	0.000000000000000	
0.000000000000000	0.000000000000000	0.000000000000000	
0.000000000000000	0.000000000000000	0.000000000000000	
0.000000000000000	0.000000000000000	0.000000000000000	
0.000000000000000	0.000000000000000	0.000000000000000	
0.000000000000000	0.000000000000000	0.000000000000000	
0.000000000000000	0.000000000000000	0.000000000000000	
0.000000000000000	0.000000000000000	0.000000000000000	
0.000000000000000	0.000000000000000	0.000000000000000	
0.000000000000000	0.000000000000000	0.000000000000000	
0.000000000000000	0.000000000000000	0.000000000000000	
0.000000000000000	0.000000000000000	0.000000000000000	
0.000000000000000	0.000000000000000	0.000000000000000	
0.000000000000000	0.000000000000000	0.000000000000000	
0.000000000000000	0.000000000000000	0.000000000000000	
0.000000000000000	0.000000000000000	0.000000000000000	
0.000000000000000	0.000000000000000	0.000000000000000	
0.000000000000000	0.000000000000000	0.000000000000000	
0.000000000000000	0.000000000000000	0.000000000000000	
0.000000000000000	0.000000000000000	0.000000000000000	
0.000000000000000	0.000000000000000	0.000000000000000	
0.000000000000000	0.000000000000000	0.000000000000000	
0.000000000000000	0.000000000000000	0.000000000000000	
0.000000000000000	0.000000000000000	0.000000000000000	
0.000000000000000	0.000000000000000	0.000000000000000	
0.000000000000000	0.000000000000000	0.000000000000000	
0.000000000000000	0.000000000000000	0.000000000000000	
0.000000000000000	0.000000000000000	0.000000000000000	
0.000000000000000	0.000000000000000	0.000000000000000	
0.000000000000000	0.000000000000000	0.000000000000000	
0.000000000000000	0.000000000000000	0.000000000000000	
0.000000000000000	0.000000000000000	0.000000000000000	
0.000000000000000	0.000000000000000	0.000000000000000	
0.000000000000000	0.000000000000000	0.000000000000000	
0.000000000000000	0.000000000000000	0.000000000000000	
0.000000000000000	0.000000000000000	0.000000000000000	
0.000000000000000	0.000000000000000	0.000000000000000	
0.000000000000000	0.000000000000000	0.000000000000000	
0.000000000000000	0.000000000000000	0.000000000000000	
0.000000000000000	0.000000000000000	0.000000000000000	
0.000000000000000	0.000000000000000	0.000000000000000	
0.000000000000000	0.000000000000000	0.000000000000000	
0.000000000000000	0.000000000000000	0.000000000000000	
0.000000000000000	0.000000000000000	0.000000000000000	
0.000000000000000	0.000000000000000	0.000000000000000	
0.000000000000000	0.000000000000000	0.000000000000000	
0.000000000000000	0.000000000000000	0.000000000000000	
0.000000000000000	0.000000000000000	0.000000000000000	
0.000000000000000	0.000000000000000	0.000000000000000	
0.000000000000000	0.000000000000000	0.000000000000000	
0.000000000000000	0.000000000000000	0.000000000000000	
0.000000000000000	0.000000000000000	0.000000000000000	
0.000000000000000	0.000000000000000	0.000000000000000	
0.000000000000000	0.000000000000000	0.000000000000000	
0.000000000000000	0.000000000000000	0.000000000000000	
0.000000000000000	0.000000000000000	0.000000000000000	
0.000000000000000	0.000000000000000	0.000000000000000	
0.000000000000000	0.000000000000000	0.000000000000000	
0.000000000000000	0.000000000000000	0.000000000000000	
0.000000000000000	0.000000000000000	0.000000000000000	
0.000000000000000	0.000000000000000	0.000000000000000	
0.000000000000000	0.000000000000000	0.000000000000000	
0.000000000000000	0.000000000000000	0.000000000000000	
0.000000000000000	0.000000000000000	0.000000000000000	
0.000000000000000	0.000000000000000	0.000000000000000	
0.000000000000000	0.000000000000000	0.000000000000000	
0.000000000000000	0.000000000000000	0.000000000000000	
0.000000000000000	0.000000000000000	0.000000000000000	
0.000000000000000	0.000000000000000	0.000000000000000	
0.000000000000000	0.000000000000000	0.000000000000000	
0.000000000000000	0.000000000000000	0.000000000000000	
0.000000000000000	0.000000000000000	0.000000000000000	
0.000000000000000	0.000000000000000	0.000000000000000	
0.000000000000000	0.000000000000000	0.000000000000000	
0.000000000000000	0.000000000000000	0.000000000000000	
0.000000000000000	0.000000000000000	0.000000000000000	
0.000000000000000	0.000000000000000	0.000000000000000	
0.000000000000000	0.000000000000000	0.000000000000000	
0.000000000000000	0.000000000000000	0.000000000000000	
0.000000000000000	0.000000000000000	0.000000000000000	
0.000000000000000	0.000000000000000	0.000000000000000	
0.000000000000000	0.000000000000000	0.000000000000000	
0.000000000000000	0.000000000000000	0.000000000000000	
0.000000000000000	0.000000000000000	0.000000000000000	
0.000000000000000	0.000000000000000	0.000000000000000	
0.000000000000000	0.000000000000000	0.000000000000000	
0.000000000000000	0.000000000000000	0.000000000000000	
0.000000000000000	0.000000000000000	0.000000000000000	
0.000000000000000	0.000000000000000	0.000000000000000	
0.000000000000000	0.000000000000000	0.000000000000000	
0.000000000000000	0.000000000000000	0.000000000000000	
0.000000000000000	0.000000000000000	0.000000000000000	
0.000000000000000	0.000000000000000	0.000000000000000	
0.000000000000000	0.000000000000000	0.000000000000000	
0.000000000000000	0.000000000000000	0.000000000000000	
0.000000000000000	0.000000000000000	0.000000000000000	
0.000000000000000	0.000000000000000	0.000000000000000	
0.000000000000000	0.000000000000000	0.000000000000000	
0.000000000000000	0.000000000000000	0.000000000000000	
0.000000000000000	0.000000000000000	0.000000000000000	
0.000000000000000	0.000000000000000	0.000000000000000	
0.000000000000000	0.000000000000000	0.000000000000000	
0.000000000000000	0.000000000000000	0.000000000000000	
0.000000000000000	0.000000000000000	0.000000000000000	
0.000000000000000	0.000000000000000	0.000000000000000	
0.000000000000000	0.000000000000000	0.000000000000000	
0.000000000000000	0.000000000000000	0.000000000000000	
0.000000000000000	0.000000000000000	0.000000000000000	
0.000000000000000	0.000000000000000	0.000000000000000	
0.000000000000000	0.000000000000000	0.000000000000000	
0.000000000000000	0.000000000000000	0.000000000000000	
0.000000000000000	0.000000000000000	0.000000000000000	
0.000000000000000	0.000000000000000	0.000000000000000	
0.000000000000000	0.000000000000000	0.000000000000000	
0.000000000000000	0.000000000000000	0.000000000000000	
0.000000000000000	0.000000000000000	0.000000000000000	
0.000000000000000	0.000000000000000	0.000000000000000	
0.000000000000000	0.000000000000000	0.000000000000000	
0.000000000000000	0.000000000000000	0.000000000000000	
0.000000000000000	0.000000000000000	0.000000000000000	
0.000000000000000	0.000000000000000	0.000000000000000	
0.000000000000000	0.000000000000000	0.000000000000000	
0.000000000000000	0.000000000000000	0.000000000000000	
0.000000000000000	0.000000000000000	0.000000000000000	
0.000000000000000	0.000000000000000	0.000000000000000	
0.000000000000000	0.000000000000000	0.000000000000000	
0.000000000000000	0.000000000000000	0.000000000000000	
0.000000000000000	0.000000000000000	0.000000000000000	
0.000000000000000	0.000000000000000	0.000000000000000	
0.000000000000000	0.000000000000000	0.000000000000000	
0.000000000000000	0.000000000000000	0.000000000000000	
0.000000000000000	0.000000000000000	0.000000000000000	
0.000000000000000	0.000000000000000	0.000000000000000	
0.000000000000000	0.000000000000000	0.000000000000000	
0.000000000000000	0.000000000000000	0.000000000000000	
0.000000000000000	0.000000000000000	0.000000000000000	
0.000000000000000	0.000000000000000	0.000000000000000	
0.000000000000000	0.000000000000000	0.000000000000000	
0.000000000000000	0.000000000000000	0.000000000000000	
0.000000000000000	0.000000000000000	0.000000000000000	
0.000000000000000	0.000000000000000	0.000000000000000	
0.000000000000000	0.000000000000000	0.000000000000000	
0.000000000000000	0.000000000000000	0.000000000000000	
0.000000000000000	0.000000000000000	0.000000000000000	
0.000000000000000	0.000000000000000	0.000000000000000	
0.000000000000000	0.000000000000000	0.000000000000000	
0.000000000000000	0.000000000000000	0.000000000000000	
0.000000000000000	0.000000000000000	0.000000000000000	
0.000000000000000	0.000000000000000	0.000000000000000	
0.000000000000000	0.000000000000000	0.000000000000000	
0.000000000000000	0.000000000000000	0.000000000000000	
0.000000000000000	0.000000000000000	0.000000000000000	
0.000000000000000	0.000000000000000	0.000000000000000	
0.000000000000000	0.000000000000000	0.000000000000000	
0.000000000000000	0.000000000000000	0.000000000000000	
0.000000000000000	0.000000000000000	0.000000000000000	
0.000000000000000	0.000000000000000	0.000000000000000	
0.000000000000000	0.000000000000000	0.000000000000000	
0.000000000000000	0.000000000000000	0.000000000000000	
0.000000000000000	0.000000000000000	0.000000000000000	
0.000000000000000	0.000000000000000	0.000000000000000	
0.000000000000000	0.000000000000000	0.000000000000000	
0.000000000000000	0.000000000000000	0.000000000000000	
0.000000000000000	0.000000000000000	0.000000000000000	
0.000000000000000	0.000000000000000	0.000000000000000	
0.000000000000000	0.000000000000000	0.000000000000000	
0.000000000000000	0.000000000000000	0.000000000000000	
0.000000000000000	0.000000000000000	0.000000000000000	
0.000000000000000	0.000000000000000	0.000000000000000	
0.000000000000000	0.000000000000000	0.000000000000000	
0.000000000000000	0.000000000000000	0.000000000000000	
0.000000000000000	0.000000000000000	0.000000000000000	
0.000000000000000	0.000000000000000	0.000000000000000	
0.000000000000000	0.000000000000000	0.000000000000000	
0.000000000000000	0.000000000000000	0.000000000000000	
0.000000000000000	0.000000000000000	0.000000000000000	
0.000000000000000	0.000000000000000	0.000000000000000	
0.000000000000000	0.000000000000000	0.000000000000000	
0.000000000000000	0.000000000000000	0.000000000000000	
0.000000000000000	0.000000000000000	0.000000000000000	
0.000000000000000	0.000000000000000	0.000000000000000	
0.000000000000000	0.000000000000000	0.000000000000000	
0.000000000000000	0.000000000000000	0.000000000000000	
0.000000000000000	0.000000000000000	0.000000000000000	
0.000000000000000	0.000000000000000	0.000000000000000	
0.000000000000000	0.000000000000000	0.000000000000000	
0.000000000000000	0.000000000000000	0.000000000000000	
0.000000000000000	0.000000000000000	0.000000000000000	
0.000000000000000	0.000000000000000	0.000000000000000	
0.000000000000000	0.000000000000000	0.000000000000000	
0.000000000000000	0.000000000000000	0.000000000000000	
0.000000000000000	0.000000000000000	0.000000000000000	
0.000000000000000	0.000000000000000	0.000000000000000	
0.000000000000000	0.000000000000000	0.000000000000000	
0.000000000000000	0.000000000000000	0.000000000000000	
0.000000000000000	0.000000000000000	0.000000000000000	
0.000000000000000	0.000000000000000	0.000000000000000	
0.000000000000000	0.000000000000000	0.000000000000000	
0.000000000000000	0.000000000000000	0.000000000000000	
0.000000000000000	0.000000000000000	0.000000000000000	
0.000000000000000	0.000000000000000	0.000000000000000	
0.000000000000000	0.000000000000000	0.000000000000000	
0.000000000000000	0.000000000000000	0.000000000000000	
0.000000000000000	0.000000000000000	0.000000000000000	
0.000000000000000	0.000000000000000	0.000000000000000	
0.000000000000000	0.000000000000000	0.000000000000000	
0.000000000000000	0.000000000000000	0.000000000000000	
0.000000000000000	0.000000000000000	0.000000000000000	
0.000000000000000	0.000000000000000	0.000000000000000	
0.000000000000000	0.000000000000000	0.000000000000000	
0.000000000000000	0.000000000000000	0.000000000000000	
0.000000000000000	0.000000000000000	0.000000000000000	
0.000000000000000	0.000000000000000	0.000000000000000	
0.000000000000000	0.000000000000000	0.000000000000000	
0.000000000000000	0.000000000000000	0.000000000000000	
0.000000000000000	0.000000000000000	0.000000000000000	
0.000000000000000	0.000000000000000	0.000000000000000	
0.000000000000000	0.000000000000000	0.000000000000000	
0.000000000000000	0.000000000000000	0.000000000000000	
0.000000000000000	0.000000000000000	0.000000000000000	
0.000000000000000	0.000000000000000	0.000000000000000	
0.000000000000000	0.000000000000000	0.000000000000000	
0.000000000000000	0.000000000000000	0.000000000000000	
0.000000000000000	0.000000000000000	0.000000000000000	
0.000000000000000	0.000000000000000	0.000000000000000	
0.000000000000000	0.000000000000000	0.000000000000000	
0.000000000000000	0.000000000000000	0.000000000000000	
0.000000000000000	0.000000000000000	0.000000000000000	
0.000000000000000	0.000000000000000	0.000000000000000	
0.000000000000000	0.000000000000000	0.000000000000000	
0.000000000000000	0.000000000000000	0.000000000000000	
0.000000000000000	0.000000000000000	0.000000000000000	
0.000000000000000	0.000000000000000	0.000000000000000	
0.000000000000000	0.000000000000000	0.000000000000000	
0.000000000000000	0.000000000000000	0.000000000000000	
0.000000000000000	0.000000000000000	0.000000000000000	
0.000000000000000	0.000000000000000	0.000000000000000	
0.000000000000000	0.000000000000000	0.000000000000000	
0.000000000000000	0.000000000000000	0.000000000000000	
0.000000000000000	0.000000000000000	0.000000000000000	
0.000000000000000	0.000000000000000	0.000000000000000	
0.000000000000000	0.000000000000000	0.000000000000000	
0.000000000000000	0.000000000000000	0.000000000000000	
0.000000000000000	0.000000000000000	0.000000000000000	
0.000000000000000	0.000000000000000	0.000000000000000	
0.000000000000000	0.000000000000000	0.000000000000000	
0.000000000000000	0.000000000000000	0.000000000000000	
0.000000000000000	0.000000000000000	0.000000000000000	
0.000000000000000	0.000000000000000	0.000000000000000	
0.000000000000000	0.000000000000000	0.000000000000000	
0.000000000000000	0.000000000000000	0.000000000000000	
0.000000000000000	0.000000000000000	0.000000000000000	
0.000000000000000	0.000000000000000	0.000000000000000	
0.000000000000000	0.000000000000000	0.000000000000000	
0.000000000000000	0.000000000000000	0.000000000000000	
0.000000000000000	0.000000000000000	0.000000000000000	
0.000000000000000	0.000000000000000	0.000000000000000	
0.000000000000000	0.000000000000000	0.000000000000000	
0.000000000000000	0.000000000000000	0.000000000000000	
0.000000000000000	0.000000000000000	0.000000000000000	
0.000000000000000	0.000000000000000	0.000000000000000	
0.000000000000000	0.000000000000000	0.000000000000000	
0.000000000000000	0.000000000000000	0.000000000000000	
0.000000000000000	0.000000000000000	0.000000000000000	
0.000000000000000	0.000000000000000	0.000000000000000	
0.000000000000000	0.000000000000000	0.000000000000000	
0.000000000000000	0.000000000000000	0.000000000000000	
0.000000000000000	0.000000000000000	0.000000000000000	
0.000000000000000	0.000000000000000	0.000000000000000	
0.000000000000000	0.000000000000000	0.000000000000000	
0.000000000000000	0.000000000000000	0.000000000000000	
0.000000000000000	0.000000000000000	0.000000000000000	
0.000000000000000	0.000000000000000	0.000000000000000	
0.000000000000000	0.000000000000000	0.000000000000000	
0.000000000000000	0.000000000000000	0.000000000000000	
0.000000000000000	0.000000000000000	0.000000000000000	
0.000000000000000	0.000000000000000	0.000000000000000	
0.000000000000000	0.000000000000000	0.000000000000000	
0.000000000000000	0.000000000000000	0.000000000000000	
0.000000000000000	0.000000000000000	0.000000000000000	
0.000000000000000	0.000000000000000	0.000000000000000	
0.000000000000000	0.000000000000000	0.000000000000000	
0.000000000000000	0.000000000000000	0.000000000000000	
0.000000000000000	0.000000000000000	0.000000000000000	
0.000000000000000	0.000000000000000	0.000000000000000	
0.000000000000000	0.000000000000000	0.000000000000000	
0.000000000000000	0.000000000000000	0.000000000000000	
0.000000000000000	0.000000000000000	0.000000000000000	
0.000000000000000	0.000000000000000	0.000000000000000	
0.000000000000000	0.000000000000000	0.000000000000000	
0.000000000000000	0.000000000000000	0.000000000000000	
0.000000000000000	0.000000000000000	0.000000000000000	
0.000000000000000	0.000000000000000	0.000000000000000	
0.000000000000000	0.000000000000000	0.000000000000000	
0.000000000000000	0.000000000000000	0.000000000000000	
0.000000000000000	0.000000000000000	0.000000000000000	
0.000000000000000	0.000000000000000	0.000000000000000	
0.000000000000000	0.000000000000000	0.000000000000000	
0.000000000000000	0.000000000000000	0.000000000000000	
0.000000000000000	0.000000000000000	0.000000000000000	
0.000000000000000	0.000000000000000	0.000000000000000	
0.000000000000000	0.000000000000000	0.000000000000000	
0.000000000000000	0.000000000000000	0.000000000000000	
0.000000000000000	0.000000000000000	0.000000000000000	
0.000000000000000	0.000000000000000	0.000000000000000	
0.000000000000000	0.000000000000000	0.000000000000000	
0.000000000000000	0.000000000000000	0.000000000000000	
0.000000000000000	0.000000000000000	0.000000000000000	
0.000000000000000	0.000000000000000	0.000000000000000	
0.000000000000000	0.000000000000000	0.000000000000000	
0.000000000000000	0.000000000000000	0.000000000000000	
0.000000000000000	0.000000000000000	0.000000000000000	
0.000000000000000	0.000000000000000	0.000000000000000	
0.000000000000000	0.000000000000000	0.000000000000000	
0.000000000000000	0.000000000000000	0.000000000000000	
0.000000000000000	0.000000000000000	0.000000000000000	
0.000000000000000	0.000000000000000	0.000000000000000	
0.000000000000000	0.000000000000000	0.000000000000000	
0.000000000000000	0.000000000000000	0.000000000000000	
0.000000000000000	0.000000000000000	0.000000000000000	
0.000000000000000	0.000000000000000	0.000000000000000	
0.000000000000000	0.000000000000000	0.000000000000000	
0.000000000000000	0.000000000000000	0.000000000000000	
0.000000000000000	0.000000000000000	0.000000000000000	
0.000000000000000	0.000000000000000	0.000000000000000	
0.000000000000000	0.000000000000000	0.000000000000000	
0.000000000000000	0.000000000000000	0.000000000000000	
0.000000000000000	0.000000000000000	0.000000000000000	
0.000000000000000	0.000000000000000	0.000000000000000	
0.000000000000000	0.000000000000000	0.000000000000000	
0.000000000000000	0.000000000000000	0.000000000000000	
0.000000000000000	0.000000000000000	0.000000000000000	
0.000000000000000	0.000000000000000	0.000000000000000	
0.000000000000000	0.000000000000000	0.000000000000000	
0.000000000000000	0.000000000000000	0.000000000000000	
0.000000000000000	0.000000000000000	0.000000000000000	
0.000000000000000	0.000000000000000	0.000000000000000	
0.000000000000000	0.000000000000000	0.000000000000000	
0.000000000000000	0.000000000000000	0.000000000000000	
0.000000000000000	0.000000000000000	0.000000000000000	
0.000000000000000	0.000000000000000	0.000000000000000	
0.000000000000000	0.000000000000000	0.000000000000000	
0.000000000000000	0.000000000000000	0.000000000000000	
0.000000000000000	0.000000000000000	0.000000000000000	
0.000000000000000	0.000000000000000	0.000000000000000	
0.000000000000000	0.000000000000000	0.000000000000000	
0.000000000000000	0.000000000000000	0.000000000000000	
0.000000000000000	0.000000000000000	0.000000000000000	
0.000000000000000	0.000000000000000	0.000000000000000	
0.000000000000000	0.000000000000000	0.000000000000000	
0.000000000000000	0.000000000000000	0.000000000000000	
0.000000000000000	0.000000000000000	0.000000000000000	
0.000000000000000	0.000000000000000	0.000000000000000	
0.000000000000000	0.000000000000000	0.000000000000000	
0.000000000000000	0.000000000000000	0.000000000000000	
0.000000000000000	0.000000000000000	0.000000000000000	
0.000000000000000	0.000000000000000	0.000000000000000	
0.000000000000000	0.000000000000000	0.000000000000000	
0.000000000000000	0.000000000000000	0.000000000000000	
0.000000000000000	0.000000000000000	0.000000000000000	
0.000000000000000	0.000000000000000	0.000000000000000	
0.000000000000000	0.000000000000000	0.000000000000000	
0.000000000000000	0.000000000000000	0.000000000000000	
0.000000000000000	0.000000000000000	0.000000000000000	
0.000000000000000	0.000000000000000	0.000000000000000	
0.000000000000000	0.000000000000000	0.000000000000000	
0.000000000000000	0.000000000000000	0.000000000000000	
0.000000000000000	0.000000000000000	0.000000000000000	
0.000000000000000	0.000000000000000	0.000000000000000	
0.000000000000000	0.000000000000000	0.000000000000000	
0.000000000000000	0.000000000000000	0.000000000000000	
0.000000000000000	0.000000000000000	0.000000000000000	
0.000000000000000	0.000000000000000	0.000000000000000	
0.000000000000000	0.000000000000000	0.000000000000000	
0.000000000000000	0.000000000000000	0.000000000000000	
0.000000000000000	0.000000000000000	0.000000000000000	
0.000000000000000	0.000000000000000	0.000000000000000	
0.000000000000000	0.000000000000000	0.000000000000000	
0.000000000000000	0.000000000000000	0.000000000000000	
0.000000000000000	0.000000000000000	0.000000000000000	
0.000000000000000	0.000000000000000	0.000000000000000	
0.000000000000000	0.000000000000000	0.000000000000000	
0.000000000000000	0.000000000000000	0.000000000000000	
0.000000000000000	0.000000000000000	0.000000000000000	
0.000000000000000	0.000000000000000	0.000000000000000	
0.000000000000000	0.000000000000000	0.000000000000000	
0.000000000000000	0.000000000000000	0.000000000000000	
0.000000000000000	0.000000000000000	0.000000000000000	
0.000000000000000	0.000000000000000	0.000000000000000	
0.000000000000000	0.000000000000000	0.000000000000000	
0.000000000000000	0.000000000000000	0.000000000000000	
0.000000000000000	0.000000000000000	0.000000000000000	
0.000000000000000	0.000000000000000	0.000000000000000	
0.000000000000000	0.000000000000000	0.000000000000000	
0.000000000000000	0.000000000000000	0.000000000000000	
0.000000000000000	0.000000000000000	0.000000000000000	
0.000000000000000	0.000000000000000	0.000000000000000	
0.000000000000000	0.000000000000000	0.000000000000000	
0.000000000000000	0.000000000000000	0.000000000000000	
0.000000000000000	0.000000000000000	0.000000000000000	
0.000000000000000	0.000000000000000	0.000000000000000	
0.000000000000000	0.000000000000000	0.000000000000000	
0.000000000000000	0.000000000000000	0.000000000000000	
0.000000000000000	0.000000000000000	0.000000000000000	
0.000000000000000	0.000000000000000	0.000000000000000	
0.000000000000000	0.000000000000000	0.000000000000000	
0.000000000000000	0.000000000000000	0.000000000000000	
0.000000000000000	0.000000000000000	0.000000000000000	
0.000000000000000	0.000000000000000	0.000000000000000	
0.000000000000000	0.000000000000000	0.000000000000000	
0.000000000000000	0.000000000000000	0.000000000000000	
0.000000000000000	0.000000000000000	0.000000000000000	
0.000000000000000	0.000000000000000	0.000000000000000	
0.000000000000000	0.000000000000000	0.000000000000000	
0.000000000000000	0.000000000000000	0.000000000000000	
0.000000000000000	0.000000000000000	0.000000000000000	
0.000000000000000	0.000000000000000	0.000000000000000	
0.000000000000000	0.000000000000000	0.000000000000000	
0.000000000000000	0.000000000000000	0.000000000000000	
0.000000000000000	0.000000000000000	0.000000000000000	
0.000000000000000	0.000000000000000	0.000000000000000	
0.000000000000000	0.000000000000000	0.000000000000000	
0.000000000000000	0.000000000000000	0.000000000000000	
0.000000000000000	0.000000000000000	0.000000000000000	
0.000000000000000	0.000000000000000	0.000000000000000	
0.000000000000000	0.000000000000000	0.000000000000000	
0.000000000000000	0.000000000000000	0.000000000000000	
0.000000000000000	0.000000000000000	0.000000000000000	
0.000000000000000	0.000000000000000	0.000000000000000	
0.000000000000000	0.000000000000000	0.000000000000000	
0.000000000000000	0.000000000000000	0.000000000000000	
0.000000000000000	0.000000000000000	0.000000000000000	
0.000000000000000	0.000000000000000	0.000000000000000	
0.000000000000000	0.000000000000000	0.000000000000000	
0.000000000000000	0.000000000000000	0.000000000000000	
0.000000000000000	0.000000000000000	0.000000000000000	
0.000000000000000	0.000000000000000	0.000000000000000	
0.000000000000000	0.000000000000000	0.000000000000000	
0.000000000000000	0.000000000000000	0.000000000000000	
0.000000000000000	0.000000000000000	0.000000000000000	
0.000000000000000	0.000000000000000	0.000000000000000	
0.000000000000000	0.000000000000000	0.000000000000000	
0.000000000000000	0.000000000000000	0.000000000000000	
0.000000000000000	0.000000000000000	0.000000000000000	
0.000000000000000	0.000000000000000	0.000000000000000	
0.000000000000000	0.000000000000000	0.000000000000000	
0.000000000000000	0.000000000000000	0.000000000000000	
0.000000000000000	0.000000000000000	0.000000000000000	
0.000000000000000	0.000000000000000	0.000000000000000	
0.000000000000000	0.000000000000000	0.000000000000000	
0.000000000000000	0.000000000000000	0.000000000000000	
0.000000000000000	0.000000000000000	0.000000000000000	
0.000000000000000	0.000000000000000	0.000000000000000	
0.000000000000000	0.000000000000000	0.000000000000000	
0.000000000000000	0.000000000000000	0.000000000000000	
0.000000000000000	0.000000000000000	0.000000000000000	
0.000000000000000	0.000000000000000	0.000000000000000	
0.000000000000000	0.000000000000000	0.000000000000000	
0.000000000000000	0.000000000000000	0.000000000000000	
0.000000000000000	0.000000000000000	0.000000000000000	
0.000000000000000	0.000000000000000	0.000000000000000	
0.000000000000000	0.000000000000000	0.000000000000000	
0.000000000000000	0.000000000000000	0.000000000000000	
0.000000000000000	0.000000000000000	0.000000000000000	
0.000000000000000	0.000000000000000	0.000000000000000	
0.000000000000000	0.000000000000000	0.000000000000000	
0.000000000000000	0.000000000000000	0.000000000000000	
0.000000000000000	0.000000000000000	0.000000000000000	
0.000000000000000	0.000000000000000	0.000000000000000	
0.000000000000000	0.000000000000000	0.000000000000000	
0.000000000000000	0.000000000000000	0.000000000000000	
0.000000000000000	0.000000000000000	0.000000000000000	
0.000000000000000	0.000000000000000	0.000000000000000	
0.000000000000000	0.000000000000000	0.000000000000000	
0.000000000000000	0.000000000000000	0.000000000000000	
0.000000000000000	0.000000000000000	0.000000000000000	
0.000000000000000	0.000000000000000	0.000000000000000	
0.000000000000000	0.000000000000000	0.000000000000000	
0.000000000000000	0.000000000000000	0.000000000000000	
0.000000000000000	0.000000000000000	0.000000000000000	
0.000000000000000	0.000000000000000	0.000000000000000	
0.000000000000000	0.000000000000000	0.000000000000000	
0.000000000000000	0.000000000000000	0.000000000000000	
0.000000000000000	0.000000000000000	0.000000000000000	
0.000000000000000	0.000000000000000	0.000000000000000	
0.000000000000000	0.000000000000000	0.000000000000000	
0.000000000000000	0.000000000000000	0.000000000000000	
0.000000000000000	0.000000000000000	0.000000000000000	
0.000000000000000	0.000000000000000	0.000000000000000	
0.000000000000000	0.000000000000000	0.000000000000000	
0.000000000000000	0.000000000000000	0.000000000000000	
0.000000000000000	0.000000000000000	0.000000000000000	
0.000000000000000	0.000000000000000	0.000000000000000	
0.000000000000000	0.000000000000000	0.000000000000000	
0.000000000000000	0.000000000000000	0.000000000000000	
0.000000000000000	0.000000000000000	0.000000000000000	
0.000000000000000	0.000000000000000	0.000000000000000	
0.000000000000000	0.000000000000000	0.000000000000000	
0.000000000000000	0.000000000000000	0.000000000000000	
0.000000000000000	0.000000000000000	0.000000000000000	
0.000000000000000	0.000000000000000	0.000000000000000	
0.000000000000000	0.000000000000000	0.000000000000000	
0.000000000000000	0.000000000000000	0.000000000000000	
0.000000000000000	0.000000000000000	0.000000000000000	
0.000000000000000	0.000000000000000	0.000000000000000	
0.000000000000000	0.000000000000000	0.000000000000000	
0.000000000000000	0.000000000000000	0.000000000000000	
0.000000000000000	0.000000000000000	0.000000000000000	
0.000000000000000	0.000000000000000	0.000000000000000	
0.000000000000000	0.000000000000000	0.000000000000000	
0.000000000000000	0.000000000000000	0.000000000000000	
0.000000000000000	0.000000000000000	0.000000000000000	
0.000000000000000	0.000000000000000	0.000000000000000	
0.000000000000000	0.000000000000000	0.000000000000000	
0.000000000000000	0.000000000000000	0.000000000000000	
0.000000000000000	0.000000000000000	0.000000000000000	
0.000000000000000	0.000000000000000	0.000000000000000	
0.000000000000000	0.000000000000000	0.000000000000000	
0.000000000000000	0.000000000000000	0.000000000000000	
0.000000000000000	0.000000000000000	0.000000000000000	
0.000000000000000	0.000000000000000	0.000000000000000	
0.000000000000000	0.000000000000000	0.000000000000000	
0.000000000000000	0.000000000000000	0.000000000000000	
0.000000000000000	0.000000000000000	0.000000000000000	
0.000000000000000	0.000000000000000	0.000000000000000	
0.000000000000000	0.000000000000000	0.000000000000000	
0.000000000000000	0.000000000000000	0.000000000000000	
0.000000000000000	0.000000000000000	0.000000000000000	
0.000000000000000	0.000000000000000	0.000000000000000	
0.000000000000000	0.000000000000000	0.000000000000000	
0.000000000000000	0.000000000000000	0.000000000000000	
0.000000000000000	0.000000000000000	0.000000000000000	
0.000000000000000	0.000000000000000	0.000000000000000	
0.000000000000000	0.000000000000000	0.000000000000000	
0.000000000000000	0.000000000000000	0.000000000000000	
0.000000000000000	0.000000000000000	0.000000000000000	
0.000000000000000	0.000000000000000	0.000000000000000	
0.000000000000000	0.000000000000000	0.000000000000000	
0.000000000000000	0.000000000000000	0.000000000000000	
0.000000000000000	0.000000000000000	0.000000000000000	
0.000000000000000	0.000000000000000	0.000000000000000	
0.000000000000000	0.000000000000000	0.000000000000000	
0.000000000000000	0.000000000000000	0.000000000000000	
0.000000000000000	0.000000000000000	0.000000000000000	
0.000000000000000	0.000000000000000	0.000000000000000	
0.000000000000000	0.000000000000000	0.000000000000000	
0.000000000000000	0.000000000000000	0.000000000000000	
0.000000000000000	0.000000000000000	0.000000000000000	
0.000000000000000	0.000000000000000	0.000000000000000	
0.000000000000000	0.000000000000000	0.000000000000000	
0.000000000000000	0.000000000000000	0.000000000000000	
0.000000000000000	0.000000000000000	0.000000000000000	
0.000000000000000	0.000000000000000	0.000000000000000	
0.000000000000000	0.000000000000000	0.000000000000000	
0.000000000000000	0.000000000000000	0.000000000000000	
0.000000000000000	0.000000000000000	0.000000000000000	
0.000000000000000	0.000000000000000	0.000000000000000	
0.000000000000000	0.000000000000000	0.000000000000000	
0.000000000000000	0.000000000000000	0.000000000000000	
0.000000000000000	0.000000000000000	0.000000000000000	
0.000000000000000	0.000000000000000	0.000000000000000	
0.000000000000000	0.000000000000000	0.000000000000000	
0.000000000000000	0.000000000000000	0.000000000000000	
0.000000000000000	0.000000000000000	0.000000000000000	
0.000000000000000	0.000000000000000	0.000000000000000	
0.000000000000000	0.000000000000000	0.000000000000000	
0.000000000000000	0.000000000000000	0.000000000000000	
0.000000000000000	0.000000000000000	0.000000000000000	
0.000000000000000	0.000000000000000	0.000000000000000	
0.000000000000000	0.000000000000000	0.000000000000000	
0.000000000000000	0.000000000000000	0.000000000000000	
0.000000000000000	0.000000000000000	0.000000000000000	
0.000000000000000	0.000000000000000	0.000000000000000	
0.000000000000000	0.000000000000000	0.000000000000000	
0.000000000000000	0.000000000000000	0.000000000000000	
0.000000000000000	0.000000000000000	0.000000000000000	
0.000000000000000	0.000000000000000	0.000000000000000	
0.000000000000000	0.000000000000000	0.000000000000000	
0.000000000000000	0.000000000000000	0.000000000000000	
0.000000000000000	0.000000000000000	0.000000000000000	
0.000000000000000	0.000000000000000	0.000000000000000	
0.000000000000000	0.000000000000000	0.000000000000000	
0.000000000000000	0.000000000000000	0.000000000000000	
0.000000000000000	0.000000000000000	0.000000000000000	
0.000000000000000	0.000000000000000	0.000000000000000	
0.000000000000000	0.000000000000000	0.000000000000000	
0.000000000000000	0.000000000000000	0.000000000000000	
0.000000000000000	0.000000000000000	0.000000000000000	
0.000000000000000	0.000000000000000	0.000000000000000	
0.000000000000000	0.000000000000000	0.000000000000000	
0.000000000000000	0.000000000000000	0.000000000000000	
0.000000000000000	0.000000000000000	0.000000000000000	
0.000000000000000	0.000000000000000	0.000000000000000	
0.000000000000000	0.000000000000000	0.000000000000000	
0.000000000000000	0.000000000000000	0.000000000000000	
0.000000000000000	0.000000000000000	0.000000000000000	
0.000000000000000	0.000000000000000	0.000000000000000	
0.000000000000000	0.000000000000000	0.000000000000000	
0.000000000000000	0.000000000000000	0.000000000000000	
0.000000000000000	0.000000000000000	0.000000000000000	
0.000000000000000	0.000000000000000	0.000000000000000	
0.000000000000000	0.000000000000000	0.000000000000000	
0.000000000000000	0.000000000000000	0.000000000000000	
0.000000000000000	0.000000000000000	0.000000000000000	
0.000000000000000	0.000000000000000	0.000000000000000	
0.000000000000000	0.000000000000000	0.000000000000000	
0.000000000000000	0.000000000000000	0.000000000000000	
0.000000000000000	0.000000000000000	0.000000000000000	
0.000000000000000	0.000000000000000	0.000000000000000	
0.000000000000000	0.000000000000000	0.000000000000000	
0.000000000000000	0.000000000000000	0.000000000000000	
0.000000000000000	0.000000000000000	0.000000000000000	
0.000000000000000	0.000000000000000	0.000000000000000	
0.000000000000000	0.000000000000000	0.000000000000000	
0.000000000000000	0.000000000000000	0.000000000000000	
0.000000000000000	0.000000000000000	0.000000000000000	
0.000000000000000	0.000000000000000	0.000000000000000	
0.000000000000000	0.000000000000000	0.000000000000000	
0.000000000000000	0.000000000000000	0.000000000000000	
0.000000000000000	0.000000000000000	0.000000000000000	
0.000000000000000	0.000000000000000	0.000000000000000	
0.000000000000000	0.000000000000000	0.000000000000000	
0.000000000000000	0.000000000000000	0.000000000000000	
0.000000000000000	0.000000000000000	0.000000000000000	
0.000000000000000	0.000000000000000	0.000000000000000	
0.000000000000000	0.000000000000000	0.000000000000000	
0.000000000000000	0.000000000000000	0.000000000000000	
0.000000000000000	0.000000000000000	0.000000000000000	
0.000000000000000	0.000000000000000	0.000000000000000	
0.000000000000000	0.000000000000000	0.000000000000000	
0.000000000000000	0.000000000000000	0.000000000000000	
0.000000000000000	0.000000000000000	0.000000000000000	
0.000000000000000	0.000000000000000	0.000000000000000	
0.000000000000000	0.000000000000000	0.000000000000000	
0.000000000000000	0.000000000000000	0.000000000000000	
0.000000000000000	0.000000000000000	0.000000000000000	
0.000000000000000	0.000000000000000	0.000000000000000	
0.000000000000000	0.000000000000000	0.000000000000000	
0.000000000000000	0.000000000000000	0.000000000000000	
0.000000000000000	0.000000000000000	0.000000000000000	
0.000000000000000	0.000000000000000	0.000000000000000	
0.000000000000000	0.000000000000000	0.000000000000000	
0.000000000000000	0.000000000000000	0.000000000000000	
0.000000000000000	0.000000000000000	0.000000000000000	
0.000000000000000	0.000000000000000	0.000000000000000	
0.000000000000000	0.000000000000000	0.000000000000000	
0.000000000000000	0.000000000000000	0.000000000000000	
0.000000000000000	0.000000000000000	0.000000000000000	
0.000000000000000	0.000000000000000	0.000000000000000	
0.000000000000000	0.000000000000000	0.000000000000000	
0.000000000000000	0.000000000000000	0.000000000000000	
0.000000000000000	0.000000000000000	0.000000000000000	
0.000000000000000	0.000000000000000	0.000000000000000	
0.000000000000000	0.000000000000000	0.000000000000000	
0.000000000000000	0.000000000000000	0.000000000000000	
0.000000000000000	0.000000000000000	0.000000000000000	
0.000000000000000	0.000000000000000	0.000000000000000	
0.000000000000000	0.000000000000000	0.000000000000000	
0.000000000000000	0.000000000000000	0.000000000000000	
0.000000000000000	0.000000000000000	0.000000000000000	
0.000000000000000	0.000000000000000	0.000000000000000	
0.000000000000000	0.000000000000000	0.000000000000000	
0.000000000000000	0.000000000000000	0.000000000000000	
0.000000000000000	0.000000000000000	0.000000000000000	
0.000000000000000	0.000000000000000	0.000000000000000	
0.000000000000000	0.000000000000000	0.000000000000000	
0.000000000000000	0.000000000000000	0.000000000000000	
0.000000000000000	0.000000000000000	0.000000000000000	
0.000000000000000	0.000000000000000	0.000000000000000	
0.000000000000000	0.000000000000000	0.000000000000000	
0.000000000000000	0.000000000000000	0.000000000000000	
0.000000000000000	0.000000000000000	0.000000000000000	
0.000000000000000	0.000000000000000	0.000000000000000	
0.000000000000000	0.000000000000000	0.000000000000000	
0.000000000000000	0.000000000000000	0.000000000000000	
0.000000000000000	0.000000000000000	0.000000000000000	
0.000000000000000	0.000000000000000	0.000000000000000	
0.000000000000000	0.000000000000000	0.000000000000000	
0.000000000000000	0.000000000000000	0.000000000000000	
0.000000000000000	0.000000000000000	0.000000000000000	
0.000000000000000	0.000000000000000	0.000000000000000	
0.000000000000000	0.000000000000000	0.000000000000000	
0.000000000000000	0.000000000000000	0.000000000000000	
0.000000000000000	0.000000000000000	0.000000000000000	
0.000000000000000	0.000000000000000	0.000000000000000	
0.000000000000000	0.000000000000000	0.000000000000000	
0.000000000000000	0.000000000000000	0.000000000000000	
0.000000000000000	0.000000000000000	0.000000000000000	
0.000000000000000	0.000000000000000	0.000000000000000	
0.000000000000000	0.000000000000000	0.000000000000000	
0.000000000000000	0.000000000000000	0.000000000000000	
0.000000000000000	0.000000000000000	0.000000000000000	
0.000000000000000	0.000000000000000	0.000000000000000	
0.000000000000000	0.000000000000000	0.000000000000000	
0.000000000000000	0.000000000000000	0.000000000000000	
0.000000000000000	0.000000000000000	0.000000000000000	
0.000000000000000	0.000000000000000	0.000000000000000	
0.000000000000000	0.000000000000000	0.000000000000000	
0.000000000000000	0.000000000000000	0.000000000000000	
0.000000000000000	0.000000000000000	0.000000000000000	
0.000000000000000	0.000000000000000	0.000000000000000	
0.000000000000000	0.000000000000000	0.000000000000000	
0.000000000000000	0.000000000000000	0.000000000000000	
0.000000000000000	0.000000000000000	0.000000000000000	
0.000000000000000	0.000000000000000	0.000000000000000	
0.000000000000000	0.000000000000000	0.000000000000000	
0.000000000000000	0.000000000000000	0.000000000000000	
0.000000000000000	0.000000000000000	0.000000000000000	
0.000000000000000	0.000000000000000	0.000000000000000	
0.000000000000000	0.000000000000000	0.000000000000000	
0.000000000000000	0.000000000000000	0.000000000000000	
0.000000000000000	0.000000000000000	0.000000000000000	
0.000000000000000	0.000000000000000	0.000000000000000	
0.000000000000000	0.000000000000000	0.000000000000000	
0.000000000000000	0.000000000000000	0.000000000000000	
0.000000000000000	0.000000000000000	0.000000000000000	
0.000000000000000	0.000000000000000	0.000000000000000	
0.000000000000000	0.000000000000000	0.000000000000000	
0.000000000000000	0.000000000000000	0.000000000000000	
0.000000000000000	0.000000000000000	0.000000000000000	
0.000000000000000	0.000000000000000	0.000000000000000	
0.000000000000000	0.000000000000000	0.000000000000000	
0.000000000000000	0.000000000000000	0.000000000000000	
0.000000000000000	0.000000000000000	0.000000000000000	
0.000000000000000	0.000000000000000	0.000000000000000	
0.000000000000000	0.000000000000000	0.000000000000000	
0.000000000000000	0.000000000000000	0.000000000000000	
0.000000000000000	0.000000000000000	0.000000000000000	
0.000000000000000	0.000000000000000	0.000000000000000	
0.000000000000000	0.000000000000000	0.000000000000000	
0.000000000000000	0.000000000000000	0.000000000000000	
0.000000000000000	0.000000000000000	0.000000000000000	
0.000000000000000	0.000000000000000	0.000000000000000	
0.000000000000000	0.000000000000000	0.000000000000000	
0.000000000000000	0.000000000000000	0.000000000000000	
0.000000000000000	0.000000000000000	0.000000000000000	
0.000000000000000	0.000000000000000	0.000000000000000	
0.000000000000000	0.000000000000000	0.000000000000000	
0.000000000000000	0.000000000000000	0.000000000000000	
0.000000000000000	0.000000000000000	0.000000000000000	
0.000000000000000	0.000000000000000	0.000000000000000	
0.000000000000000	0.000000000000000	0.000000000000000	
0.000000000000000	0.000000000000000	0.000000000000000	
0.000000000000000	0.000000000000000	0.000000000000000	
0.000000000000000	0.000000000000000	0.000000000000000	
0.000000000000000	0.000000000000000	0.000000000000000	
0.000000000000000	0.000000000000000	0.000000000000000	
0.000000000000000	0.000000000000000	0.000000000000000	
0.000000000000000	0.000000000000000	0.000000000000000	
0.000000000000000	0.000000000000000	0.000000000000000	
0.000000000000000	0.000000000000000	0.000000000000000	
0.000000000000000	0.000000000000000	0.000000000000000	
0.000000000000000	0.000000000000000	0.000000000000000	
0.000000000000000	0.000000000000000	0.000000000000000	
0.000000000000000	0.000000000000000	0.000000000000000	
0.000000000000000	0.000000000000000	0.000000000000000	
0.000000000000000	0.000000000000000	0.000000000000000	
0.000000000000000	0.000000000000000	0.000000000000000	
0.000000000000000	0.000000000000000	0.000000000000000	
0.000000000000000	0.000000000000000	0.000000000000000	
0.000000000000000	0.000000000000000	0.000000000000000	
0.000000000000000	0.000000000000000	0.000000000000000	
0.000000000000000	0.000000000000000	0.000000000000000	
0.000000000000000	0.000000000000000	0.000000000000000	
0.000000000000000	0.000000000000000	0.000000000000000	
0.000000000000000	0.000000000000000	0.000000000000000	
0.000000000000000	0.000000000000000	0.000000000000000	
0.000000000000000	0.000000000000000	0.000000000000000	
0.000000000000000	0.000000000000000	0.000000000000000	
0.000000000000000	0.000000000000000	0.000000000000000	
0.000000000000000	0.000000000000000	0.000000000000000	
0.000000000000000	0.000000000000000	0.000000000000000	
0.000000000000000	0.000000000000000	0.000000000000000	
0.000000000000000	0.000000000000000	0.000000000000000	
0.000000000000000	0.000000000000000	0.000000000000000	
0.000000000000000	0.000000000000000	0.000000000000000	
0.000000000000000	0.000000000000000	0.000000000000000	
0.000000000000000	0.000000000000000	0.000000000000000	
0.000000000000000	0.000000000000000	0.000000000000000	
0.000000000000000	0.000000000000000	0.000000000000000	
0.000000000000000	0.000000000000000	0.000000000000000	
0.000000000000000	0.000000000000000	0.000000000000000	
0.000000000000000	0.000000000000000	0.000000000000000	
0.000000000000000	0.000000000000000	0.000000000000000	
0.000000000000000	0.000000000000000	0.000000000000000	
0.000000000000000	0.000000000000000	0.000000000000000	
0.000000000000000	0.000000000000000	0.000000000000000	
0.000000000000000	0.000000000000000	0.000000000000000	
0.000000000000000	0.000000000000000	0.000000000000000	
0.000000000000000	0.000000000000000	0.000000000000000	
0.000000000000000	0.000000000000000	0.000000000000000	
0.000000000000000	0.000000000000000	0.000000000000000	
0.000000000000000	0.000000000000000	0.000000000000000	
0.000000000000000	0.000000000000000	0.000000000000000	
0.000000000000000	0.000000000000000	0.000000000000000	
0.000000000000000	0.000000000000000	0.000000000000000	
0.000000000000000	0.000000000000000	0.000000000000000	
0.000000000000000	0.000000000000000	0.000000000000000	
0.000000000000000	0.000000000000000	0.000000000000000	
0.000000000000000	0.000000000000000	0.000000000000000	
0.000000000000000	0.000000000000000	0.000000000000000	
0.000000000000000	0.000000000000000	0.000000000000000	
0.000000000000000	0.000000000000000	0.000000000000000	
0.000000000000000	0.000000000000000	0.000000000000000	
0.000000000000000	0.000000000000000	0.000000000000000	
0.000000000000000	0.000000000000000	0.000000000000000	
0.000000000000000	0.000000000000000	0.000000000000000	
0.000000000000000	0.000000000000000	0.000000000000000	
0.000000000000000	0.000000000000000	0.000000000000000	
0.000000000000000	0.000000000000000	0.000000000000000	
0.000000000000000	0.000000000000000	0.000000000000000	
0.000000000000000	0.000000000000000	0.000000000000000	
0.000000000000000	0.000000000000000	0.000000000000000	
0.000000000000000	0.000000000000000	0.000000000000000	
0.000000000000000	0.000000000000000	0.000000000000000	
0.000000000000000	0.000000000000000	0.000000000000000	
0.000000000000000	0.000000000000000	0.000000000000000	
0.000000000000000	0.000000000000000	0.000000000000000	
0.000000000000000	0.000000000000000	0.000000000000000	
0.000000000000000	0.000000000000000	0.000000000000000	
0.000000000000000	0.000000000000000	0.000000000000000	
0.000000000000000	0.000000000000000	0.000000000000000	
0.000000000000000	0.000000000000000	0.000000000000000	
0.000000000000000	0.000000000000000	0.000000000000000	
0.000000000000000	0.000000000000000	0.000000000000000	
0.000000000000000	0.000000000000000	0.000000000000000	
0.000000000000000	0.000000000000000	0.000000000000000	
0.000000000000000	0.000000000000000	0.000000000000000	
0.000000000000000	0.000000000000000	0.000000000000000	
0.000000000000000	0.000000000000000	0.000000000000000	
0.000000000000000	0.000000000000000	0.000000000000000	
0.000000000000000	0.000000000000000	0.000000000000000	
0.000000000000000	0.000000000000000	0.000000000000000	
0.000000000000000	0.000000000000000	0.000000000000000	
0.000000000000000	0.000000000000000	0.000000000000000	
0.000000000000000	0.000000000000000	0.000000000000000	
0.000000000000000	0.000000000000000	0.000000000000000	
0.000000000000000	0.000000000000000	0.000000000000000	
0.000000000000000	0.000000000000000	0.000000000000000	
0.000000000000000	0.000000000000000	0.000000000000000	
0.000000000000000	0.000000000000000	0.000000000000000	
0.000000000000000	0.000000000000000	0.000000000000000	
0.000000000000000	0.000000000000000	0.000000000000000	
0.000000000000000	0.000000000000000	0.000000000000000	
0.000000000000000	0.000000000000000	0.000000000000000	
0.000000000000000	0.000000000000000	0.000000000000000	
0.000000000000000	0.000000000000000	0.000000000000000	
0.000000000000000	0.000000000000000	0.000000000000000	
0.000000000000000	0.000000000000000	0.000000000000000	
0.000000000000000	0.000000000000000	0.000000000000000	
0.000000000000000	0.000000000000000	0.000000000000000	
0.000000000000000	0.000000000000000	0.000000000000000	
0.000000000000000	0.000000000000000	0.000000000000000	
0.000000000000000	0.000000000000000	0.000000000000000	
0.000000000000000	0.000000000000000	0.000000000000000	
0.000000000000000	0.000000000000000	0.000000000000000	
0.000000000000000	0.000000000000000	0.000000000000000	
0.000000000000000	0.000000000000000	0.000000000000000	
0.000000000000000	0.000000000000000	0.000000000000000	
0.000000000000000	0.000000000000000	0.000000000000000	
0.000000000000000	0.000000000000000	0.000000000000000	
0.000000000000000	0.000000000000000	0.000000000000000	
0.000000000000000	0.000000000000000	0.000000000000000	
0.000000000000000	0.000000000000000	0.000000000000000	
0.000000000000000	0.000000000000000	0.000000000000000	
0.000000000000000	0.000000000000000	0.000000000000000	
0.000000000000000	0.000000000000000	0.000000000000000	
0.000000000000000	0.000000000000000	0.000000000000000	
0.000000000000000	0.000000000000000	0.000000000000000	
0.000000000000000	0.000000000000000	0.000000000000000	
0.000000000000000	0.000000000000000	0.000000000000000	
0.000000000000000	0.000000000000000	0.000000000000000	
0.000000000000000	0.000000000000000	0.000000000000000	
0.000000000000000	0.000000000000000	0.000000000000000	
0.000000000000000	0.000000000000000	0.000000000000000	
0.000000000000000	0.000000000000000	0.000000000000000	
0.000000000000000	0.000000000000000	0.000000000000000	
0.000000000000000	0.000000000000000	0.000000000000000	
0.000000000000000	0.000000000000000	0.000000000000000	
0.000000000000000	0.000000000000000	0.000000000000000	
0.000000000000000	0.000000000000000	0.000000000000000	
0.000000000000000	0.000000000000000	0.000000000000000	
0.000000000000000	0.000000000000000	0.000000000000000	
0.000000000000000	0.000000000000000	0.000000000000000	
0.000000000000000	0.000000000000000	0.000000000000000	
0.000000000000000	0.000000000000000	0.000000000000000	
0.000000000000000	0.000000000000000	0.000000000000000	
0.000000000000000	0.000000000000000	0.000000000000000	
0.000000000000000	0.000000000000000	0.000000000000000	
0.000000000000000	0.000000000000000	0.000000000000000	
0.000000000000000	0.000000000000000	0.000000000000000	
0.000000000000000	0.000000000000000	0.000000000000000	
0.000000000000000	0.000000000000000	0.000000000000000	
0.000000000000000	0.000000000000000	0.000000000000000	
0.000000000000000	0.000000000000000	0.000000000000000	
0.000000000000000	0.000000000000000	0.000000000000000	
0.000000000000000	0.000000000000000	0.000000000000000	
0.000000000000000	0.000000000000000	0.000000000000000	
0.000000000000000	0.000000000000000	0.000000000000000	
0.000000000000000	0.000000000000000	0.000000000000000	
0.000000000000000	0.000000000000000	0.000000000000000	
0.000000000000000	0.000000000000000	0.000000000000000	
0.000000000000000	0.000000000000000	0.000000000000000	
0.000000000000000	0.000000000000000	0.000000000000000	
0.000000000000000	0.000000000000000	0.000000000000000	
0.000000000000000	0.000000000000000	0.000000000000000	
0.000000000000000	0.000000000000000	0.000000000000000	
0.000000000000000	0.000000000000000	0.000000000000000	
0.000000000000000	0.000000000000000	0.000000000000000	
0.000000000000000	0.000000000000000	0.000000000000000	
0.000000000000000	0.000000000000000	0.000000000000000	
0.000000000000000	0.000000000000000	0.000000000000000	
0.000000000000000	0.000000000000000	0.000000000000000	
0.000000000000000	0.000000000000000	0.000000000000000	
0.000000000000000	0.000000000000000	0.000000000000000	
0.000000000000000	0.000000000000000	0.000000000000000	
0.000000000000000	0.000000000000000	0.000000000000000	
0.000000000000000	0.000000000000000	0.000000000000000	
0.000000000000000	0.000000000000000	0.000000000000000	
0.000000000000000	0.000000000000000	0.000000000000000	
0.000000000000000	0.000000000000000	0.000000000000000	
0.000000000000000	0.000000000000000	0.000000000000000	
0.000000000000000	0.000000000000000	0.000000000000000	
0.000000000000000	0.000000000000000	0.000000000000000	
0.000000000000000	0.000000000000000	0.000000000000000	
0.000000000000000	0.000000000000000	0.000000000000000	
0.000000000000000	0.000000000000000	0.000000000000000	
0.000000000000000	0.000000000000000	0.000000000000000	
0.000000000000000	0.000000000000000	0.000000000000000	
0.000000000000000	0.000000000000000	0.000000000000000	
0.000000000000000	0.000000000000000	0.000000000000000	
0.000000000000000	0.000000000000000	0.000000000000000	
0.000000000000000	0.000000000000000	0.000000000000000	
0.000000000000000	0.000000000000000	0.000000000000000	
0.000000000000000	0.000000000000000	0.000000000000000	
0.000000000000000	0.000000000000000	0.000000000000000	
0.000000000000000	0.000000000000000	0.000000000000000	
0.000000000000000	0.000000000000000	0.000000000000000	
0.000000000000000	0.000000000000000	0.000000000000000	
0.000000000000000	0.000000000000000	0.000000000000000	
0.000000000000000	0.000000000000000	0.000000000000000	
0.000000000000000	0.000000000000000	0.000000000000000	
0.000000000000000	0.000000000000000	0.000000000000000	
0.000000000000000	0.000000000000000	0.000000000000000	
0.000000000000000	0.000000000000000	0.000000000000000	
0.000000000000000	0.000000000000000	0.000000000000000	
0.000000000000000	0.000000000000000	0.000000000000000	
0.000000000000000	0.000000000000000	0.000000000000000	
0.000000000000000	0.000000000000000	0.000000000000000	
0.000000000000000	0.000000000000000	0.000000000000000	
0.000000000000000	0.000000000000000	0.000000000000000	
0.000000000000000	0.000000000000000	0.000000000000000	
0.000000000000000	0.000000000000000	0.000000000000000	
0.000000000000000	0.000000000000000	0.000000000000000	
0.000000000000000	0.000000000000000	0.000000000000000	
0.000000000000000	0.000000000000000	0.000000000000000	
0.000000000000000	0.000000000000000	0.000000000000000	
0.000000000000000	0.000000000000000	0.000000000000000	
0.000000000000000	0.000000000000000	0.000000000000000	
0.000000000000000	0.000000000000000	0.000000000000000	
0.000000000000000	0.000000000000000	0.000000000000000	
0.000000000000000	0.000000000000000	0.000000000000000	
0.000000000000000	0.000000000000000	0.000000000000000	
0.000000000000000	0.000000000000000	0.000000000000000	
0.000000000000000	0.000000000000000	0.000000000000000	
0.000000000000000	0.000000000000000	0.000000000000000	
0.000000000000000	0.000000000000000	0.000000000000000	
0.000000000000000	0.000000000000000	0.000000000000000	
0.000000000000000	0.000000000000000	0.000000000000000	
0.000000000000000	0.000000000000000	0.000000000000000	
0.000000000000000	0.000000000000000	0.000000000000000	
0.000000000000000	0.000000000000000	0.000000000000000	
0.000000000000000	0.000000000000000	0.000000000000000	
0.000000000000000	0.000000000000000	0.000000000000000	
0.000000000000000	0.000000000000000	0.000000000000000	
0.000000000000000	0.000000000000000	0.000000000000000	
0.000000000000000	0.000000000000000	0.000000000000000	
0.000000000000000	0.000000000000000	0.000000000000000	
0.000000000000000	0.000000000000000	0.000000000000000	
0.000000000000000	0.000000000000000	0.000000000000000	
0.000000000000000	0.000000000000000	0.000000000000000	
0.000000000000000	0.000000000000000	0.000000000000000	
0.000000000000000	0.000000000000000	0.000000000000000	
0.000000000000000	0.000000000000000	0.000000000000000	
0.000000000000000	0.000000000000000	0.000000000000000	
0.000000000000000	0.000000000000000	0.000000000000000	
0.000000000000000	0.000000000000000	0.000000000000000	
0.000000000000000	0.000000000000000	0.000000000000000	
0.000000000000000	0.000000000000000	0.000000000000000	
0.000000000000000	0.000000000000000	0.000000000000000	
0.000000000000000	0.000000000000000	0.000000000000000	
0.000000000000000	0.000000000000000	0.000000000000000	
0.000000000000000	0.000000000000000	0.000000000000000	
0.000000000000000	0.000000000000000	0.000000000000000	
0.000000000000000	0.000000000000000	0.000000000000000	
0.000000000000000	0.000000000000000	0.000000000000000	
0.000000000000000	0.000000000000000	0.000000000000000	
0.000000000000000	0.000000000000000	0.000000000000000	
0.000000000000000	0.000000000000000	0.000000000000000	
0.000000000000000	0.000000000000000	0.000000000000000	
0.000000000000000	0.000000000000000	0.000000000000000	
0.000000000000000	0.000000000000000	0.000000000000000	
0.000000000000000	0.000000000000000	0.000000000000000	
0.000000000000000	0.000000000000000	0.000000000000000	
0.000000000000000	0.000000000000000	0.000000000000000	
0.000000000000000	0.000000000000000	0.000000000000000	
0.000000000000000	0.000000000000000	0.000000000000000	
0.000000000000000	0.000000000000000	0.000000000000000	
0.000000000000000	0.000000000000000	0.000000000000000	
0.000000000000000	0.000000000000000	0.000000000000000	
0.000000000000000	0.000000000000000	0.000000000000000	
0.000000000000000	0.000000000000000	0.000000000000000	
0.000000000000000	0.000000000000000	0.000000000000000	
0.000000000000000	0.000000000000000	0.000000000000000	
0.000000000000000	0.000000000000000	0.000000000000000	
0.000000000000000	0.000000000000000	0.000000000000000	
0.000000000000000	0.000000000000000	0.000000000000000	
0.000000000000000	0.000000000000000	0.000000000000000	
0.000000000000000	0.000000000000000	0.000000000000000	
0.000000000000000	0.000000000000000	0.000000000000000	
0.000000000000000	0.000000000000000	0.000000000000000	
0.000000000000000	0.000000000000000	0.000000000000000	
0.000000000000000	0.000000000000000	0.000000000000000	
0.000000000000000	0.000000000000000	0.000000000000000	
0.000000000000000	0.000000000000000	0.000000000000000	
0.000000000000000	0.000000000000000	0.000000000000000	
0.000000000000000	0.000000000000000	0.000000000000000	
0.000000000000000	0.000000000000000	0.000000000000000	
0.000000000000000	0.000000000000000	0.000000000000000	
0.000000000000000	0.000000000000000	0.000000000000000	
0.000000000000000	0.000000000000000	0.000000000000000	
0.000000000000000	0.000000000000000	0.000000000000000	
0.000000000000000	0.000000000000000	0.000000000000000	
0.000000000000000	0.000000000000000	0.000000000000000	
0.000000000000000	0.000000000000000	0.000000000000000	
0.000000000000000	0.000000000000000	0.000000000000000	
0.000000000000000	0.000000000000000	0.000000000000000	
0.000000000000000	0.000000000000000	0.000000000000000	
0.000000000000000	0.000000000000000	0.000000000000000	
0.000000000000000	0.000000000000000	0.000000000000000	
0.000000000000000	0.000000000000000	0.000000000000000	
0.000000000000000	0.000000000000000	0.000000000000000	
0.000000000000000	0.000000000000000	0.000000000000000	
0.000000000000000	0.000000000000000	0.000000000000000	
0.000000000000000	0.000000000000000	0.000000000000000	
0.000000000000000	0.000000000000000	0.000000000000000	
0.000000000000000	0.000000000000000	0.000000000000000	
0.000000000000000	0.000000000000000	0.000000000000000	
0.000000000000000	0.000000000000000	0.000000000000000	
0.000000000000000	0.000000000000000	0.000000000000000	
0.000000000000000	0.000000000000000	0.000000000000000	
0.000000000000000	0.000000000000000	0.000000000000000	
0.000000000000000	0.000000000000000	0.000000000000000	
0.000000000000000	0.000000000000000	0.000000000000000	
0.000000000000000	0.000000000000000	0.000000000000000	
0.000000000000000	0.000000000000000	0.000000000000000	
0.000000000000000	0.000000000000000	0.000000000000000	
0.000000000000000	0.000000000000000	0.000000000000000	
0.000000000000000	0.000000000000000	0.000000000000000	
0.000000000000000	0.000000000000000	0.000000000000000	
0.000000000000000	0.000000000000000	0.000000000000000	
0.000000000000000	0.000000000000000	0.000000000000000	
0.000000000000000	0.000000000000000	0.000000000000000	
0.000000000000000	0.000000000000000	0.000000000000000	
0.000000000000000	0.000000000000000	0.000000000000000	
0.000000000000000	0.000000000000000	0.000000000000000	
0.000000000000000	0.000000000000000	0.000000000000000	
0.000000000000000	0.000000000000000	0.000000000000000	
0.000000000000000	0.000000000000000	0.000000000000000	
0.000000000000000	0.000000000000000	0.000000000000000	
0.000000000000000	0.000000000000000	0.000000000000000	
0.000000000000000	0.000000000000000	0.000000000000000	
0.000000000000000	0.000000000000000	0.000000000000000	
0.000000000000000	0.000000000000000	0.000000000000000	
0.000000000000000	0.000000000000000	0.000000000000000	
0.000000000000000	0.000000000000000	0.000000000000000	
0.000000000000000	0.000000000000000	0.000000000000000	
0.000000000000000	0.000000000000000	0.000000000000000	
0.000000000000000	0.000000000000000	0.000000000000000	
0.000000000000000	0.000000000000000	0.000000000000000	
0.000000000000000	0.000000000000000	0.000000000000000	
0.000000000000000	0.000000000000000	0.000000000000000	
0.000000000000000	0.000000000000000	0.000000000000000	
0.000000000000000	0.000000000000000	0.000000000000000	
0.000000000000000	0.000000000000000	0.000000000000000	
0.000000000000000	0.000000000000000	0.000000000000000	
0.000000000000000	0.000000000000000	0.000000000000000	
0.000000000000000	0.000000000000000	0.000000000000000	
0.000000000000000	0.000000000000000	0.000000000000000	
0.000000000000000	0.000000000000000	0.000000000000000	
0.000000000000000	0.000000000000000	0.000000000000000	
0.000000000000000	0.000000000000000	0.000000000000000	
0.000000000000000	0.000000000000000	0.000000000000000	
0.000000000000000	0.000000000000000	0.000000000000000	
0.000000000000000	0.000000000000000	0.000000000000000	
0.000000000000000	0.000000000000000	0.000000000000000	
0.000000000000000	0.000000000000000	0.000000000000000	
0.000000000000000	0.000000000000000	0.000000000000000	
0.000000000000000	0.000000000000000	0.000000000000000	
0.000000000000000	0.000000000000000	0.000000000000000	
0.000000000000000	0.000000000000000	0.000000000000000	
0.000000000000000	0.000000000000000	0.000000000000000	
0.000000000000000	0.000000000000000	0.000000000000000	
0.000000000000000	0.000000000000000	0.000000000000000	
0.000000000000000	0.000000000000000	0.000000000000000	
0.000000000000000	0.000000000000000	0.000000000000000	
0.000000000000000	0.000000000000000	0.000000000000000	
0.000000000000000	0.000000000000000	0.000000000000000	
0.000000000000000	0.000000000000000	0.000000000000000	
0.000000000000000	0.000000000000000	0.000000000000000	
0.000000000000000	0.000000000000000	0.000000000000000	
0.000000000000000	0.000000000000000	0.000000000000000	
0.000000000000000	0.000000000000000	0.000000000000000	
0.000000000000000	0.000000000000000	0.000000000000000	
0.000000000000000	0.000000000000000	0.000000000000000	
0.000000000000000	0.000000000000000	0.000000000000000	
0.000000000000000	0.000000000000000	0.000000000000000	
0.000000000000000	0.000000000000000	0.000000000000000	
0.000000000000000	0.000000000000000	0.000000000000000	
0.000000000000000	0.000000000000000	0.000000000000000	
0.000000000000000	0.000000000000000	0.000000000000000	
0.000000000000000	0.000000000000000	0.000000000000000	
0.000000000000000	0.000000000000000	0.000000000000000	
0.000000000000000	0.000000000000000	0.000000000000000	
0.000000000000000	0.000000000000000	0.000000000000000	
0.000000000000000	0.000000000000000	0.000000000000000	
0.000000000000000	0.000000000000000	0.000000000000000	
0.000000000000000	0.000000000000000	0.000000000000000	
0.000000000000000	0.000000000000000	0.000000000000000	
0.000000000000000	0.000000000000000	0.000000000000000	
0.000000000000000	0.000000000000000	0.000000000000000	
0.000000000000000	0.000000000000000	0.000000000000000	
0.000000000000000	0.000000000000000	0.000000000000000	
0.000000000000000	0.000000000000000	0.000000000000000	
0.000000000000000	0.000000000000000	0.000000000000000	
0.000000000000000	0.000000000000000	0.000000000000000	
0.000000000000000	0.000000000000000	0.000000000000000	
0.000000000000000	0.000000000000000	0.000000000000000	
0.000000000000000	0.000000000000000	0.000000000000000	
0.000000000000000	0.000000000000000	0.000000000000000	
0.000000000000000	0.000000000000000	0.000000000000000	
0.000000000000000	0.000000000000000	0.000000000000000	
0.000000000000000	0.000000000000000	0.000000000000000	
0.000000000000000	0.000000000000000	0.000000000000000	
0.000000000000000	0.000000000000000	0.000000000000000	
0.000000000000000	0.000000000000000	0.000000000000000	
0.000000000000000	0.000000000000000	0.000000000000000	
0.000000000000000	0.000000000000000	0.000000000000000	
0.000000000000000	0.000000000000000	0.000000000000000	
0.000000000000000	0.000000000000000	0.000000000000000	
0.000000000000000	0.000000000000000	0.000000000000000	
0.000000000000000	0.000000000000000	0.000000000000000	
0.000000000000000	0.000000000000000	0.000000000000000	
0.000000000000000	0.000000000000000	0.000000000000000	
0.000000000000000	0.000000000000000	0.000000000000000	
0.000000000000000	0.000000000000000	0.000000000000000	
0.000000000000000	0.000000000000000	0.000000000000000	
0.000000000000000	0.000000000000000	0.000000000000000	
0.000000000000000	0.000000000000000	0.000000000000000	
0.000000000000000	0.000000000000000	0.000000000000000	
0.000000000000000	0.000000000000000	0.000000000000000	
0.000000000000000	0.000000000000000	0.000000000000000	
0.000000000000000	0.000000000000000	0.000000000000000	
0.000000000000000	0.000000000000000	0.000000000000000	
0.000000000000000	0.000000000000000	0.000000000000000	
0.000000000000000	0.000000000000000	0.000000000000000	
0.000000000000000	0.000000000000000	0.000000000000000	
0.000000000000000	0.000000000000000	0.000000000000000	
0.000000000000000	0.000000000000000	0.000000000000000	
0.000000000000000	0.000000000000000	0.000000000000000	
0.000000000000000	0.000000000000000	0.000000000000000	
0.000000000000000	0.000000000000000	0.000000000000000	
0.000000000000000	0.000000000000000	0.000000000000000	
0.000000000000000	0.000000000000000	0.000000000000000	
0.000000000000000	0.000000000000000	0.000000000000000	
0.000000000000000	0.000000000000000	0.000000000000000	
0.000000000000000	0.000000000000000	0.000000000000000	
0.000000000000000	0.000000000000000	0.000000000000000	
0.000000000000000	0.000000000000000	0.000000000000000	
0.000000000000000	0.000000000000000	0.000000000000000	
0.000000000000000	0.000000000000000	0.000000000000000	
0.000000000000000	0.000000000000000	0.000000000000000	
0.000000000000000	0.000000000000000	0.000000000000000	
0.000000000000000	0.000000000000000	0.000000000000000	
0.000000000000000	0.000000000000000	0.000000000000000	
0.000000000000000	0.000000000000000	0.000000000000000	
0.000000000000000	0.000000000000000	0.000000000000000	
0.000000000000000	0.000000000000000	0.000000000000000	
0.000000000000000	0.000000000000000	0.000000000000000	
0.000000000000000	0.000000000000000	0.000000000000000	
0.000000000000000	0.000000000000000	0.000000000000000	
0.000000000000000	0.000000000000000	0.000000000000000	
0.000000000000000	0.000000000000000	0.000000000000000	
0.000000000000000	0.000000000000000	0.000000000000000	
0.000000000000000	0.000000000000000	0.000000000000000	
0.000000000000000	0.000000000000000	0.000000000000000	
0.000000000000000	0.000000000000000	0.000000000000000	
0.000000000000000	0.000000000000000	0.000000000000000	
0.000000000000000	0.000000000000000	0.000000000000000	
0.000000000000000	0.000000000000000	0.000000000000000	
0.000000000000000	0.000000000000000	0.000000000000000	
0.000000000000000	0.000000000000000	0.000000000000000	
0.000000000000000	0.000000000000000	0.000000000000000	
0.000000000000000	0.000000000000000	0.000000000000000	
0.000000000000000	0.000000000000000	0.000000000000000	
0.000000000000000	0.000000000000000	0.000000000000000	
0.000000000000000	0.000000000000000	0.000000000000000	
0.000000000000000	0.000000000000000	0.000000000000000	
0.000000000000000	0.000000000000000	0.000000000000000	
0.000000000000000	0.000000000000000	0.000000000000000	
0.000000000000000	0.000000000000000	0.000000000000000	
0.000000000000000	0.000000000000000	0.000000000000000	
0.000000000000000	0.000000000000000	0.000000000000000	
0.000000000000000	0.000000000000000	0.000000000000000	
0.000000000000000	0.000000000000000	0.000000000000000	
0.000000000000000	0.000000000000000	0.000000000000000	
0.000000000000000	0.000000000000000	0.000000000000000	
0.000000000000000	0.000000000000000	0.000000000000000	
0.000000000000000	0.000000000000000	0.000000000000000	
0.000000000000000	0.000000000000000	0.000000000000000	
0.000000000000000	0.000000000000000	0.000000000000000	
0.000000000000000	0.000000000000000	0.000000000000000	
0.000000000000000	0.000000000000000	0.000000000000000	
0.000000000000000	0.000000000000000	0.000000000000000	
0.000000000000000	0.000000000000000	0.000000000000000	
0.000000000000000	0.000000000000000	0.000000000000000	
0.000000000000000	0.000000000000000	0.000000000000000	
0.000000000000000	0.000000000000000	0.000000000000000	
0.000000000000000	0.000000000000000	0.000000000000000	
0.000000000000000	0.000000000000000	0.000000000000000	
0.000000000000000	0.000000000000000	0.000000000000000	
0.000000000000000	0.000000000000000	0.000000000000000	
0.000000000000000	0.000000000000000	0.000000000000000	
0.000000000000000	0.000000000000000	0.000000000000000	
0.000000000000000	0.000000000000000	0.000000000000000	
0.000000000000000	0.000000000000000	0.000000000000000	
0.000000000000000	0.000000000000000	0.000000000000000	
0.000000000000000	0.000000000000000	0.000000000000000	
0.000000000000000	0.000000000000000	0.000000000000000	
0.000000000000000	0.000000000000000	0.000000000000000	
0.000000000000000	0.000000000000000	0.000000000000000	
0.000000000000000	0.000000000000000	0.000000000000000	
0.000000000000000	0.000000000000000	0.000000000000000	
0.000000000000000	0.000000000000000	0.000000000000000	
0.000000000000000	0.000000000000000	0.000000000000000	
0.000000000000000	0.000000000000000	0.000000000000000	
0.000000000000000	0.000000000000000	0.000000000000000	
0.000000000000000	0.000000000000000	0.000000000000000	
0.000000000000000	0.000000000000000	0.000000000000000	
0.000000000000000	0.000000000000000	0.000000000000000	
0.000000000000000	0.000000000000000	0.000000000000000	
0.000000000000000	0.000000000000000	0.000000000000000	
0.000000000000000	0.000000000000000	0.000000000000000	
0.000000000000000	0.000000000000000	0.000000000000000	
0.000000000000000	0.000000000000000	0.000000000000000	
0.000000000000000	0.000000000000000	0.000000000000000	
0.000000000000000	0.000000000000000	0.000000000000000	
0.000000000000000	0.000000000000000	0.000000000000000	
0.000000000000000	0.000000000000000	0.000000000000000	
0.000000000000000	0.000000000000000	0.000000000000000	
0.000000000000000	0.000000000000000	0.000000000000000	
0.000000000000000	0.000000000000000	0.000000000000000	
0.000000000000000	0.000000000000000	0.000000000000000	
0.000000000000000	0.000000000000000	0.000000000000000	
0.000000000000000	0.000000000000000	0.000000000000000	
0.000000000000000	0.000000000000000	0.000000000000000	
0.000000000000000	0.000000000000000	0.000000000000000	
0.000000000000000	0.000000000000000	0.000000000000000	
0.000000000000000	0.000000000000000	0.000000000000000	
0.000000000000000	0.000000000000000	0.000000000000000	
0.000000000000000	0.000000000000000	0.000000000000000	
0.000000000000000	0.000000000000000	0.000000000000000	
0.000000000000000	0.000000000000000	0.000000000000000	
0.000000000000000	0.000000000000000	0.000000000000000	
0.000000000000000	0.000000000000000	0.000000000000000	
0.000000000000000	0.000000000000000	0.000000000000000	
0.000000000000000	0.000000000000000	0.000000000000000	
0.000000000000000	0.000000000000000	0.000000000000000	
0.000000000000000	0.000000000000000	0.000000000000000	
0.000000000000000	0.000000000000000	0.000000000000000	
0.000000000000000	0.000000000000000	0.000000000000000	
0.000000000000000	0.000000000000000	0.000000000000000	
0.000000000000000	0.000000000000000	0.000000000000000	
0.000000000000000	0.000000000000000	0.000000000000000	
0.000000000000000	0.000000000000000	0.000000000000000	
0.000000000000000	0.000000000000000	0.000000000000000	
0.000000000000000	0.000000000000000	0.000000000000000	
0.000000000000000	0.000000000000000	0.000000000000000	
0.000000000000000	0.000000000000000	0.000000000000000	
0.000000000000000	0.000000000000000	0.000000000000000	
0.000000000000000	0.000000000000000	0.000000000000000	
0.000000000000000	0.000000000000000	0.000000000000000	
0.000000000000000	0.000000000000000	0.000000000000000	
0.000000000000000	0.000000000000000	0.000000000000000	
0.000000000000000	0.000000000000000	0.000000000000000	
0.000000000000000	0.000000000000000	0.000000000000000	
0.000000000000000	0.000000000000000	0.000000000000000	
0.000000000000000	0.000000000000000	0.000000000000000	
0.000000000000000	0.000000000000000	0.000000000000000	
0.000000000000000	0.000000000000000	0.000000000000000	
0.000000000000000	0.000000000000000	0.000000000000000	
0.000000000000000	0.000000000000000	0.000000000000000	
0.000000000000000	0.000000000000000	0.000000000000000	
0.000000000000000	0.000000000000000	0.000000000000000	
0.000000000000000	0.000000000000000	0.000000000000000	
0.000000000000000	0.000000000000000	0.000000000000000	
0.000000000000000	0.000000000000000	0.000000000000000	
0.000000000000000	0.000000000000000	0.000000000000000	
0.000000000000000	0.000000000000000	0.000000000000000	
0.000000000000000	0.000000000000000	0.000000000000000	
0.000000000000000	0.000000000000000	0.000000000000000	
0.000000000000000	0.000000000000000	0.000000000000000	
0.000000000000000	0.000000000000000	0.000000000000000	
0.000000000000000	0.000000000000000	0.000000000000000	
0.000000000000000	0.000000000000000	0.000000000000000	
0.000000000000000	0.000000000000000	0.000000000000000	
0.000000000000000	0.000000000000000	0.000000000000000	
0.000000000000000	0.000000000000000	0.000000000000000	
0.000000000000000	0.000000000000000	0.000000000000000	
0.000000000000000	0.000000000000000	0.000000000000000	
0.000000000000000	0.000000000000000	0.000000000000000	
0.000000000000000	0.000000000000000	0.000000000000000	
0.000000000000000	0.000000000000000	0.000000000000000	
0.000000000000000	0.000000000000000	0.000000000000000	
0.000000000000000	0.000000000000000	0.000000000000000	
0.000000000000000	0.000000000000000	0.000000000000000	
0.000000000000000	0.000000000000000	0.000000000000000	
0.000000000000000	0.000000000000000	0.000000000000000	
0.000000000000000	0.000000000000000	0.000000000000000	
0.000000000000000	0.000000000000000	0.000000000000000	
0.000000000000000	0.000000000000000	0.000000000000000	
0.000000000000000	0.000000000000000	0.000000000000000	
0.000000000000000	0.000000000000000	0.000000000000000	
0.000000000000000	0.000000000000000	0.000000000000000	
0.000000000000000	0.000000000000000	0.000000000000000	
0.000000000000000	0.000000000000000	0.000000000000000	
0.000000000000000	0.000000000000000	0.000000000000000	
0.000000000000000	0.000000000000000	0.000000000000000	
0.000000000000000	0.000000000000000	0.000000000000000	
0.000000000000000	0.000000000000000	0.000000000000000	
0.000000000000000	0.000000000000000	0.000000000000000	
0.000000000000000	0.000000000000000	0.000000000000000	
0.000000000000000	0.000000000000000	0.000000000000000	
0.000000000000000	0.000000000000000	0.000000000000000	
0.000000000000000	0.000000000000000	0.000000000000000	
0.000000000000000	0.000000000000000	0.000000000000000	
0.000000000000000	0.000000000000000	0.000000000000000	
0.000000000000000	0.000000000000000	0.000000000000000	
0.000000000000000	0.000000000000000	0.000000000000000	
0.000000000000000	0.000000000000000	0.000000000000000	
0.000000000000000	0.000000000000000	0.000000000000000	
0.000000000000000	0.000000000000000	0.000000000000000	
0.000000000000000	0.000000000000000	0.000000000000000	
0.000000000000000	0.000000000000000	0.000000000000000	
0.000000000000000	0.000000000000000	0.000000000000000	
0.000000000000000	0.000000000000000	0.000000000000000	
0.000000000000000	0.000000000000000	0.000000000000000	
0.000000000000000	0.000000000000000	0.000000000000000	
0.000000000000000	0.000000000000000	0.000000000000000	
0.000000000000000	0.000000000000000	0.000000000000000	
0.000000000000000	0.000000000000000	0.000000000000000	
0.000000000000000	0.000000000000000	0.000000000000000	
0.000000000000000	0.000000000000000	0.000000000000000	
0.000000000000000	0.000000000000000	0.000000000000000	
0.000000000000000	0.000000000000000	0.000000000000000	
0.000000000000000	0.000000000000000	0.000000000000000	
0.000000000000000	0.000000000000000	0.000000000000000	
0.000000000000000	0.000000000000000	0.000000000000000	
0.000000000000000	0.000000000000000	0.000000000000000	
0.000000000000000	0.000000000000000	0.000000000000000	
0.000000000000000	0.000000000000000	0.000000000000000	
0.000000000000000	0.000000000000000	0.000000000000000	
0.000000000000000	0.000000000000000	0.000000000000000	
0.000000000000000	0.000000000000000	0.000000000000000	
0.000000000000000	0.000000000000000	0.000000000000000	
0.000000000000000	0.000000000000000	0.000000000000000	
0.000000000000000	0.000000000000000	0.000000000000000	
0.000000000000000	0.000000000000000	0.000000000000000	
0.000000000000000	0.000000000000000	0.000000000000000	
0.000000000000000	0.000000000000000	0.000000000000000	
0.000000000000000	0.000000000000000	0.000000000000000	
0.000000000000000	0.000000000000000	0.000000000000000	
0.000000000000000	0.000000000000000	0.000000000000000	
0.000000000000000	0.000000000000000	0.000000000000000	
0.000000000000000	0.000000000000000	0.000000000000000	
0.000000000000000	0.000000000000000	0.000000000000000	
0.000000000000000	0.000000000000000	0.000000000000000	
0.000000000000000	0.000000000000000	0.000000000000000	
0.000000000000000	0.000000000000000	0.000000000000000	
0.000000000000000	0.000000000000000	0.000000000000000	
0.000000000000000	0.000000000000000	0.000000000000000	
0.000000000000000	0.000000000000000	0.000000000000000	
0.000000000000000	0.000000000000000	0.000000000000000	
0.000000000000000	0.000000000000000	0.000000000000000	
0.000000000000000	0.000000000000000	0.000000000000000	
0.000000000000000	0.000000000000000	0.000000000000000	
0.000000000000000	0.000000000000000	0.000000000000000	
0.000000000000000	0.000000000000000	0.000000000000000	
0.000000000000000	0.000000000000000	0.000000000000000	
0.000000000000000	0.000000000000000	0.000000000000000	
0.000000000000000	0.000000000000000	0.000000000000000	
0.000000000000000	0.000000000000000	0.000000000000000	
0.000000000000000	0.000000000000000	0.000000000000000	
0.000000000000000	0.000000000000000	0.000000000000000	
0.000000000000000	0.000000000000000	0.000000000000000	
0.000000000000000	0.000000000000000	0.000000000000000	
0.000000000000000	0.000000000000000	0.000000000000000	
0.000000000000000	0.000000000000000	0.000000000000000	
0.000000000000000	0.000000000000000	0.000000000000000	
0.000000000000000	0.000000000000000	0.000000000000000	
0.000000000000000	0.000000000000000	0.000000000000000	
0.000000000000000	0.000000000000000	0.000000000000000	
0.000000000000000	0.000000000000000	0.000000000000000	
0.000000000000000	0.000000000000000	0.000000000000000	
0.000000000000000	0.000000000000000	0.000000000000000	
0.000000000000000	0.000000000000000	0.000000000000000	
0.000000000000000	0.000000000000000	0.000000000000000	
0.000000000000000	0.000000000000000	0.000000000000000	
0.000000000000000	0.000000000000000	0.000000000000000	
0.000000000000000	0.000000000000000	0.000000000000000	
0.000000000000000	0.000000000000000	0.000000000000000	
0.000000000000000	0.000000000000000	0.000000000000000	
0.000000000000000	0.000000000000000	0.000000000000000	
0.000000000000000	0.000000000000000	0.000000000000000	
0.000000000000000	0.000000000000000	0.000000000000000	
0.000000000000000	0.000000000000000	0.000000000000000	
0.000000000000000	0.000000000000000	0.000000000000000	
0.000000000000000	0.000000000000000	0.000000000000000	
0.000000000000000	0.000000000000000	0.000000000000000	
0.000000000000000	0.000000000000000	0.000000000000000	
0.000000000000000	0.000000000000000	0.000000000000000	
0.000000000000000	0.000000000000000	0.000000000000000	
0.000000000000000	0.000000000000000	0.000000000000000	
0.000000000000000	0.000000000000000	0.000000000000000	
0.000000000000000	0.000000000000000	0.000000000000000	
0.000000000000000	0.000000000000000	0.000000000000000	
0.000000000000000	0.000000000000000	0.000000000000000	
0.000000000000000	0.000000000000000	0.000000000000000	
0.000000000000000	0.000000000000000	0.000000000000000	
0.000000000000000	0.000000000000000	0.000000000000000	
0.000000000000000	0.000000000000000	0.000000000000000	
0.000000000000000	0.000000000000000	0.000000000000000	
0.000000000000000	0.000000000000000	0.000000000000000	
0.000000000000000	0.000000000000000	0.000000000000000	
0.000000000000000	0.000000000000000	0.000000000000000	
0.000000000000000	0.000000000000000	0.000000000000000	
0.000000000000000	0.000000000000000	0.000000000000000	
0.000000000000000	0.000000000000000	0.000000000000000	
0.000000000000000	0.000000000000000	0.000000000000000	
0.000000000000000	0.000000000000000	0.000000000000000	
0.000000000000000	0.000000000000000	0.000000000000000	
0.000000000000000	0.000000000000000	0.000000000000000	
0.000000000000000	0.000000000000000	0.000000000000000	
0.000000000000000	0.000000000000000	0.000000000000000	
0.000000000000000	0.000000000000000	0.000000000000000	
0.000000000000000	0.000000000000000	0.000000000000000	
0.000000000000000	0.000000000000000	0.000000000000000	
0.000000000000000	0.000000000000000	0.000000000000000	
0.000000000000000	0.000000000000000	0.000000000000000	
0.000000000000000	0.000000000000000	0.000000000000000	
0.000000000000000	0.000000000000000	0.000000000000000	
0.000000000000000	0.000000000000000	0.000000000000000	
0.000000000000000	0.000000000000000	0.000000000000000	
0.000000000000000	0.000000000000000	0.000000000000000	
0.000000000000000	0.000000000000000	0.000000000000000	
0.000000000000000	0.000000000000000	0.000000000000000	
0.000000000000000	0.000000000000000	0.000000000000000	
0.000000000000000	0.000000000000000	0.000000000000000	
0.000000000000000	0.000000000000000	0.000000000000000	
0.000000000000000	0.000000000000000	0.000000000000000	
0.000000000000000	0.000000000000000	0.000000000000000	
0.000000000000000	0.000000000000000	0.000000000000000	
0.000000000000000	0.000000000000000	0.000000000000000	
0.000000000000000	0.000000000000000	0.000000000000000	
0.000000000000000	0.000000000000000	0.000000000000000	
0.000000000000000	0.000000000000000	0.000000000000000	
0.000000000000000	0.000000000000000	0.000000000000000	
0.000000000000000	0.000000000000000	0.000000000000000	
0.000000000000000	0.000000000000000	0.000000000000000	
0.000000000000000	0.000000000000000	0.000000000000000	
0.000000000000000	0.000000000000000	0.000000000000000	
0.000000000000000	0.000000000000000	0.000000000000000	
0.000000000000000	0.000000000000000	0.000000000000000	
0.000000000000000	0.000000000000000	0.000000000000000	
0.000000000000000	0.000000000000000	0.000000000000000	
0.000000000000000	0.000000000000000	0.000000000000000	
0.000000000000000	0.000000000000000	0.000000000000000	
0.000000000000000	0.000000000000000	0.000000000000000	
0.000000000000000	0.000000000000000	0.000000000000000	
0.000000000000000	0.000000000000000	0.000000000000000	
0.000000000000000	0.000000000000000	0.000000000000000	
0.000000000000000	0.000000000000000	0.000000000000000	
0.000000000000000	0.000000000000000	0.000000000000000	
0.000000000000000	0.000000000000000	0.000000000000000	
0.000000000000000	0.000000000000000	0.000000000000000	
0.000000000000000	0.000000000000000	0.000000000000000	
0.000000000000000	0.000000000000000	0.000000000000000	
0.000000000000000	0.000000000000000	0.000000000000000	
0.000000000000000	0.000000000000000	0.000000000000000	
0.000000000000000	0.000000000000000	0.000000000000000	
0.000000000000000	0.000000000000000	0.000000000000000	
0.000000000000000	0.000000000000000	0.000000000000000	
0.000000000000000	0.000000000000000	0.000000000000000	
0.000000000000000	0.000000000000000	0.000000000000000	
0.000000000000000	0.000000000000000	0.000000000000000	
0.000000000000000	0.000000000000000	0.000000000000000	
0.000000000000000	0.000000000000000	0.000000000000000	
0.000000000000000	0.000000000000000	0.000000000000000	
0.000000000000000	0.000000000000000	0.000000000000000	
0.000000000000000	0.000000000000000	0.000000000000000	
0.000000000000000	0.000000000000000	0.000000000000000	
0.000000000000000	0.000000000000000	0.000000000000000	
0.000000000000000	0.000000000000000	0.000000000000000	
0.000000000000000	0.000000000000000	0.000000000000000	
0.000000000000000	0.000000000000000	0.000000000000000	
0.000000000000000	0.000000000000000	0.000000000000000	
0.000000000000000	0.000000000000000	0.000000000000000	
0.000000000000000	0.000000000000000	0.000000000000000	
0.000000000000000	0.000000000000000	0.000000000000000	
0.000000000000000	0.000000000000000	0.000000000000000	
0.000000000000000	0.000000000000000	0.000000000000000	
0.000000000000000	0.000000000000000	0.000000000000000	
0.000000000000000	0.000000000000000	0.000000000000000	
0.000000000000000	0.000000000000000	0.000000000000000	
0.000000000000000	0.000000000000000	0.000000000000000	
0.000000000000000	0.000000000000000	0.000000000000000	
0.000000000000000	0.000000000000000	0.000000000000000	
0.000000000000000	0.000000000000000	0.000000000000000	
0.000000000000000	0.000000000000000	0.000000000000000	
0.000000000000000	0.000000000000000	0.000000000000000	
0.000000000000000	0.000000000000000	0.000000000000000	
0.000000000000000	0.000000000000000	0.000000000000000	
0.000000000000000	0.000000000000000	0.000000000000000	
0.000000000000000	0.000000000000000	0.000000000000000	
0.000000000000000	0.000000000000000	0.000000000000000	
0.000000000000000	0.000000000000000	0.000000000000000	
0.000000000000000	0.000000000000000	0.000000000000000	
0.000000000000000	0.000000000000000	0.000000000000000	
0.000000000000000	0.000000000000000	0.000000000000000	
0.000000000000000	0.000000000000000	0.000000000000000	
0.000000000000000	0.000000000000000	0.000000000000000	
0.000000000000000	0.000000000000000	0.000000000000000	
0.000000000000000	0.000000000000000	0.000000000000000	
0.000000000000000	0.000000000000000	0.000000000000000	
0.000000000000000	0.000000000000000	0.000000000000000	
0.000000000000000	0.000000000000000	0.000000000000000	
0.000000000000000	0.000000000000000	0.000000000000000	
0.000000000000000	0.000000000000000	0.000000000000000	
0.000000000000000	0.000000000000000	0.000000000000000	
0.000000000000000	0.000000000000000	0.000000000000000	
0.000000000000000	0.000000000000000	0.000000000000000	
0.000000000000000	0.000000000000000	0.000000000000000	
0.000000000000000	0.000000000000000	0.000000000000000	
0.000000000000000	0.000000000000000	0.000000000000000	
0.000000000000000	0.000000000000000	0.000000000000000	
0.000000000000000	0.000000000000000	0.000000000000000	
0.000000000000000	0.000000000000000	0.000000000000000	
0.000000000000000	0.000000000000000	0.000000000000000	
0.000000000000000	0.000000000000000	0.000000000000000	
0.000000000000000	0.000000000000000	0.000000000000000	
0.000000000000000	0.000000000000000	0.000000000000000	
0.000000000000000	0.000000000000000	0.000000000000000	
0.000000000000000	0.000000000000000	0.000000000000000	
0.000000000000000	0.000000000000000	0.000000000000000	
0.000000000000000	0.000000000000000	0.000000000000000	
0.000000000000000	0.000000000000000	0.000000000000000	
0.000000000000000	0.000000000000000	0.000000000000000	
0.000000000000000	0.000000000000000	0.000000000000000	
0.000000000000000	0.000000000000000	0.000000000000000	
0.000000000000000	0.000000000000000	0.000000000000000	
0.000000000000000	0.000000000000000	0.000000000000000	
0.000000000000000	0.000000000000000	0.000000000000000	
0.000000000000000	0.000000000000000	0.000000000000000	
0.000000000000000	0.000000000000000	0.000000000000000	
0.000000000000000	0.000000000000000	0.000000000000000	
0.000000000000000	0.000000000000000	0.000000000000000	
0.000000000000000	0.000000000000000	0.000000000000000	
0.000000000000000	0.000000000000000	0.000000000000000	
0.000000000000000	0.000000000000000	0.000000000000000	
0.000000000000000	0.000000000000000	0.000000000000000	
0.000000000000000	0.000000000000000	0.000000000000000	
0.000000000000000	0.000000000000000	0.000000000000000	
0.000000000000000	0.000000000000000	0.000000000000000	
0.000000000000000	0.000000000000000	0.000000000000000	
0.000000000000000	0.000000000000000	0.000000000000000	
0.000000000000000	0.000000000000000	0.000000000000000	
0.000000000000000	0.000000000000000	0.000000000000000	
0.000000000000000	0.000000000000000	0.000000000000000	
0.000000000000000	0.000000000000000	0.000000000000000	
0.000000000000000	0.000000000000000	0.000000000000000	
0.000000000000000	0.000000000000000	0.000000000000000	
0.000000000000000	0.000000000000000	0.000000000000000	
0.000000000000000	0.000000000000000	0.000000000000000	
0.000000000000000	0.000000000000000	0.000000000000000	
0.000000000000000	0.000000000000000	0.000000000000000	
0.000000000000000	0.000000000000000	0.000000000000000	
0.000000000000000	0.000000000000000	0.000000000000000	
0.000000000000000	0.000000000000000	0.000000000000000	
0.000000000000000	0.000000000000000	0.000000000000000	
0.000000000000000	0.000000000000000	0.000000000000000	
0.000000000000000	0.000000000000000	0.000000000000000	
0.000000000000000	0.000000000000000	0.000000000000000	
0.000000000000000	0.000000000000000	0.000000000000000	
0.000000000000000	0.000000000000000	0.000000000000000	
0.000000000000000	0.000000000000000	0.000000000000000	
0.000000000000000	0.000000000000000	0.000000000000000	
0.000000000000000	0.000000000000000	0.000000000000000	
0.000000000000000	0.000000000000000	0.000000000000000	
0.000000000000000	0.000000000000000	0.000000000000000	
0.000000000000000	0.000000000000000	0.000000000000000	
0.000000000000000	0.000000000000000	0.000000000000000	
0.000000000000000	0.000000000000000	0.000000000000000	
0.000000000000000	0.000000000000000	0.000000000000000	
0.000000000000000	0.000000000000000	0.000000000000000	
0.000000000000000	0.000000000000000	0.000000000000000	
0.000000000000000	0.000000000000000	0.000000000000000	
0.000000000000000	0.000000000000000	0.000000000000000	
0.000000000000000	0.000000000000000	0.000000000000000	
0.000000000000000	0.000000000000000	0.000000000000000	
0.000000000000000	0.000000000000000	0.000000000000000	
0.000000000000000	0.000000000000000	0.000000000000000	
0.000000000000000	0.000000000000000	0.000000000000000	
0.000000000000000	0.000000000000000	0.000000000000000	
0.000000000000000	0.000000000000000	0.000000000000000	
0.000000000000000	0.000000000000000	0.000000000000000	
0.000000000000000	0.000000000000000	0.000000000000000	
0.000000000000000	0.000000000000000	0.000000000000000	
0.000000000000000	0.000000000000000	0.000000000000000	
0.000000000000000	0.000000000000000	0.000000000000000	
0.000000000000000	0.000000000000000	0.000000000000000	
0.000000000000000	0.000000000000000	0.000000000000000	
0.000000000000000	0.000000000000000	0.000000000000000	
0.000000000000000	0.000000000000000	0.000000000000000	
0.000000000000000	0.000000000000000	0.000000000000000	
0.000000000000000	0.000000000000000	0.000000000000000	
0.000000000000000	0.000000000000000	0.000000000000000	
0.000000000000000	0.000000000000000	0.000000000000000	
0.000000000000000	0.000000000000000	0.000000000000000	
0.000000000000000	0.000000000000000	0.000000000000000	
0.000000000000000	0.000000000000000	0.000000000000000	
0.000000000000000	0.000000000000000	0.000000000000000	
0.000000000000000	0.000000000000000	0.000000000000000	
0.000000000000000	0.000000000000000	0.000000000000000	
0.000000000000000	0.000000000000000	0.000000000000000	
0.000000000000000	0.000000000000000	0.000000000000000	
0.000000000000000	0.000000000000000	0.000000000000000	
0.000000000000000	0.000000000000000	0.000000000000000	
0.000000000000000	0.000000000000000	0.000000000000000	
0.000000000000000	0.000000000000000	0.000000000000000	
0.000000000000000	0.000000000000000	0.000000000000000	
0.000000000000000	0.000000000000000	0.000000000000000	
0.000000000000000	0.000000000000000	0.000000000000000	
0.000000000000000	0.000000000000000	0.000000000000000	
0.000000000000000	0.000000000000000	0.000000000000000	
0.000000000000000	0.000000000000000	0.000000000000000	
0.000000000000000	0.000000000000000	0.000000000000000	
0.000000000000000	0.000000000000000	0.000000000000000	
0.000000000000000	0.000000000000000	0.000000000000000	
0.000000000000000	0.000000000000000	0.000000000000000	
0.000000000000000	0.000000000000000	0.000000000000000	
0.000000000000000	0.000000000000000	0.000000000000000	
0.000000000000000	0.000000000000000	0.000000000000000	
0.000000000000000	0.000000000000000	0.000000000000000	
0.000000000000000	0.000000000000000	0.000000000000000	
0.000000000000000	0.000000000000000	0.000000000000000	
0.000000000000000	0.000000000000000	0.000000000000000	
0.000000000000000	0.000000000000000	0.000000000000000	
0.000000000000000	0.000000000000000	0.000000000000000	
0.000000000000000	0.000000000000000	0.000000000000000	
0.000000000000000	0.000000000000000	0.000000000000000	
0.000000000000000	0.000000000000000	0.000000000000000	
0.000000000000000	0.000000000000000	0.000000000000000	
0.000000000000000	0.000000000000000	0.000000000000000	
0.000000000000000	0.000000000000000	0.000000000000000	
0.000000000000000	0.000000000000000	0.000000000000000	
0.000000000000000	0.000000000000000	0.000000000000000	
0.000000000000000	0.000000000000000	0.000000000000000	
0.000000000000000	0.000000000000000	0.000000000000000	
0.000000000000000	0.000000000000000	0.000000000000000	
0.000000000000000	0.000000000000000	0.000000000000000	
0.000000000000000	0.000000000000000	0.000000000000000	
0.000000000000000	0.000000000000000	0.000000000000000	
0.000000000000000	0.000000000000000	0.000000000000000	
0.000000000000000	0.000000000000000	0.000000000000000	
0.000000000000000	0.000000000000000	0.000000000000000	
0.000000000000000	0.000000000000000	0.000000000000000	
0.000000000000000	0.000000000000000	0.000000000000000	
0.000000000000000	0.000000000000000	0.000000000000000	
0.000000000000000	0.000000000000000	0.000000000000000	
0.000000000000000	0.000000000000000	0.000000000000000	
0.000000000000000	0.000000000000000	0.000000000000000	
0.000000000000000	0.000000000000000	0.000000000000000	
0.000000000000000	0.000000000000000	0.000000000000000	
0.000000000000000	0.000000000000000	0.000000000000000	
0.000000000000000	0.000000000000000	0.000000000000000	
0.000000000000000	0.000000000000000	0.000000000000000	
0.000000000000000	0.000000000000000	0.000000000000000	
0.000000000000000	0.000000000000000	0.000000000000000	
0.000000000000000	0.000000000000000	0.000000000000000	
0.000000000000000	0.000000000000000	0.000000000000000	
0.000000000000000	0.000000000000000	0.000000000000000	
0.000000000000000	0.000000000000000	0.000000000000000	
0.000000000000000	0.000000000000000	0.000000000000000	
0.000000000000000	0.000000000000000	0.000000000000000	
0.000000000000000	0.000000000000000	0.000000000000000	
0.000000000000000	0.000000000000000	0.000000000000000	
0.000000000000000	0.000000000000000	0.000000000000000	
0.000000000000000	0.000000000000000	0.000000000000000	
0.000000000000000	0.000000000000000	0.000000000000000	
0.000000000000000	0.000000000000000	0.000000000000000	
0.000000000000000	0.000000000000000	0.000000000000000	
0.000000000000000	0.000000000000000	0.000000000000000	
0.000000000000000	0.000000000000000	0.000000000000000	
0.000000000000000	0.000000000000000	0.000000000000000	
0.000000000000000	0.000000000000000	0.000000000000000	
0.000000000000000	0.000000000000000	0.000000000000000	
0.000000000000000	0.000000000000000	0.000000000000000	
0.000000000000000	0.000000000000000	0.000000000000000	
0.000000000000000	0.000000000000000	0.000000000000000	
0.000000000000000	0.000000000000000	0.000000000000000	
0.000000000000000	0.000000000000000	0.000000000000000	
0.000000000000000	0.000000000000000	0.000000000000000	
0.000000000000000	0.000000000000000	0.000000000000000	
0.000000000000000	0.000000000000000	0.000000000000000	
0.000000000000000	0.000000000000000	0.000000000000000	
0.000000000000000	0.000000000000000	0.000000000000000	
0.000000000000000	0.000000000000000	0.000000000000000	
0.000000000000000	0.000000000000000	0.000000000000000	
0.000000000000000	0.000000000000000	0.000000000000000	
0.000000000000000	0.000000000000000	0.000000000000000	
0.000000000000000	0.000000000000000	0.000000000000000	
0.000000000000000	0.000000000000000	0.000000000000000	
0.000000000000000	0.000000000000000	0.000000000000000	
0.000000000000000	0.000000000000000	0.000000000000000	
0.000000000000000	0.000000000000000	0.000000000000000	
0.000000000000000	0.000000000000000	0.000000000000000	
0.000000000000000	0.000000000000000	0.000000000000000	
0.000000000000000	0.000000000000000	0.000000000000000	
0.000000000000000	0.000000000000000	0.000000000000000	
0.000000000000000	0.000000000000000	0.000000000000000	
0.000000000000000	0.000000000000000	0.000000000000000	
0.000000000000000	0.000000000000000	0.000000000000000	
0.000000000000000	0.000000000000000	0.000000000000000	
0.000000000000000	0.000000000000000	0.000000000000000	
0.000000000000000	0.000000000000000	0.000000000000000	
0.000000000000000	0.000000000000000	0.000000000000000	
0.000000000000000	0.000000000000000	0.000000000000000	
0.000000000000000	0.000000000000000	0.000000000000000	
0.000000000000000	0.000000000000000	0.000000000000000	
0.000000000000000	0.000000000000000	0.000000000000000	
0.000000000000000	0.000000000000000	0.000000000000000	
0.000000000000000	0.000000000000000	0.000000000000000	
0.000000000000000	0.000000000000000	0.000000000000000	
0.000000000000000	0.000000000000000	0.000000000000000	
0.000000000000000	0.000000000000000	0.000000000000000	
0.000000000000000	0.000000000000000	0.000000000000000	
0.000000000000000	0.000000000000000	0.000000000000000	
0.000000000000000	0.000000000000000	0.000000000000000	
0.000000000000000	0.000000000000000	0.000000000000000	
0.000000000000000	0.000000000000000	0.000000000000000	
0.000000000000000	0.000000000000000	0.000000000000000	
0.000000000000000	0.000000000000000	0.000000000000000	
0.000000000000000	0.000000000000000	0.000000000000000	
0.000000000000000	0.000000000000000	0.000000000000000	
0.000000000000000	0.000000000000000	0.000000000000000	
0.000000000000000	0.000000000000000	0.000000000000000	
0.000000000000000	0.000000000000000	0.000000000000000	
0.000000000000000	0.000000000000000	0.000000000000000	
0.000000000000000	0.000000000000000	0.000000000000000	
0.000000000000000	0.000000000000000	0.000000000000000	
0.000000000000000	0.000000000000000	0.000000000000000	
0.000000000000000	0.000000000000000	0.000000000000000	
0.000000000000000	0.000000000000000	0.000000000000000	
0.000000000000000	0.000000000000000	0.000000000000000	
0.000000000000000	0.000000000000000	0.000000000000000	
0.000000000000000	0.000000000000000	0.000000000000000	
0.000000000000000	0.000000000000000	0.000000000000000	
0.000000000000000	0.000000000000000	0.000000000000000	
0.000000000000000	0.000000000000000	0.000000000000000	
0.000000000000000	0.000000000000000	0.000000000000000	
0.000000000000000	0.000000000000000	0.000000000000000	
0.000000000000000	0.000000000000000	0.000000000000000	
0.000000000000000	0.000000000000000	0.000000000000000	
0.000000000000000	0.000000000000000	0.000000000000000	
0.000000000000000	0.000000000000000	0.000000000000000	
0.000000000000000	0.000000000000000	0.000000000000000	
0.000000000000000	0.000000000000000	0.000000000000000	
0.000000000000000	0.000000000000000	0.000000000000000	
0.000000000000000	0.000000000000000	0.000000000000000	
0.000000000000000	0.000000000000000	0.000000000000000	
0.000000000000000	0.000000000000000	0.000000000000000	
0.000000000000000	0.000000000000000	0.000000000000000	
0.000000000000000	0.000000000000000	0.000000000000000	
0.000000000000000	0.000000000000000	0.000000000000000	
0.000000000000000	0.000000000000000	0.000000000000000	
0.000000000000000	0.000000000000000	0.000000000000000	
0.000000000000000	0.000000000000000	0.000000000000000	
0.000000000000000	0.000000000000000	0.000000000000000	
0.000000000000000	0.000000000000000	0.000000000000000	
0.000000000000000	0.000000000000000	0.000000000000000	
0.000000000000000	0.000000000000000	0.000000000000000	
0.000000000000000	0.000000000000000	0.000000000000000	
0.000000000000000	0.000000000000000	0.000000000000000	
0.000000000000000	0.000000000000000	0.000000000000000	
0.000000000000000	0.000000000000000	0.000000000000000	
0.000000000000000	0.000000000000000	0.000000000000000	
0.000000000000000	0.000000000000000	0.000000000000000	
0.000000000000000	0.000000000000000	0.000000000000000	
0.000000000000000	0.000000000000000	0.000000000000000	
0.000000000000000	0.000000000000000	0.000000000000000	
0.000000000000000	0.000000000000000	0.000000000000000	
0.000000000000000	0.000000000000000	0.000000000000000	
0.000000000000000	0.000000000000000	0.000000000000000	
0.000000000000000	0.000000000000000	0.000000000000000	
0.000000000000000	0.000000000000000	0.000000000000000	
0.000000000000000	0.000000000000000	0.000000000000000	
0.000000000000000	0.000000000000000	0.000000000000000	
0.000000000000000	0.000000000000000	0.000000000000000	
0.000000000000000	0.000000000000000	0.000000000000000	
0.000000000000000	0.000000000000000	0.000000000000000	
0.000000000000000	0.000000000000000	0.000000000000000	
0.000000000000000	0.000000000000000	0.000000000000000	
0.000000000000000	0.000000000000000	0.000000000000000	
0.000000000000000	0.000000000000000	0.000000000000000	
0.000000000000000	0.000000000000000	0.000000000000000	
0.000000000000000	0.000000000000000	0.000000000000000	
0.000000000000000	0.000000000000000	0.000000000000000	
0.000000000000000	0.000000000000000	0.000000000000000	
0.000000000000000	0.000000000000000	0.000000000000000	
0.000000000000000	0.000000000000000	0.000000000000000	
0.000000000000000	0.000000000000000	0.000000000000000	
0.000000000000000	0.000000000000000	0.000000000000000	
0.000000000000000	0.000000000000000	0.000000000000000	
0.000000000000000	0.000000000000000	0.000000000000000	
0.000000000000000	0.000000000000000	0.000000000000000	
0.000000000000000	0.000000000000000	0.000000000000000	
0.000000000000000	0.000000000000000	0.000000000000000	
0.000000000000000	0.000000000000000	0.000000000000000	
0.000000000000000	0.000000000000000	0.000000000000000	
0.000000000000000	0.000000000000000	0.000000000000000	
0.000000000000000	0.000000000000000	0.000000000000000	
0.000000000000000	0.000000000000000	0.000000000000000	
0.000000000000000	0.000000000000000	0.000000000000000	
0.000000000000000	0.000000000000000	0.000000000000000	
0.000000000000000	0.000000000000000	0.000000000000000	
0.000000000000000	0.000000000000000	0.000000000000000	
0.000000000000000	0.000000000000000	0.000000000000000	
0.000000000000000	0.000000000000000	0.000000000000000	
0.000000000000000	0.000000000000000	0.000000000000000	
0.000000000000000	0.000000000000000	0.000000000000000	
0.000000000000000	0.000000000000000	0.000000000000000	
0.000000000000000	0.000000000000000	0.000000000000000	
0.000000000000000	0.000000000000000	0.000000000000000	
0.000000000000000	0.000000000000000	0.000000000000000	
0.000000000000000	0.000000000000000	0.000000000000000	
0.000000000000000	0.000000000000000	0.000000000000000	
0.000000000000000	0.000000000000000	0.000000000000000	
0.000000000000000	0.000000000000000	0.000000000000000	
0.000000000000000	0.000000000000000	0.000000000000000	
0.000000000000000	0.000000000000000	0.000000000000000	
0.000000000000000	0.000000000000000	0.000000000000000	
0.000000000000000	0.000000000000000	0.000000000000000	
0.000000000000000	0.000000000000000	0.000000000000000	
0.000000000000000	0.000000000000000	0.000000000000000	
0.000000000000000	0.000000000000000	0.000000000000000	
0.000000000000000	0.000000000000000	0.000000000000000	
0.000000000000000	0.000000000000000	0.000000000000000	
0.000000000000000	0.000000000000000	0.000000000000000	
0.000000000000000	0.000000000000000	0.000000000000000	
0.000000000000000	0.000000000000000	0.000000000000000	
0.000000000000000	0.000000000000000	0.000000000000000	
0.000000000000000	0.000000000000000	0.000000000000000	
0.000000000000000	0.000000000000000	0.000000000000000	
0.000000000000000	0.000000000000000	0.000000000000000	
0.000000000000000	0.000000000000000	0.000000000000000	
0.000000000000000	0.000000000000000	0.000000000000000	
0.000000000000000	0.000000000000000	0.000000000000000	
0.000000000000000	0.000000000000000	0.000000000000000	
0.000000000000000	0.000000000000000	0.000000000000000	
0.000000000000000	0.000000000000000	0.000000000000000	
0.000000000000000	0.000000000000000	0.000000000000000	
0.000000000000000	0.000000000000000	0.000000000000000	
0.000000000000000	0.000000000000000	0.000000000000000	
0.000000000000000	0.000000000000000	0.000000000000000	
0.000000000000000	0.000000000000000	0.000000000000000	
0.000000000000000	0.000000000000000	0.000000000000000	
0.000000000000000	0.000000000000000	0.000000000000000	
0.000000000000000	0.000000000000000	0.000000000000000	
0.000000000000000	0.000000000000000	0.000000000000000	
0.000000000000000	0.000000000000000	0.000000000000000	
0.000000000000000	0.000000000000000	0.000000000000000	
0.000000000000000	0.000000000000000	0.000000000000000	
0.000000000000000	0.000000000000000	0.000000000000000	
0.000000000000000	0.000000000000000	0.000000000000000	
0.000000000000000	0.000000000000000	0.000000000000000	
0.000000000000000	0.000000000000000	0.000000000000000	
0.000000000000000	0.000000000000000	0.000000000000000	
0.000000000000000	0.000000000000000	0.000000000000000	
0.000000000000000	0.000000000000000	0.000000000000000	
0.000000000000000	0.000000000000000	0.000000000000000	
0.000000000000000	0.000000000000000	0.000000000000000	
0.000000000000000	0.000000000000000	0.000000000000000	
0.000000000000000	0.000000000000000	0.000000000000000	
0.000000000000000	0.000000000000000	0.000000000000000	
0.000000000000000	0.000000000000000	0.000000000000000	
0.000000000000000	0.000000000000000	0.000000000000000	
0.000000000000000	0.000000000000000	0.000000000000000	
0.000000000000000	0.000000000000000	0.000000000000000	
0.000000000000000	0.000000000000000	0.000000000000000	
0.000000000000000	0.000000000000000	0.000000000000000	
0.000000000000000	0.000000000000000	0.000000000000000	
0.000000000000000	0.000000000000000	0.000000000000000	
0.000000000000000	0.000000000000000	0.000000000000000	
0.000000000000000	0.000000000000000	0.000000000000000	
0.000000000000000	0.000000000000000	0.000000000000000	
0.000000000000000	0.000000000000000	0.000000000000000	
0.000000000000000	0.000000000000000	0.000000000000000	
0.000000000000000	0.000000000000000	0.000000000000000	
0.000000000000000	0.000000000000000	0.000000000000000	
0.000000000000000	0.000000000000000	0.000000000000000	
0.000000000000000	0.000000000000000	0.000000000000000	
0.000000000000000	0.000000000000000	0.000000000000000	
0.000000000000000	0.000000000000000	0.000000000000000	
0.000000000000000	0.000000000000000	0.000000000000000	
0.000000000000000	0.000000000000000	0.000000000000000	
0.000000000000000	0.000000000000000	0.000000000000000	
0.000000000000000	0.000000000000000	0.000000000000000	
0.000000000000000	0.000000000000000	0.000000000000000	
0.000000000000000	0.000000000000000	0.000000000000000	
0.000000000000000	0.000000000000000	0.000000000000000	
0.000000000000000	0.000000000000000	0.000000000000000	
0.000000000000000	0.000000000000000	0.000000000000000	
0.000000000000000	0.000000000000000	0.000000000000000	
0.000000000000000	0.000000000000000	0.000000000000000	
0.000000000000000	0.000000000000000	0.000000000000000	
0.000000000000000	0.000000000000000	0.000000000000000	
0.000000000000000	0.000000000000000	0.000000000000000	
0.000000000000000	0.000000000000000	0.000000000000000	
0.000000000000000	0.000000000000000	0.000000000000000	
0.000000000000000	0.000000000000000	0.000000000000000	
0.000000000000000	0.000000000000000	0.000000000000000	
0.000000000000000	0.000000000000000	0.000000000000000	
0.000000000000000	0.000000000000000	0.000000000000000	
0.000000000000000	0.000000000000000	0.000000000000000	
0.000000000000000	0.000000000000000	0.000000000000000	
0.000000000000000	0.000000000000000	0.000000000000000	
0.000000000000000	0.000000000000000	0.000000000000000	
0.000000000000000	0.000000000000000	0.000000000000000	
0.000000000000000	0.000000000000000	0.000000000000000	
0.000000000000000	0.000000000000000	0.000000000000000	
0.000000000000000	0.000000000000000	0.000000000000000	
0.000000000000000	0.000000000000000	0.000000000000000	
0.000000000000000	0.000000000000000	0.000000000000000	
0.000000000000000	0.000000000000000	0.000000000000000	
0.000000000000000	0.000000000000000	0.000000000000000	
0.000000000000000	0.000000000000000	0.000000000000000	
0.000000000000000	0.000000000000000	0.000000000000000	
0.000000000000000	0.000000000000000	0.000000000000000	
0.000000000000000	0.000000000000000	0.000000000000000	
0.000000000000000	0.000000000000000	0.000000000000000	
0.000000000000000	0.000000000000000	0.000000000000000	
0.000000000000000	0.000000000000000	0.000000000000000	
0.000000000000000	0.000000000000000	0.000000000000000	
0.000000000000000	0.000000000000000	0.000000000000000	
0.000000000000000	0.000000000000000	0.000000000000000	
0.000000000000000	0.000000000000000	0.000000000000000	
0.000000000000000	0.000000000000000	0.000000000000000	
0.000000000000000	0.000000000000000	0.000000000000000	
0.000000000000000	0.000000000000000	0.000000000000000	
0.000000000000000	0.000000000000000	0.000000000000000	
0.000000000000000	0.000000000000000	0.000000000000000	
0.000000000000000	0.000000000000000	0.000000000000000	
0.000000000000000	0.000000000000000	0.000000000000000	
0.000000000000000	0.000000000000000	0.000000000000000	
0.000000000000000	0.000000000000000	0.000000000000000	
0.000000000000000	0.000000000000000	0.000000000000000	
0.000000000000000	0.000000000000000	0.000000000000000	
0.000000000000000	0.000000000000000	0.000000000000000	
0.000000000000000	0.000000000000000	0.000000000000000	
0.000000000000000	0.000000000000000	0.000000000000000	
0.000000000000000	0.000000000000000	0.000000000000000	
0.000000000000000	0.000000000000000	0.000000000000000	
0.000000000000000	0.000000000000000	0.000000000000000	
0.000000000000000	0.000000000000000	0.000000000000000	
0.000000000000000	0.000000000000000	0.000000000000000	
0.000000000000000	0.000000000000000	0.000000000000000	
0.000000000000000	0.000000000000000	0.000000000000000	
0.000000000000000	0.000000000000000	0.000000000000000	
0.000000000000000	0.000000000000000	0.000000000000000	
0.000000000000000	0.000000000000000	0.000000000000000	
0.000000000000000	0.000000000000000	0.000000000000000	
0.000000000000000	0.000000000000000	0.000000000000000	
0.000000000000000	0.000000000000000	0.000000000000000	
0.000000000000000	0.000000000000000	0.000000000000000	
0.000000000000000	0.000000000000000	0.000000000000000	
0.000000000000000	0.000000000000000	0.000000000000000	
0.000000000000000	0.000000000000000	0.000000000000000	
0.000000000000000	0.000000000000000	0.000000000000000	
0.000000000000000	0.000000000000000	0.000000000000000	
0.000000000000000	0.000000000000000	0.000000000000000	
0.000000000000000	0.000000000000000	0.000000000000000	
0.000000000000000	0.000000000000000	0.000000000000000	
0.000000000000000	0.000000000000000	0.000000000000000	
0.000000000000000	0.000000000000000	0.000000000000000	
0.000000000000000	0.000000000000000	0.000000000000000	
0.000000000000000	0.000000000000000	0.000000000000000	
0.000000000000000	0.000000000000000	0.000000000000000	
0.000000000000000	0.000000000000000	0.000000000000000	
0.000000000000000	0.000000000000000	0.000000000000000	
0.000000000000000	0.000000000000000	0.000000000000000	
0.000000000000000	0.000000000000000	0.000000000000000	
0.000000000000000	0.000000000000000	0.000000000000000	
0.000000000000000	0.000000000000000	0.000000000000000	
0.000000000000000	0.000000000000000	0.000000000000000	
0.000000000000000	0.000000000000000	0.000000000000000	
0.000000000000000	0.000000000000000	0.000000000000000	
0.000000000000000	0.000000000000000	0.000000000000000	
0.000000000000000	0.000000000000000	0.000000000000000	
0.000000000000000	0.000000000000000	0.000000000000000	
0.000000000000000	0.000000000000000	0.000000000000000	
0.000000000000000	0.000000000000000	0.000000000000000	
0.000000000000000	0.000000000000000	0.000000000000000	
0.000000000000000	0.000000000000000	0.000000000000000	
0.000000000000000	0.000000000000000	0.000000000000000	
0.000000000000000	0.000000000000000	0.000000000000000	
0.000000000000000	0.000000000000000	0.000000000000000	
0.000000000000000	0.000000000000000	0.000000000000000	
0.000000000000000	0.000000000000000	0.000000000000000	
0.000000000000000	0.000000000000000	0.000000000000000	
0.000000000000000	0.000000000000000	0.000000000000000	
0.000000000000000	0.000000000000000	0.000000000000000	
0.000000000000000	0.000000000000000	0.000000000000000	
0.000000000000000	0.000000000000000	0.000000000000000	
0.000000000000000	0.000000000000000	0.000000000000000	
0.000000000000000	0.000000000000000	0.000000000000000	
0.000000000000000	0.000000000000000	0.000000000000000	
0.000000000000000	0.000000000000000	0.000000000000000	
0.000000000000000	0.000000000000000	0.000000000000000	
0.000000000000000	0.000000000000000	0.000000000000000	
0.000000000000000	0.000000000000000	0.000000000000000	
0.000000000000000	0.000000000000000	0.000000000000000	
0.000000000000000	0.000000000000000	0.000000000000000	
0.000000000000000	0.000000000000000	0.000000000000000	
0.000000000000000	0.000000000000000	0.000000000000000	
0.000000000000000	0.000000000000000	0.000000000000000	
0.000000000000000	0.000000000000000	0.000000000000000	
0.000000000000000	0.000000000000000	0.000000000000000	
0.000000000000000	0.000000000000000	0.000000000000000	
0.000000000000000	0.000000000000000	0.000000000000000	
0.000000000000000	0.000000000000000	0.000000000000000	
0.000000000000000	0.000000000000000	0.000000000000000	
0.000000000000000	0.000000000000000	0.000000000000000	
0.000000000000000	0.000000000000000	0.000000000000000	
0.000000000000000	0.000000000000000	0.000000000000000	
0.000000000000000	0.000000000000000	0.000000000000000	
0.000000000000000	0.000000000000000	0.000000000000000	
0.000000000000000	0.000000000000000	0.000000000000000	
0.000000000000000	0.000000000000000	0.000000000000000	
0.000000000000000	0.000000000000000	0.000000000000000	
0.000000000000000	0.000000000000000	0.000000000000000	
0.000000000000000	0.000000000000000	0.000000000000000	
0.000000000000000	0.000000000000000	0.000000000000000	
0.000000000000000	0.000000000000000	0.000000000000000	
0.000000000000000	0.000000000000000	0.000000000000000	
0.000000000000000	0.000000000000000	0.000000000000000	
0.000000000000000	0.000000000000000	0.000000000000000	
0.000000000000000	0.000000000000000	0.000000000000000	
0.000000000000000	0.000000000000000	0.000000000000000	
0.000000000000000	0.000000000000000	0.000000000000000	
0.000000000000000	0.000000000000000	0.000000000000000	
0.000000000000000	0.000000000000000	0.000000000000000	
0.000000000000000	0.000000000000000	0.000000000000000	
0.000000000000000	0.000000000000000	0.000000000000000	
0.000000000000000	0.000000000000000	0.000000000000000	
0.000000000000000	0.000000000000000	0.000000000000000	
0.000000000000000	0.000000000000000	0.000000000000000	
0.000000000000000	0.000000000000000	0.000000000000000	
0.000000000000000	0.000000000000000	0.000000000000000	
0.000000000000000	0.000000000000000	0.000000000000000	
0.000000000000000	0.000000000000000	0.000000000000000	
0.000000000000000	0.000000000000000	0.000000000000000	
0.000000000000000	0.000000000000000	0.000000000000000	
0.000000000000000	0.000000000000000	0.000000000000000	
0.000000000000000	0.000000000000000	0.000000000000000	
0.000000000000000	0.000000000000000	0.000000000000000	
0.000000000000000	0.000000000000000	0.000000000000000	
0.000000000000000	0.000000000000000	0.000000000000000	
0.000000000000000	0.000000000000000	0.000000000000000	
0.000000000000000	0.000000000000000	0.000000000000000	
0.000000000000000	0.000000000000000	0.000000000000000	
0.000000000000000	0.000000000000000	0.000000000000000	
0.000000000000000	0.000000000000000	0.000000000000000	
0.000000000000000	0.000000000000000	0.000000000000000	
0.000000000000000	0.000000000000000	0.000000000000000	
0.000000000000000	0.000000000000000	0.000000000000000	
0.000000000000000	0.000000000000000	0.000000000000000	
0.000000000000000	0.000000000000000	0.000000000000000	
0.000000000000000	0.000000000000000	0.000000000000000	
0.000000000000000	0.000000000000000	0.000000000000000	
0.000000000000000	0.000000000000000	0.000000000000000	
0.000000000000000	0.000000000000000	0.000000000000000	
0.000000000000000	0.000000000000000	0.000000000000000	
0.000000000000000	0.000000000000000	0.000000000000000	
0.000000000000000	0.000000000000000	0.000000000000000	
0.000000000000000	0.000000000000000	0.000000000000000	
0.000000000000000	0.000000000000000	0.000000000000000	
0.000000000000000	0.000000000000000	0.000000000000000	
0.000000000000000	0.000000000000000	0.000000000000000	
0.000000000000000	0.000000000000000	0.000000000000000	
0.000000000000000	0.000000000000000	0.000000000000000	
0.000000000000000	0.000000000000000	0.000000000000000	
0.000000000000000	0.000000000000000	0.000000000000000	
0.000000000000000	0.000000000000000	0.000000000000000	
0.000000000000000	0.000000000000000	0.000000000000000	
0.000000000000000	0.000000000000000	0.000000000000000	
0.000000000000000	0.000000000000000	0.000000000000000	
0.000000000000000	0.000000000000000	0.000000000000000	
0.000000000000000	0.000000000000000	0.000000000000000	
0.000000000000000	0.000000000000000	0.000000000000000	
0.000000000000000	0.000000000000000	0.000000000000000	
0.000000000000000	0.000000000000000	0.000000000000000	
0.000000000000000	0.000000000000000	0.000000000000000	
0.000000000000000	0.000000000000000	0.000000000000000	
0.000000000000000	0.000000000000000	0.000000000000000	
0.000000000000000	0.000000000000000	0.000000000000000	
0.000000000000000	0.000000000000000	0.000000000000000	
0.000000000000000	0.000000000000000	0.000000000000000	
0.000000000000000	0.000000000000000	0.000000000000000	
0.000000000000000	0.000000000000000	0.000000000000000	
0.000000000000000	0.000000000000000	0.000000000000000	
0.000000000000000	0.000000000000000	0.000000000000000	
0.000000000000000	0.000000000000000	0.000000000000000	
0.000000000000000	0.000000000000000	0.000000000000000	
0.000000000000000	0.000000000000000	0.000000000000000	
0.000000000000000	0.000000000000000	0.000000000000000	
0.000000000000000	0.000000000000000	0.000000000000000	
0.000000000000000	0.000000000000000	0.000000000000000	
0.000000000000000	0.000000000000000	0.000000000000000	
0.000000000000000	0.000000000000000	0.000000000000000	
0.000000000000000	0.000000000000000	0.000000000000000	
0.000000000000000	0.000000000000000	0.000000000000000	
0.000000000000000	0.000000000000000	0.000000000000000	
0.000000000000000	0.000000000000000	0.000000000000000	
0.000000000000000	0.000000000000000	0.000000000000000	
0.000000000000000	0.000000000000000	0.000000000000000	
0.000000000000000	0.000000000000000	0.000000000000000	
0.000000000000000	0.000000000000000	0.000000000000000	
0.000000000000000	0.000000000000000	0.000000000000000	
0.000000000000000	0.000000000000000	0.000000000000000	
0.000000000000000	0.000000000000000	0.000000000000000	
0.000000000000000	0.000000000000000	0.000000000000000	
0.000000000000000	0.000000000000000	0.000000000000000	
0.000000000000000	0.000000000000000	0.000000000000000	
0.000000000000000	0.000000000000000	0.000000000000000	
0.000000000000000	0.000000000000000	0.000000000000000	
0.000000000000000	0.000000000000000	0.000000000000000	
0.000000000000000	0.000000000000000	0.000000000000000	
0.000000000000000	0.000000000000000	0.000000000000000	
0.000000000000000	0.000000000000000	0.000000000000000	
0.000000000000000	0.000000000000000	0.000000000000000	
0.000000000000000	0.000000000000000	0.000000000000000	
0.000000000000000	0.000000000000000	0.000000000000000	
0.000000000000000	0.000000000000000	0.000000000000000	
0.000000000000000	0.000000000000000	0.000000000000000	
0.000000000000000	0.000000000000000	0.000000000000000	
0.000000000000000	0.000000000000000	0.000000000000000	
0.000000000000000	0.000000000000000	0.000000000000000	
0.000000000000000	0.000000000000000	0.000000000000000	
0.000000000000000	0.000000000000000	0.000000000000000	
0.000000000000000	0.000000000000000	0.000000000000000	
0.000000000000000	0.000000000000000	0.000000000000000	
0.000000000000000	0.000000000000000	0.000000000000000	
0.000000000000000	0.000000000000000	0.000000000000000	
0.000000000000000	0.000000000000000	0.000000000000000	
0.000000000000000	0.000000000000000	0.000000000000000	
0.000000000000000	0.000000000000000	0.000000000000000	
0.000000000000000	0.000000000000000	0.000000000000000	
0.000000000000000	0.000000000000000	0.000000000000000	
0.000000000000000	0.000000000000000	0.000000000000000	
0.000000000000000	0.000000000000000	0.000000000000000	
0.000000000000000	0.000000000000000	0.000000000000000	
0.000000000000000	0.000000000000000	0.000000000000000	
0.000000000000000	0.000000000000000	0.000000000000000	
0.000000000000000	0.000000000000000	0.000000000000000	
0.000000000000000	0.000000000000000	0.000000000000000	
0.000000000000000	0.000000000000000	0.000000000000000	
0.000000000000000	0.000000000000000	0.000000000000000	
0.000000000000000	0.000000000000000	0.000000000000000	
0.000000000000000	0.000000000000000	0.000000000000000	
0.000000000000000	0.000000000000000	0.000000000000000	
0.000000000000000	0.000000000000000	0.000000000000000	
0.000000000000000	0.000000000000000	0.000000000000000	
0.000000000000000	0.000000000000000	0.000000000000000	
0.000000000000000	0.000000000000000	0.000000000000000	
0.000000000000000	0.000000000000000	0.000000000000000	
0.000000000000000	0.000000000000000	0.000000000000000	
0.000000000000000	0.000000000000000	0.000000000000000	
0.000000000000000	0.000000000000000	0.000000000000000	
0.000000000000000	0.000000000000000	0.000000000000000	
0.000000000000000	0.000000000000000	0.000000000000000	
0.000000000000000	0.000000000000000	0.000000000000000	
0.000000000000000	0.000000000000000	0.000000000000000	
0.000000000000000	0.000000000000000	0.000000000000000	
0.000000000000000	0.000000000000000	0.000000000000000	
0.000000000000000	0.000000000000000	0.000000000000000	
0.000000000000000	0.000000000000000	0.000000000000000	
0.000000000000000	0.000000000000000	0.000000000000000	
0.000000000000000	0.000000000000000	0.000000000000000	
0.000000000000000	0.000000000000000	0.000000000000000	
0.000000000000000	0.000000000000000	0.000000000000000	
0.000000000000000	0.000000000000000	0.000000000000000	
0.000000000000000	0.000000000000000	0.000000000000000	
0.000000000000000	0.000000000000000	0.000000000000000	
0.000000000000000	0.000000000000000	0.000000000000000	
0.000000000000000	0.000000000000000	0.000000000000000	
0.000000000000000	0.000000000000000	0.000000000000000	
0.000000000000000	0.000000000000000	0.000000000000000	
0.000000000000000	0.000000000000000	0.000000000000000	
0.000000000000000	0.000000000000000	0.000000000000000	
0.000000000000000	0.000000000000000	0.000000000000000	
0.000000000000000	0.000000000000000	0.000000000000000	
0.000000000000000	0.000000000000000	0.000000000000000	
0.000000000000000	0.000000000000000	0.000000000000000	
0.000000000000000	0.000000000000000	0.000000000000000	
0.000000000000000	0.000000000000000	0.000000000000000	
0.000000000000000	0.000000000000000	0.000000000000000	
0.000000000000000	0.000000000000000	0.000000000000000	
0.000000000000000	0.000000000000000	0.000000000000000	
0.000000000000000	0.000000000000000	0.000000000000000	
0.000000000000000	0.000000000000000	0.000000000000000	
0.000000000000000	0.000000000000000	0.000000000000000	
0.000000000000000	0.000000000000000	0.000000000000000	
0.000000000000000	0.000000000000000	0.000000000000000	
0.000000000000000	0.000000000000000	0.000000000000000	
0.000000000000000	0.000000000000000	0.000000000000000	
0.000000000000000	0.000000000000000	0.000000000000000	
0.000000000000000	0.000000000000000	0.000000000000000	
0.000000000000000	0.000000000000000	0.000000000000000	
0.000000000000000	0.000000000000000	0.000000000000000	
0.000000000000000	0.000000000000000	0.000000000000000	
0.000000000000000	0.000000000000000	0.000000000000000	
0.000000000000000	0.000000000000000	0.000000000000000	
0.000000000000000	0.000000000000000	0.000000000000000	
0.000000000000000	0.000000000000000	0.000000000000000	
0.000000000000000	0.000000000000000	0.000000000000000	
0.000000000000000	0.000000000000000	0.000000000000000	
0.000000000000000	0.000000000000000	0.000000000000000	
0.000000000000000	0.000000000000000	0.000000000000000	
0.000000000000000	0.000000000000000	0.000000000000000	
0.000000000000000	0.000000000000000	0.000000000000000	
0.000000000000000	0.000000000000000	0.000000000000000	
0.000000000000000	0.000000000000000	0.000000000000000	
0.000000000000000	0.000000000000000	0.000000000000000	
0.000000000000000	0.000000000000000	0.000000000000000	
0.000000000000000	0.000000000000000	0.000000000000000	
0.000000000000000	0.000000000000000	0.000000000000000	
0.000000000000000	0.000000000000000	0.000000000000000	
0.000000000000000	0.000000000000000	0.000000000000000	
0.000000000000000	0.000000000000000	0.000000000000000	
0.000000000000000	0.000000000000000	0.000000000000000	
0.000000000000000	0.000000000000000	0.000000000000000	
0.000000000000000	0.000000000000000	0.000000000000000	
0.000000000000000	0.000000000000000	0.000000000000000	
0.000000000000000	0.000000000000000	0.000000000000000	
0.000000000000000	0.000000000000000	0.000000000000000	
0.000000000000000	0.000000000000000	0.000000000000000	
0.000000000000000	0.000000000000000	0.000000000000000	
0.000000000000000	0.000000000000000	0.000000000000000	
0.000000000000000	0.000000000000000	0.000000000000000	
0.000000000000000	0.000000000000000	0.000000000000000	
0.000000000000000	0.000000000000000	0.000000000000000	
0.000000000000000	0.000000000000000	0.000000000000000	
0.000000000000000	0.000000000000000	0.000000000000000	
0.000000000000000	0.000000000000000	0.000000000000000	
0.000000000000000	0.000000000000000	0.000000000000000	
0.000000000000000	0.000000000000000	0.000000000000000	
0.000000000000000	0.000000000000000	0.000000000000000	
0.000000000000000	0.000000000000000	0.000000000000000	
0.000000000000000	0.000000000000000	0.000000000000000	
0.000000000000000	0.000000000000000	0.000000000000000	
0.000000000000000	0.000000000000000	0.000000000000000	
0.000000000000000	0.000000000000000	0.000000000000000	
0.000000000000000	0.000000000000000	0.000000000000000	
0.000000000000000	0.000000000000000	0.000000000000000	
0.000000000000000	0.000000000000000	0.000000000000000	
0.000000000000000	0.000000000000000	0.000000000000000	
0.000000000000000	0.000000000000000	0.000000000000000	
0.000000000000000	0.000000000000000	0.000000000000000	
0.000000000000000	0.000000000000000	0.000000000000000	
0.000000000000000	0.000000000000000	0.000000000000000	
0.000000000000000	0.000000000000000	0.000000000000000	
0.000000000000000	0.000000000000000	0.000000000000000	
0.000000000000000	0.000000000000000	0.000000000000000	
0.000000000000000	0.000000000000000	0.000000000000000	
0.000000000000000	0.000000000000000	0.000000000000000	
0.000000000000000	0.000000000000000	0.000000000000000	
0.000000000000000	0.000000000000000	0.000000000000000	
0.000000000000000	0.000000000000000	0.000000000000000	
0.000000000000000	0.000000000000000	0.000000000000000	
0.000000000000000	0.000000000000000	0.000000000000000	
0.000000000000000	0.000000000000000	0.000000000000000	
0.000000000000000	0.000000000000000	0.000000000000000	
0.000000000000000	0.000000000000000	0.000000000000000	
0.000000000000000	0.000000000000000	0.000000000000000	
0.000000000000000	0.000000000000000	0.000000000000000	
0.000000000000000	0.000000000000000	0.000000000000000	
0.000000000000000	0.000000000000000	0.000000000000000	
0.000000000000000	0.000000000000000	0.000000000000000	
0.000000000000000	0.000000000000000	0.000000000000000	
0.000000000000000	0.000000000000000	0.000000000000000	
0.000000000000000	0.000000000000000	0.000000000000000	
0.000000000000000	0.000000000000000	0.000000000000000	
0.000000000000000	0.000000000000000	0.000000000000000	
0.000000000000000	0.000000000000000	0.000000000000000	
0.000000000000000	0.000000000000000	0.000000000000000	
0.000000000000000	0.000000000000000	0.000000000000000	
0.000000000000000	0.000000000000000	0.000000000000000	
0.000000000000000	0.000000000000000	0.000000000000000	
0.000000000000000	0.000000000000000	0.000000000000000	
0.000000000000000	0.000000000000000	0.000000000000000	
0.000000000000000	0.000000000000000	0.000000000000000	
0.000000000000000	0.000000000000000	0.000000000000000	
0.000000000000000	0.000000000000000	0.000000000000000	
0.000000000000000	0.000000000000000	0.000000000000000	
0.000000000000000	0.000000000000000	0.000000000000000	
0.000000000000000	0.000000000000000	0.000000000000000	
0.000000000000000	0.000000000000000	0.000000000000000	
0.000000000000000	0.000000000000000	0.000000000000000	
0.000000000000000	0.000000000000000	0.000000000000000	
0.000000000000000	0.000000000000000	0.000000000000000	
0.000000000000000	0.000000000000000	0.000000000000000	
0.000000000000000	0.000000000000000	0.000000000000000	
0.000000000000000	0.000000000000000	0.000000000000000	
0.000000000000000	0.000000000000000	0.000000000000000	
0.000000000000000	0.000000000000000	0.000000000000000	
0.000000000000000	0.000000000000000	0.000000000000000	
0.000000000000000	0.000000000000000	0.000000000000000	
0.000000000000000	0.000000000000000	0.000000000000000	
0.000000000000000	0.000000000000000	0.000000000000000	
0.000000000000000	0.000000000000000	0.000000000000000	
0.000000000000000	0.000000000000000	0.000000000000000	
0.000000000000000	0.000000000000000	0.000000000000000	
0.000000000000000	0.000000000000000	0.000000000000000	
0.000000000000000	0.000000000000000	0.000000000000000	
0.000000000000000	0.000000000000000	0.000000000000000	
0.000000000000000	0.000000000000000	0.000000000000000	
0.000000000000000	0.000000000000000	0.000000000000000	
0.000000000000000	0.000000000000000	0.000000000000000	
0.000000000000000	0.000000000000000	0.000000000000000	
0.000000000000000	0.000000000000000	0.000000000000000	
0.000000000000000	0.000000000000000	0.000000000000000	
0.000000000000000	0.000000000000000	0.000000000000000	
0.000000000000000	0.000000000000000	0.000000000000000	
0.000000000000000	0.000000000000000	0.000000000000000	
0.000000000000000	0.000000000000000	0.000000000000000	
0.000000000000000	0.000000000000000	0.000000000000000	
0.000000000000000	0.000000000000000	0.000000000000000	
0.000000000000000	0.000000000000000	0.000000000000000	
0.000000000000000	0.000000000000000	0.000000000000000	
0.000000000000000	0.000000000000000	0.000000000000000	
0.000000000000000	0.000000000000000	0.000000000000000	
0.000000000000000	0.000000000000000	0.000000000000000	
0.000000000000000	0.000000000000000	0.000000000000000	
0.000000000000000	0.000000000000000	0.000000000000000	
0.000000000000000	0.000000000000000	0.000000000000000	
0.000000000000000	0.000000000000000	0.000000000000000	
0.000000000000000	0.000000000000000	0.000000000000000	
0.000000000000000	0.000000000000000	0.000000000000000	
0.000000000000000	0.000000000000000	0.000000000000000	
0.000000000000000	0.000000000000000	0.000000000000000	
0.000000000000000	0.000000000000000	0.000000000000000	
0.000000000000000	0.000000000000000	0.000000000000000	
0.000000000000000	0.000000000000000	0.000000000000000	
0.000000000000000	0.000000000000000	0.000000000000000	
0.000000000000000	0.000000000000000	0.000000000000000	
0.000000000000000	0.000000000000000	0.000000000000000	
0.000000000000000	0.000000000000000	0.000000000000000	
0.000000000000000	0.000000000000000	0.000000000000000	
0.000000000000000	0.000000000000000	0.000000000000000	
0.000000000000000	0.000000000000000	0.000000000000000	
0.000000000000000	0.000000000000000	0.000000000000000	
0.000000000000000	0.000000000000000	0.000000000000000	
0.000000000000000	0.000000000000000	0.000000000000000	
0.000000000000000	0.000000000000000	0.000000000000000	
0.000000000000000	0.000000000000000	0.000000000000000	
0.000000000000000	0.000000000000000	0.000000000000000	
0.000000000000000	0.000000000000000	0.000000000000000	
0.000000000000000	0.000000000000000	0.000000000000000	
0.000000000000000	0.000000000000000	0.000000000000000	
0.000000000000000	0.000000000000000	0.000000000000000	
0.000000000000000	0.000000000000000	0.000000000000000	
0.000000000000000	0.000000000000000	0.000000000000000	
0.000000000000000	0.000000000000000	0.000000000000000	
0.000000000000000	0.000000000000000	0.000000000000000	
0.000000000000000	0.000000000000000	0.000000000000000	
0.000000000000000	0.000000000000000	0.000000000000000	
0.000000000000000	0.000000000000000	0.000000000000000	
0.000000000000000	0.000000000000000	0.000000000000000	
0.000000000000000	0.000000000000000	0.000000000000000	
0.000000000000000	0.000000000000000	0.000000000000000	
0.000000000000000	0.000000000000000	0.000000000000000	
0.000000000000000	0.000000000000000	0.000000000000000	
0.000000000000000	0.000000000000000	0.000000000000000	
0.000000000000000	0.000000000000000	0.000000000000000	
0.000000000000000	0.000000000000000	0.000000000000000	
0.000000000000000	0.000000000000000	0.000000000000000	
0.000000000000000	0.000000000000000	0.000000000000000	
0.000000000000000	0.000000000000000	0.000000000000000	
0.000000000000000	0.000000000000000	0.000000000000000	
0.000000000000000	0.000000000000000	0.000000000000000	
0.000000000000000	0.000000000000000	0.000000000000000	
0.000000000000000	0.000000000000000	0.000000000000000	
0.000000000000000	0.000000000000000	0.000000000000000	
0.000000000000000	0.000000000000000	0.000000000000000	
0.000000000000000	0.000000000000000	0.000000000000000	
0.000000000000000	0.000000000000000	0.000000000000000	
0.000000000000000	0.000000000000000	0.000000000000000	
0.000000000000000	0.000000000000000	0.000000000000000	
0.000000000000000	0.000000000000000	0.000000000000000	
0.000000000000000	0.000000000000000	0.000000000000000	
0.000000000000000	0.000000000000000	0.000000000000000	
0.000000000000000	0.000000000000000	0.000000000000000	
0.000000000000000	0.000000000000000	0.000000000000000	
0.000000000000000	0.000000000000000	0.000000000000000	
0.000000000000000	0.000000000000000	0.000000000000000	
0.000000000000000	0.000000000000000	0.000000000000000	
0.000000000000000	0.000000000000000	0.000000000000000	
0.000000000000000	0.000000000000000	0.000000000000000	
0.000000000000000	0.000000000000000	0.000000000000000	
0.000000000000000	0.000000000000000	0.000000000000000	
0.000000000000000	0.000000000000000	0.000000000000000	
0.000000000000000	0.000000000000000	0.000000000000000	
0.000000000000000	0.000000000000000	0.000000000000000	
0.000000000000000	0.000000000000000	0.000000000000000	
0.000000000000000	0.000000000000000	0.000000000000000	
0.000000000000000	0.000000000000000	0.000000000000000	
0.000000000000000	0.000000000000000	0.000000000000000	
0.000000000000000	0.000000000000000	0.000000000000000	
0.000000000000000	0.000000000000000	0.000000000000000	
0.000000000000000	0.000000000000000	0.000000000000000	
0.000000000000000	0.000000000000000	0.000000000000000	
0.000000000000000	0.000000000000000	0.000000000000000	
0.000000000000000	0.000000000000000	0.000000000000000	
0.000000000000000	0.000000000000000	0.000000000000000	
0.000000000000000	0.000000000000000	0.000000000000000	
0.000000000000000	0.000000000000000	0.000000000000000	
0.000000000000000	0.000000000000000	0.000000000000000	
0.000000000000000	0.000000000000000	0.000000000000000	
0.000000000000000	0.000000000000000	0.000000000000000	
0.000000000000000	0.000000000000000	0.000000000000000	
0.000000000000000	0.000000000000000	0.000000000000000	
0.000000000000000	0.000000000000000	0.000000000000000	
0.000000000000000	0.000000000000000	0.000000000000000	
0.000000000000000	0.000000000000000	0.000000000000000	
0.000000000000000	0.000000000000000	0.000000000000000	
0.000000000000000	0.000000000000000	0.000000000000000	
0.000000000000000	0.000000000000000	0.000000000000000	
0.000000000000000	0.000000000000000	0.000000000000000	
0.000000000000000	0.000000000000000	0.000000000000000	
0.000000000000000	0.000000000000000	0.000000000000000	
0.000000000000000	0.000000000000000	0.000000000000000	
0.000000000000000	0.000000000000000	0.000000000000000	
0.000000000000000	0.000000000000000	0.000000000000000	
0.000000000000000	0.000000000000000	0.000000000000000	
0.000000000000000	0.000000000000000	0.000000000000000	
0.000000000000000	0.000000000000000	0.000000000000000	
0.000000000000000	0.000000000000000	0.000000000000000	
0.000000000000000	0.000000000000000	0.000000000000000	
0.000000000000000	0.000000000000000	0.000000000000000	
0.000000000000000	0.000000000000000	0.000000000000000	
0.000000000000000	0.000000000000000	0.000000000000000	
0.000000000000000	0.000000000000000	0.000000000000000	
0.000000000000000	0.000000000000000	0.000000000000000	
0.000000000000000	0.000000000000000	0.000000000000000	
0.000000000000000	0.000000000000000	0.000000000000000	
0.000000000000000	0.000000000000000	0.000000000000000	
0.000000000000000	0.000000000000000	0.000000000000000	
0.000000000000000	0.000000000000000	0.000000000000000	
0.000000000000000	0.000000000000000	0.000000000000000	
0.000000000000000	0.000000000000000	0.000000000000000	
0.000000000000000	0.000000000000000	0.000000000000000	
0.000000000000000	0.000000000000000	0.000000000000000	
0.000000000000000	0.000000000000000	0.000000000000000	
0.000000000000000	0.000000000000000	0.000000000000000	
0.000000000000000	0.000000000000000	0.000000000000000	
0.000000000000000	0.000000000000000	0.000000000000000	
0.000000000000000	0.000000000000000	0.000000000000000	
0.000000000000000	0.000000000000000	0.000000000000000	
0.000000000000000	0.000000000000000	0.000000000000000	
0.000000000000000	0.000000000000000	0.000000000000000	
0.000000000000000	0.000000000000000	0.000000000000000	
0.000000000000000	0.000000000000000	0.000000000000000	
0.000000000000000	0.000000000000000	0.000000000000000	
0.000000000000000	0.000000000000000	0.000000000000000	
0.000000000000000	0.000000000000000	0.000000000000000	
0.000000000000000	0.000000000000000	0.000000000000000	
0.000000000000000	0.000000000000000	0.000000000000000	
0.000000000000000	0.000000000000000	0.000000000000000	
0.000000000000000	0.000000000000000	0.000000000000000	
0.000000000000000	0.000000000000000	0.000000000000000	
0.000000000000000	0.000000000000000	0.000000000000000	
0.000000000000000	0.000000000000000	0.000000000000000	
0.000000000000000	0.000000000000000	0.000000000000000	
0.000000000000000	0.000000000000000	0.000000000000000	
0.000000000000000	0.000000000000000	0.000000000000000	
0.000000000000000	0.000000000000000	0.000000000000000	
0.000000000000000	0.000000000000000	0.000000000000000	
0.000000000000000	0.000000000000000	0.000000000000000	
0.000000000000000	0.000000000000000	0.000000000000000	
0.000000000000000	0.000000000000000	0.000000000000000	
0.000000000000000	0.000000000000000	0.000000000000000	
0.000000000000000	0.000000000000000	0.000000000000000	
0.000000000000000	0.000000000000000	0.000000000000000	
0.000000000000000	0.000000000000000	0.000000000000000	
0.000000000000000	0.000000000000000	0.000000000000000	
0.000000000000000	0.000000000000000	0.000000000000000	
0.000000000000000	0.000000000000000	0.000000000000000	
0.000000000000000	0.000000000000000	0.000000000000000	
0.000000000000000	0.000000000000000	0.000000000000000	
0.000000000000000	0.000000000000000	0.000000000000000	
0.000000000000000	0.000000000000000	0.000000000000000	
0.000000000000000	0.000000000000000	0.000000000000000	
0.000000000000000	0.000000000000000	0.000000000000000	
0.000000000000000	0.000000000000000	0.000000000000000	
0.000000000000000	0.000000000000000	0.000000000000000	
0.000000000000000	0.000000000000000	0.000000000000000	
0.000000000000000	0.000000000000000	0.000000000000000	
0.000000000000000	0.000000000000000	0.000000000000000	
0.000000000000000	0.000000000000000	0.000000000000000	
0.000000000000000	0.000000000000000	0.000000000000000	
0.000000000000000	0.000000000000000	0.000000000000000	
0.000000000000000	0.000000000000000	0.000000000000000	
0.000000000000000	0.000000000000000	0.000000000000000	
0.000000000000000	0.000000000000000	0.000000000000000	
0.000000000000000	0.000000000000000	0.000000000000000	
0.000000000000000	0.000000000000000	0.000000000000000	
0.000000000000000	0.000000000000000	0.000000000000000	
0.000000000000000	0.000000000000000	0.000000000000000	
0.000000000000000	0.000000000000000	0.000000000000000	
0.000000000000000	0.000000000000000	0.000000000000000	
0.000000000000000	0.000000000000000	0.000000000000000	
0.000000000000000	0.000000000000000	0.000000000000000	
0.000000000000000	0.000000000000000	0.000000000000000	
0.000000000000000	0.000000000000000	0.000000000000000	
0.000000000000000	0.000000000000000	0.000000000000000	
0.000000000000000	0.000000000000000	0.000000000000000	
0.000000000000000	0.000000000000000	0.000000000000000	
0.000000000000000	0.000000000000000	0.000000000000000	
0.000000000000000	0.000000000000000	0.000000000000000	
0.000000000000000	0.000000000000000	0.000000000000000	
0.000000000000000	0.000000000000000	0.000000000000000	
0.000000000000000	0.000000000000000	0.000000000000000	
0.000000000000000	0.000000000000000	0.000000000000000	
0.000000000000000	0.000000000000000	0.000000000000000	
0.000000000000000	0.000000000000000	0.000000000000000	
0.000000000000000	0.000000000000000	0.000000000000000	
0.000000000000000	0.000000000000000	0.000000000000000	
0.000000000000000	0.000000000000000	0.000000000000000	
0.000000000000000	0.000000000000000	0.000000000000000	
0.000000000000000	0.000000000000000	0.000000000000000	
0.000000000000000	0.000000000000000	0.000000000000000	
0.000000000000000	0.000000000000000	0.000000000000000	
0.000000000000000	0.000000000000000	0.000000000000000	
0.000000000000000	0.000000000000000	0.000000000000000	
0.000000000000000	0.000000000000000	0.000000000000000	
0.000000000000000	0.000000000000000	0.000000000000000	
0.000000000000000	0.000000000000000	0.000000000000000	
0.000000000000000	0.000000000000000	0.000000000000000	
0.000000000000000	0.000000000000000	0.000000000000000	
0.000000000000000	0.000000000000000	0.000000000000000	
0.000000000000000	0.000000000000000	0.000000000000000	
0.000000000000000	0.000000000000000	0.000000000000000	
0.000000000000000	0.000000000000000	0.000000000000000	
0.000000000000000	0.000000000000000	0.000000000000000	
0.000000000000000	0.000000000000000	0.000000000000000	
0.000000000000000	0.000000000000000	0.000000000000000	
0.000000000000000	0.000000000000000	0.000000000000000	
0.000000000000000	0.000000000000000	0.000000000000000	
0.000000000000000	0.000000000000000	0.000000000000000	
0.000000000000000	0.000000000000000	0.000000000000000	
0.000000000000000	0.000000000000000	0.000000000000000	
0.000000000000000	0.000000000000000	0.000000000000000	
0.000000000000000	0.000000000000000	0.000000000000000	
0.000000000000000	0.000000000000000	0.000000000000000	
0.000000000000000	0.000000000000000	0.000000000000000	
0.000000000000000	0.000000000000000	0.000000000000000	
0.000000000000000	0.000000000000000	0.000000000000000	
0.000000000000000	0.000000000000000	0.000000000000000	
0.000000000000000	0.000000000000000	0.000000000000000	
0.000000000000000	0.000000000000000	0.000000000000000	
0.000000000000000	0.000000000000000	0.000000000000000	
0.000000000000000	0.000000000000000	0.000000000000000	
0.000000000000000	0.000000000000000	0.000000000000000	
0.000000000000000	0.000000000000000	0.000000000000000	
0.000000000000000	0.000000000000000	0.000000000000000	
0.000000000000000	0.000000000000000	0.000000000000000	
0.000000000000000	0.000000000000000	0.000000000000000	
0.000000000000000	0.000000000000000	0.000000000000000	
0.000000000000000	0.000000000000000	0.000000000000000	
0.000000000000000	0.000000000000000	0.000000000000000	
0.000000000000000	0.000000000000000	0.000000000000000	
0.000000000000000	0.000000000000000	0.000000000000000	
0.000000000000000	0.000000000000000	0.000000000000000	
0.000000000000000	0.000000000000000	0.000000000000000	
0.000000000000000	0.000000000000000	0.000000000000000	
0.000000000000000	0.000000000000000	0.000000000000000	
0.000000000000000	0.000000000000000	0.000000000000000	
0.000000000000000	0.000000000000000	0.000000000000000	
0.000000000000000	0.000000000000000	0.000000000000000	
0.000000000000000	0.000000000000000	0.000000000000000	
0.000000000000000	0.000000000000000	0.000000000000000	
0.000000000000000	0.000000000000000	0.000000000000000	
0.000000000000000	0.000000000000000	0.000000000000000	
0.000000000000000	0.000000000000000	0.000000000000000	
0.000000000000000	0.000000000000000	0.000000000000000	
0.000000000000000	0.000000000000000	0.000000000000000	
0.000000000000000	0.000000000000000	0.000000000000000	
0.000000000000000	0.000000000000000	0.000000000000000	
0.000000000000000	0.000000000000000	0.000000000000000	
0.000000000000000	0.000000000000000	0.000000000000000	
0.000000000000000	0.000000000000000	0.000000000000000	
0.000000000000000	0.000000000000000	0.000000000000000	
0.000000000000000	0.000000000000000	0.000000000000000	
0.000000000000000	0.000000000000000	0.000000000000000	
0.000000000000000	0.000000000000000	0.000000000000000	
0.000000000000000	0.000000000000000	0.000000000000000	
0.000000000000000	0.000000000000000	0.000000000000000	
0.000000000000000	0.000000000000000	0.000000000000000	
0.000000000000000	0.000000000000000	0.000000000000000	
0.000000000000000	0.000000000000000	0.000000000000000	
0.000000000000000	0.000000000000000	0.000000000000000	
0.000000000000000	0.000000000000000	0.000000000000000	
0.000000000000000	0.000000000000000	0.000000000000000	
0.000000000000000	0.000000000000000	0.000000000000000	
0.000000000000000	0.000000000000000	0.000000000000000	
0.000000000000000	0.000000000000000	0.000000000000000	
0.000000000000000	0.000000000000000	0.000000000000000	
0.000000000000000	0.000000000000000	0.000000000000000	
0.000000000000000	0.000000000000000	0.000000000000000	
0.000000000000000	0.000000000000000	0.000000000000000	
0.000000000000000	0.000000000000000	0.000000000000000	
0.000000000000000	0.000000000000000	0.000000000000000	
0.000000000000000	0.000000000000000	0.000000000000000	
0.000000000000000	0.000000000000000	0.000000000000000	
0.000000000000000	0.000000000000000	0.000000000000000	
0.000000000000000	0.000000000000000	0.000000000000000	
0.000000000000000	0.000000000000000	0.000000000000000	
0.000000000000000	0.000000000000000	0.000000000000000	
0.000000000000000	0.000000000000000	0.000000000000000	
0.000000000000000	0.000000000000000	0.000000000000000	
0.000000000000000	0.000000000000000	0.000000000000000	
0.000000000000000	0.000000000000000	0.000000000000000	
0.000000000000000	0.000000000000000	0.000000000000000	
0.000000000000000	0.000000000000000	0.000000000000000	
0.000000000000000	0.000000000000000	0.000000000000000	
0.000000000000000	0.000000000000000	0.000000000000000	
0.000000000000000	0.000000000000000	0.000000000000000	
0.000000000000000	0.000000000000000	0.000000000000000	
0.000000000000000	0.000000000000000	0.000000000000000	
0.000000000000000	0.000000000000000	0.000000000000000	
0.000000000000000	0.000000000000000	0.000000000000000	
0.000000000000000	0.000000000000000	0.000000000000000	
0.000000000000000	0.000000000000000	0.000000000000000	
0.000000000000000	0.000000000000000	0.000000000000000	
0.000000000000000	0.000000000000000	0.000000000000000	
0.000000000000000	0.000000000000000	0.000000000000000	
0.000000000000000	0.000000000000000	0.000000000000000	
0.000000000000000	0.000000000000000	0.000000000000000	
0.000000000000000	0.000000000000000	0.000000000000000	
0.000000000000000	0.000000000000000	0.000000000000000	
0.000000000000000	0.000000000000000	0.000000000000000	
0.000000000000000	0.000000000000000	0.000000000000000	
0.000000000000000	0.000000000000000	0.000000000000000	
0.000000000000000	0.000000000000000	0.000000000000000	
0.000000000000000	0.000000000000000	0.000000000000000	
0.000000000000000	0.000000000000000	0.000000000000000	
0.000000000000000	0.000000000000000	0.000000000000000	
0.000000000000000	0.000000000000000	0.000000000000000	
0.000000000000000	0.000000000000000	0.000000000000000	
0.000000000000000	0.000000000000000	0.000000000000000	
0.000000000000000	0.000000000000000	0.000000000000000	
0.000000000000000	0.000000000000000	0.000000000000000	
0.000000000000000	0.000000000000000	0.000000000000000	
0.000000000000000	0.000000000000000	0.000000000000000	
0.000000000000000	0.000000000000000	0.000000000000000	
0.000000000000000	0.000000000000000	0.000000000000000	
0.000000000000000	0.000000000000000	0.000000000000000	
0.000000000000000	0.000000000000000	0.000000000000000	
0.000000000000000	0.000000000000000	0.000000000000000	
0.000000000000000	0.000000000000000	0.000000000000000	
0.000000000000000	0.000000000000000	0.000000000000000	
0.000000000000000	0.000000000000000	0.000000000000000	
0.000000000000000	0.000000000000000	0.000000000000000	
0.000000000000000	0.000000000000000	0.000000000000000	
0.000000000000000	0.000000000000000	0.000000000000000	
0.000000000000000	0.000000000000000	0.000000000000000	
0.000000000000000	0.000000000000000	0.000000000000000	
0.000000000000000	0.000000000000000	0.000000000000000	
0.000000000000000	0.000000000000000	0.000000000000000	
0.000000000000000	0.000000000000000	0.000000000000000	
0.000000000000000	0.000000000000000	0.000000000000000	
0.000000000000000	0.000000000000000	0.000000000000000	
0.000000000000000	0.000000000000000	0.000000000000000	
0.000000000000000	0.000000000000000	0.000000000000000	
0.000000000000000	0.000000000000000	0.000000000000000	
0.000000000000000	0.000000000000000	0.000000000000000	
0.000000000000000	0.000000000000000	0.000000000000000	
0.000000000000000	0.000000000000000	0.000000000000000	
0.000000000000000	0.000000000000000	0.000000000000000	
0.000000000000000	0.000000000000000	0.000000000000000	
0.000000000000000	0.000000000000000	0.000000000000000	
0.000000000000000	0.000000000000000	0.000000000000000	
0.000000000000000	0.000000000000000	0.000000000000000	
0.000000000000000	0.000000000000000	0.000000000000000	
0.000000000000000	0.000000000000000	0.000000000000000	
0.000000000000000	0.000000000000000	0.000000000000000	
0.000000000000000	0.000000000000000	0.000000000000000	
0.000000000000000	0.000000000000000	0.000000000000000	
0.000000000000000	0.000000000000000	0.000000000000000	
0.000000000000000	0.000000000000000	0.000000000000000	
0.000000000000000	0.000000000000000	0.000000000000000	
0.000000000000000	0.000000000000000	0.000000000000000	
0.000000000000000	0.000000000000000	0.000000000000000	
0.000000000000000	0.000000000000000	0.000000000000000	
0.000000000000000	0.000000000000000	0.000000000000000	
0.000000000000000	0.000000000000000	0.000000000000000	
0.000000000000000	0.000000000000000	0.000000000000000	
0.000000000000000	0.000000000000000	0.000000000000000	
0.000000000000000	0.000000000000000	0.000000000000000	
0.000000000000000	0.000000000000000	0.000000000000000	
0.000000000000000	0.000000000000000	0.000000000000000	
0.000000000000000	0.000000000000000	0.000000000000000	
0.000000000000000	0.000000000000000	0.000000000000000	
0.000000000000000	0.000000000000000	0.000000000000000	
0.000000000000000	0.000000000000000	0.000000000000000	
0.000000000000000	0.000000000000000	0.000000000000000	
0.000000000000000	0.000000000000000	0.000000000000000	
0.000000000000000	0.000000000000000	0.000000000000000	
0.000000000000000	0.000000000000000	0.000000000000000	
0.000000000000000	0.000000000000000	0.000000000000000	
0.000000000000000	0.000000000000000	0.000000000000000	
0.000000000000000	0.000000000000000	0.000000000000000	
0.000000000000000	0.000000000000000	0.000000000000000	
0.000000000000000	0.000000000000000	0.000000000000000	
0.000000000000000	0.000000000000000	0.000000000000000	
0.000000000000000	0.000000000000000	0.000000000000000	
0.000000000000000	0.000000000000000	0.000000000000000	
0.000000000000000	0.000000000000000	0.000000000000000	
0.000000000000000	0.000000000000000	0.000000000000000	
0.000000000000000	0.000000000000000	0.000000000000000	
0.000000000000000	0.000000000000000	0.000000000000000	
0.000000000000000	0.000000000000000	0.000000000000000	
0.000000000000000	0.000000000000000	0.000000000000000	
0.000000000000000	0.000000000000000	0.000000000000000	
0.000000000000000	0.000000000000000	0.000000000000000	
0.000000000000000	0.000000000000000	0.000000000000000	
0.000000000000000	0.000000000000000	0.000000000000000	
0.000000000000000	0.000000000000000	0.000000000000000	
0.000000000000000	0.000000000000000	0.000000000000000	
0.000000000000000	0.000000000000000	0.000000000000000	
0.000000000000000	0.000000000000000	0.000000000000000	
0.000000000000000	0.000000000000000	0.000000000000000	
0.000000000000000	0.000000000000000	0.000000000000000	
0.000000000000000	0.000000000000000	0.000000000000000	
0.000000000000000	0.000000000000000	0.000000000000000	
0.000000000000000	0.000000000000000	0.000000000000000	
0.000000000000000	0.000000000000000	0.000000000000000	
0.000000000000000	0.000000000000000	0.000000000000000	
0.000000000000000	0.000000000000000	0.000000000000000	
0.000000000000000	0.000000000000000	0.000000000000000	
0.000000000000000	0.000000000000000	0.000000000000000	
0.000000000000000	0.000000000000000	0.000000000000000	
0.000000000000000	0.000000000000000	0.000000000000000	
0.000000000000000	0.000000000000000	0.000000000000000	
0.000000000000000	0.000000000000000	0.000000000000000	
0.000000000000000	0.000000000000000	0.000000000000000	
0.000000000000000	0.000000000000000	0.000000000000000	
0.000000000000000	0.000000000000000	0.000000000000000	
0.000000000000000	0.000000000000000	0.000000000000000	
0.000000000000000	0.000000000000000	0.000000000000000	
0.000000000000000	0.000000000000000	0.000000000000000	
0.000000000000000	0.000000000000000	0.000000000000000	
0.000000000000000	0.000000000000000	0.000000000000000	
0.000000000000000	0.000000000000000	0.000000000000000	
0.000000000000000	0.000000000000000	0.000000000000000	
0.000000000000000	0.000000000000000	0.000000000000000	
0.000000000000000	0.000000000000000	0.000000000000000	
0.000000000000000	0.000000000000000	0.000000000000000	
0.000000000000000	0.000000000000000	0.000000000000000	
0.000000000000000	0.000000000000000	0.000000000000000	
0.000000000000000	0.000000000000000	0.000000000000000	
0.000000000000000	0.000000000000000	0.000000000000000	
0.000000000000000	0.000000000000000	0.000000000000000	
0.000000000000000	0.000000000000000	0.000000000000000	
0.000000000000000	0.000000000000000	0.000000000000000	
0.000000000000000	0.000000000000000	0.000000000000000	
0.000000000000000	0.000000000000000	0.000000000000000	
0.000000000000000	0.000000000000000	0.000000000000000	
0.000000000000000	0.000000000000000	0.000000000000000	
0.000000000000000	0.000000000000000	0.000000000000000	
0.000000000000000	0.000000000000000	0.000000000000000	
0.000000000000000	0.000000000000000	0.000000000000000	
0.000000000000000	0.000000000000000	0.000000000000000	
0.000000000000000	0.000000000000000	0.000000000000000	
0.000000000000000	0.000000000000000	0.000000000000000	
0.000000000000000	0.000000000000000	0.000000000000000	
0.000000000000000	0.000000000000000	0.000000000000000	
0.000000000000000	0.000000000000000	0.000000000000000	
0.000000000000000	0.000000000000000	0.000000000000000	
0.000000000000000	0.000000000000000	0.000000000000000	
0.000000000000000	0.000000000000000	0.000000000000000	
0.000000000000000	0.000000000000000	0.000000000000000	
0.000000000000000	0.000000000000000	0.000000000000000	
0.000000000000000	0.000000000000000	0.000000000000000	
0.000000000000000	0.000000000000000	0.000000000000000	
0.000000000000000	0.000000000000000	0.000000000000000	
0.000000000000000	0.000000000000000	0.000000000000000	
0.000000000000000	0.000000000000000	0.000000000000000	
0.000000000000000	0.000000000000000	0.000000000000000	
0.000000000000000	0.000000000000000	0.000000000000000	
0.000000000000000	0.000000000000000	0.000000000000000	
0.000000000000000	0.000000000000000	0.000000000000000	
0.000000000000000	0.000000000000000	0.000000000000000	
0.000000000000000	0.000000000000000	0.000000000000000	
0.000000000000000	0.000000000000000	0.000000000000000	
0.000000000000000	0.000000000000000	0.000000000000000	
0.000000000000000	0.000000000000000	0.000000000000000	
0.000000000000000	0.000000000000000	0.000000000000000	
0.000000000000000	0.000000000000000	0.000000000000000	
0.000000000000000	0.000000000000000	0.000000000000000	
0.000000000000000	0.000000000000000	0.000000000000000	
0.000000000000000	0.000000000000000	0.000000000000000	
0.000000000000000	0.000000000000000	0.000000000000000	
0.000000000000000	0.000000000000000	0.000000000000000	
0.000000000000000	0.000000000000000	0.000000000000000	
0.000000000000000	0.000000000000000	0.000000000000000	
0.000000000000000	0.000000000000000	0.000000000000000	
0.000000000000000	0.000000000000000	0.000000000000000	
0.000000000000000	0.000000000000000	0.000000000000000	
0.000000000000000	0.000000000000000	0.000000000000000	
0.000000000000000	0.000000000000000	0.000000000000000	
0.000000000000000	0.000000000000000	0.000000000000000	
0.000000000000000	0.000000000000000	0.000000000000000	
0.000000000000000	0.000000000000000	0.000000000000000	
0.000000000000000	0.000000000000000	0.000000000000000	
0.000000000000000	0.000000000000000	0.000000000000000	
0.000000000000000	0.000000000000000	0.000000000000000	
0.000000000000000	0.000000000000000	0.000000000000000	
0.000000000000000	0.000000000000000	0.000000000000000	
0.000000000000000	0.000000000000000	0.000000000000000	
0.000000000000000	0.000000000000000	0.000000000000000	
0.000000000000000	0.000000000000000	0.000000000000000	
0.000000000000000	0.000000000000000	0.000000000000000	
0.000000000000000	0.000000000000000	0.000000000000000	
0.000000000000000	0.000000000000000	0.000000000000000	
0.000000000000000	0.000000000000000	0.000000000000000	
0.000000000000000	0.000000000000000	0.000000000000000	
0.000000000000000	0.000000000000000	0.000000000000000	
0.000000000000000	0.000000000000000	0.000000000000000	
0.000000000000000	0.000000000000000	0.000000000000000	
0.000000000000000	0.000000000000000	0.000000000000000	
0.000000000000000	0.000000000000000	0.000000000000000	
0.000000000000000	0.000000000000000	0.000000000000000	
0.000000000000000	0.000000000000000	0.000000000000000	
0.000000000000000	0.000000000000000	0.000000000000000	
0.000000000000000	0.000000000000000	0.000000000000000	
0.000000000000000	0.000000000000000	0.000000000000000	
0.000000000000000	0.000000000000000	0.000000000000000	
0.000000000000000	0.000000000000000	0.000000000000000	
0.000000000000000	0.000000000000000	0.000000000000000	
0.000000000000000	0.000000000000000	0.000000000000000	
0.000000000000000	0.000000000000000	0.000000000000000	
0.000000000000000	0.000000000000000	0.000000000000000	
0.000000000000000	0.000000000000000	0.000000000000000	
0.000000000000000	0.000000000000000	0.000000000000000	
0.000000000000000	0.000000000000000	0.000000000000000	
0.000000000000000	0.000000000000000	0.000000000000000	
0.000000000000000	0.000000000000000	0.000000000000000	
0.000000000000000	0.000000000000000	0.000000000000000	
0.000000000000000	0.000000000000000	0.000000000000000	
0.000000000000000	0.000000000000000	0.000000000000000	
0.000000000000000	0.000000000000000	0.000000000000000	
0.000000000000000	0.000000000000000	0.000000000000000	
0.000000000000000	0.000000000000000	0.000000000000000	
0.000000000000000	0.000000000000000	0.000000000000000	
0.000000000000000	0.000000000000000	0.000000000000000	
0.000000000000000	0.000000000000000	0.000000000000000	
0.000000000000000	0.000000000000000	0.000000000000000	
0.000000000000000	0.000000000000000	0.000000000000000	
0.000000000000000	0.000000000000000	0.000000000000000	
0.000000000000000	0.000000000000000	0.000000000000000	
0.000000000000000	0.000000000000000	0.000000000000000	
0.000000000000000	0.000000000000000	0.000000000000000	
0.000000000000000	0.000000000000000	0.000000000000000	
0.000000000000000	0.000000000000000	0.000000000000000	
0.000000000000000	0.000000000000000	0.000000000000000	
0.000000000000000	0.000000000000000	0.000000000000000	
0.000000000000000	0.000000000000000	0.000000000000000	
0.000000000000000	0.000000000000000	0.000000000000000	
0.000000000000000	0.000000000000000	0.000000000000000	
0.000000000000000	0.000000000000000	0.000000000000000	
0.000000000000000	0.000000000000000	0.000000000000000	
0.000000000000000	0.000000000000000	0.000000000000000	
0.000000000000000	0.000000000000000	0.000000000000000	
0.000000000000000	0.000000000000000	0.000000000000000	
0.000000000000000	0.000000000000000	0.000000000000000	
0.000000000000000	0.000000000000000	0.000000000000000	
0.000000000000000	0.000000000000000	0.000000000000000	
0.000000000000000	0.000000000000000	0.000000000000000	
0.000000000000000	0.000000000000000	0.000000000000000	
0.000000000000000	0.000000000000000	0.000000000000000	
0.000000000000000	0.000000000000000	0.000000000000000	
0.000000000000000	0.000000000000000	0.000000000000000	
0.000000000000000	0.000000000000000	0.000000000000000	
0.000000000000000	0.000000000000000	0.000000000000000	
0.000000000000000	0.000000000000000	0.000000000000000	
0.000000000000000	0.000000000000000	0.000000000000000	
0.000000000000000	0.000000000000000	0.000000000000000	
0.000000000000000	0.000000000000000	0.000000000000000	
0.000000000000000	0.000000000000000	0.000000000000000	
0.000000000000000	0.000000000000000	0.000000000000000	
0.000000000000000	0.000000000000000	0.000000000000000	
0.000000000000000	0.000000000000000	0.000000000000000	
0.000000000000000	0.000000000000000	0.000000000000000	
0.000000000000000	0.000000000000000	0.000000000000000	
0.000000000000000	0.000000000000000	0.000000000000000	
0.000000000000000	0.000000000000000	0.000000000000000	
0.000000000000000	0.000000000000000	0.000000000000000	
0.000000000000000	0.000000000000000	0.000000000000000	
0.000000000000000	0.000000000000000	0.000000000000000	
0.000000000000000	0.000000000000000	0.000000000000000	
0.000000000000000	0.000000000000000	0.000000000000000	
0.000000000000000	0.000000000000000	0.000000000000000	
0.000000000000000	0.000000000000000	0.000000000000000	
0.000000000000000	0.000000000000000	0.000000000000000	
0.000000000000000	0.000000000000000	0.000000000000000	
0.000000000000000	0.000000000000000	0.000000000000000	
0.000000000000000	0.000000000000000	0.000000000000000	
0.000000000000000	0.000000000000000	0.000000000000000	
0.000000000000000	0.000000000000000	0.000000000000000	
0.000000000000000	0.000000000000000	0.000000000000000	
0.000000000000000	0.000000000000000	0.000000000000000	
0.000000000000000	0.000000000000000	0.000000000000000	
0.000000000000000	0.000000000000000	0.000000000000000	
0.000000000000000	0.000000000000000	0.000000000000000	
0.000000000000000	0.000000000000000	0.000000000000000	
0.000000000000000	0.000000000000000	0.000000000000000	
0.000000000000000	0.000000000000000	0.000000000000000	
0.000000000000000	0.000000000000000	0.000000000000000	
0.000000000000000	0.000000000000000	0.000000000000000	
0.000000000000000	0.000000000000000	0.000000000000000	
0.000000000000000	0.000000000000000	0.000000000000000	
0.000000000000000	0.000000000000000	0.000000000000000	
0.000000000000000	0.000000000000000	0.000000000000000	
0.000000000000000	0.000000000000000	0.000000000000000	
0.000000000000000	0.000000000000000	0.000000000000000	
0.000000000000000	0.000000000000000	0.000000000000000	
0.000000000000000	0.000000000000000	0.000000000000000	
0.000000000000000	0.000000000000000	0.000000000000000	
0.000000000000000	0.000000000000000	0.000000000000000	
0.000000000000000	0.000000000000000	0.000000000000000	
0.000000000000000	0.000000000000000	0.000000000000000	
0.000000000000000	0.000000000000000	0.000000000000000	
0.000000000000000	0.000000000000000	0.000000000000000	
0.000000000000000	0.000000000000000	0.000000000000000	
0.000000000000000	0.000000000000000	0.000000000000000	
0.000000000000000	0.000000000000000	0.000000000000000	
0.000000000000000	0.000000000000000	0.000000000000000	
0.000000000000000	0.000000000000000	0.000000000000000	
0.000000000000000	0.000000000000000	0.000000000000000	
0.000000000000000	0.000000000000000	0.000000000000000	
0.000000000000000	0.000000000000000	0.000000000000000	
0.000000000000000	0.000000000000000	0.000000000000000	
0.000000000000000	0.000000000000000	0.000000000000000	
0.000000000000000	0.000000000000000	0.000000000000000	
0.000000000000000	0.000000000000000	0.000000000000000	
0.000000000000000	0.000000000000000	0.000000000000000	
0.000000000000000	0.000000000000000	0.000000000000000	
0.000000000000000	0.000000000000000	0.000000000000000	
0.000000000000000	0.000000000000000	0.000000000000000	
0.000000000000000	0.000000000000000	0.000000000000000	
0.000000000000000	0.000000000000000	0.000000000000000	
0.000000000000000	0.000000000000000	0.000000000000000	
0.000000000000000	0.000000000000000	0.000000000000000	
0.000000000000000	0.000000000000000	0.000000000000000	
0.000000000000000	0.000000000000000	0.000000000000000	
0.000000000000000	0.000000000000000	0.000000000000000	
0.000000000000000	0.000000000000000	0.000000000000000	
0.000000000000000	0.000000000000000	0.000000000000000	
0.000000000000000	0.000000000000000	0.000000000000000	
0.000000000000000	0.000000000000000	0.000000000000000	
0.000000000000000	0.000000000000000	0.000000000000000	
0.000000000000000	0.000000000000000	0.000000000000000	
0.000000000000000	0.000000000000000	0.000000000000000	
0.000000000000000	0.000000000000000	0.000000000000000	
0.000000000000000	0.000000000000000	0.000000000000000	
0.000000000000000	0.000000000000000	0.000000000000000	
0.000000000000000	0.000000000000000	0.000000000000000	
0.000000000000000	0.000000000000000	0.000000000000000	
0.000000000000000	0.000000000000000	0.000000000000000	
0.000000000000000	0.000000000000000	0.000000000000000	
0.000000000000000	0.000000000000000	0.000000000000000	
0.000000000000000	0.000000000000000	0.000000000000000	
0.000000000000000	0.000000000000000	0.000000000000000	
0.000000000000000	0.000000000000000	0.000000000000000	
0.000000000000000	0.000000000000000	0.000000000000000	
0.000000000000000	0.000000000000000	0.000000000000000	
0.000000000000000	0.000000000000000	0.000000000000000	
0.000000000000000	0.000000000000000	0.000000000000000	
0.000000000000000	0.000000000000000	0.000000000000000	
0.000000000000000	0.000000000000000	0.000000000000000	
0.000000000000000	0.000000000000000	0.000000000000000	
0.000000000000000	0.000000000000000	0.000000000000000	
0.000000000000000	0.000000000000000	0.000000000000000	
0.000000000000000	0.000000000000000	0.000000000000000	
0.000000000000000	0.000000000000000	0.000000000000000	
0.000000000000000	0.000000000000000	0.000000000000000	
0.000000000000000	0.000000000000000	0.000000000000000	
0.000000000000000	0.000000000000000	0.000000000000000	
0.000000000000000	0.000000000000000	0.000000000000000	
0.000000000000000	0.000000000000000	0.000000000000000	
0.000000000000000	0.000000000000000	0.000000000000000	
0.000000000000000	0.000000000000000	0.000000000000000	
0.000000000000000	0.000000000000000	0.000000000000000	
0.000000000000000	0.000000000000000	0.000000000000000	
0.000000000000000	0.000000000000000	0.000000000000000	
0.000000000000000	0.000000000000000	0.000000000000000	
0.000000000000000	0.000000000000000	0.000000000000000	
0.000000000000000	0.000000000000000	0.000000000000000	
0.000000000000000	0.000000000000000	0.000000000000000	
0.000000000000000	0.000000000000000	0.000000000000000	
0.000000000000000	0.000000000000000	0.000000000000000	
0.000000000000000	0.000000000000000	0.000000000000000	
0.000000000000000	0.000000000000000	0.000000000000000	
0.000000000000000	0.000000000000000	0.000000000000000	
0.000000000000000	0.000000000000000	0.000000000000000	
0.000000000000000	0.000000000000000	0.000000000000000
[truncated: 48,705,349 more chars]
