# Supplementary material for: The pocketome of G-protein-coupled receptors reveals previously untargeted allosteric sites
Source: Nat Commun. 2022 May 10;13:2567. doi: 10.1038/s41467-022-29609-6 (PMC9091257; doi:10.1038/s41467-022-29609-6)
Supplement: Supplementary file 7 — Source Data [file 41467_2022_29609_MOESM7_ESM.xlsx]

## Sheet: figure_1
pdb_code	software	density_file
1f88	vmd	class_a.dx

## Sheet: figure_2
Left graph	pc1	pc2	state		Right graph	pc1	pc2	state
	-0.341316	4.50462	inactive			8.76228	-1.99952	active
	-0.188867	4.79632	inactive			8.31774	-1.6322	active
	0.416758	4.62118	inactive			8.74247	-2.68092	active
	0.174888	4.26665	inactive			8.51912	-2.34566	active
	-0.216935	4.72061	inactive			8.33892	-1.74294	active
	-0.0162867	4.76945	inactive			8.64079	-2.58352	active
	0.0349708	3.94576	inactive			9.00244	-2.59133	active
	-0.0100612	4.3488	inactive			8.74313	-2.6087	active
	-0.663049	2.72257	inactive			-6.21396	0.103153	inactive
	-1.24764	2.87273	inactive			8.74699	-1.8873	active
	-0.509142	4.03456	inactive			8.42503	-2.11041	active
	-0.186536	4.56995	inactive			8.7516	-0.707725	active
	-1.29927	-0.947891	inactive			8.37834	-1.11647	active
	-1.11632	-0.846288	inactive			8.95086	-2.38875	active
	1.46894	1.23624	inactive			-6.29097	0.325811	inactive
	1.6454	0.445411	inactive			-6.32584	0.397424	inactive
	-1.60558	8.75781	active			-6.32367	0.0025251	inactive
	2.59468	1.20639	inactive			-6.23283	0.157913	inactive
	1.97904	0.756342	inactive			-6.26902	0.170006	inactive
	2.313	0.952008	inactive			-5.82867	-0.232534	inactive
	2.04645	0.786959	inactive			-5.69463	0.0414527	inactive
	2.39755	1.06319	inactive			-5.58593	-0.0209854	inactive
	1.89544	1.14718	inactive			-5.67243	0.0461712	inactive
	1.00832	0.654067	inactive			-5.65403	0.03069	inactive
	1.21613	0.920753	inactive			-6.35654	0.162157	inactive
	1.6589	0.696755	inactive			-6.093	0.31863	inactive
	4.31613	-0.50948	active			-5.34939	-0.477086	inactive
	4.53232	-0.754378	active			-5.76015	0.111843	inactive
	-0.0965569	0.526988	inactive			-6.2507	0.436176	inactive
	-0.33988	-0.055348	inactive			-5.9745	0.195664	inactive
	-0.181162	0.515136	inactive			-6.42882	-0.084609	inactive
	0.0681437	0.303729	inactive			-5.79041	0.169823	inactive
	-0.132654	5.05646	inactive			-4.95647	-0.584875	inactive
	-0.256609	4.20963	inactive			-6.30427	0.34334	inactive
	-1.34412	8.29603	active			-6.16439	0.116749	inactive
	1.03753	1.59832	inactive			-5.97411	-0.150119	inactive
	-1.51893	8.6394	active			-6.22696	-0.124588	inactive
	6.92798	-2.0341	inactive			8.64426	-1.4605	active
	-0.912854	-0.735258	inactive			-5.45938	-0.419384	inactive
	1.05751	0.982924	inactive			-5.86346	-0.515673	inactive
	0.866396	1.10058	inactive			8.52888	-1.17912	active
	0.949948	0.866296	inactive			-5.43977	-0.40747	inactive
	-0.136878	4.72869	inactive			8.20392	4.98957	active
	-3.68054	-3.64196	inactive			8.69585	4.21893	active
	-4.56254	-3.83949	inactive			8.24322	4.3574	active
	-3.77505	-3.78773	inactive			8.65081	4.15883	active
	-3.17411	-4.21827	inactive			8.58672	4.50459	active
	-3.66998	-3.94139	inactive			8.11801	4.58928	active
	0.133756	2.78903	active			8.55864	4.68524	active
	0.830408	-0.0419838	inactive			8.34726	4.16862	active
	0.746885	1.00561	inactive			-6.11177	0.105794	inactive
	-1.134	8.65826	active			-5.90978	-0.430114	inactive
	6.45082	-1.1416	inactive			-5.97116	-0.258851	inactive
	-1.35539	8.23007	active			-6.01998	-0.0567221	inactive
	4.17899	-1.79674	active			-6.51385	0.115157	inactive
	6.46418	-1.50325	inactive			-5.15506	-0.909932	inactive
	6.47004	-1.32249	inactive			8.60763	-1.44002	active
	0.832343	0.34393	inactive			8.41655	-2.06983	active
	-0.654394	1.8887	active			8.60975	-1.09722	active
	0.738165	-0.395792	inactive			8.52721	-1.31385	active
	6.42588	-1.14821	inactive			-5.68174	0.0608101	inactive
	6.45484	-1.2151	inactive			-5.45829	0.0263154	inactive
	-0.743528	-1.80051	inactive			-5.95483	0.00540964	inactive
	-0.3467	-1.80472	inactive			-6.19118	0.1322	inactive
	5.37773	-1.47568	inactive			-5.7898	0.543458	inactive
	6.08707	-1.10302	inactive			-5.81665	-0.162197	inactive
	-3.6077	-2.81947	intermediate
	-1.62369	-2.49235	inactive
	2.3293	0.741183	inactive
	1.9249	0.838112	inactive
	-1.26791	8.89579	active
	2.06935	0.458649	inactive
	2.18116	1.00645	inactive
	-1.47287	8.91109	active
	-1.43053	8.74992	active
	-1.88108	-2.12617	inactive
	-1.79957	-2.17146	inactive
	1.41678	0.903396	inactive
	-1.64741	-2.78929	inactive
	-3.09421	-2.44813	inactive
	-1.16727	-1.86033	inactive
	-1.45405	-2.07918	inactive
	-2.24397	-2.69869	inactive
	9.15787	-1.72596	inactive
	-2.73241	-2.97238	inactive
	1.15607	1.21808	inactive
	-0.0165141	0.560539	inactive
	-3.18098	-2.5378	active
	0.333033	1.53613	inactive
	0.409938	1.28467	inactive
	-0.963882	0.848487	intermediate
	-1.46708	8.70847	active
	0.100278	2.25503	active
	0.332344	2.05034	active
	0.259689	2.06058	active
	-2.27341	-4.50824	inactive
	-0.729848	1.15595	active
	-0.337718	1.05344	active
	-1.81657	-1.90767	inactive
	-1.13037	0.807448	intermediate
	-3.02183	-2.56341	intermediate
	-3.77696	-3.05622	intermediate
	-1.58744	8.20171	active
	-4.64578	-2.94397	intermediate
	-4.34898	-2.97839	intermediate
	-0.0671298	2.11433	active
	-2.30348	-2.22217	inactive
	-2.00061	-2.20571	inactive
	-3.92154	-3.9807	inactive
	-0.225385	-0.709294	inactive
	-2.96767	-2.56886	inactive
	-3.26116	-2.74311	inactive
	-3.23932	-2.76901	inactive
	4.40184	0.129901	active
	4.72615	-0.239938	active
	0.141198	0.728843	inactive
	-1.481	8.70741	active
	-2.53254	-1.81109	active
	-2.53893	-1.96638	active
	-4.32958	-3.77185	intermediate
	-3.95641	-4.0002	intermediate
	-3.50624	-1.87819	active
	-3.61205	-2.74643	active
	-3.33572	-3.63158	inactive
	-0.382455	-1.75726	inactive
	0.244162	-1.68394	inactive
	0.463103	-1.63544	inactive
	0.0692952	-0.633153	inactive
	0.231189	-0.420508	inactive
	-3.54515	-4.01929	inactive
	-1.25098	6.06062	active
	1.42999	0.595086	inactive
	-3.46295	-1.2035	active
	0.275713	0.552557	inactive
	1.56115	1.36265	inactive
	1.57624	1.07816	inactive
	1.33056	1.19401	inactive
	-1.25098	6.06062	active
	-1.90339	-2.69133	inactive
	-2.22552	-2.4538	inactive
	0.54651	0.598186	inactive
	-1.48291	8.30634	active
	-1.49863	8.97909	active
	1.11508	0.879111	inactive
	3.54883	0.221682	active
	-1.47456	-2.27508	inactive
	-0.958749	-1.50585	inactive
	9.13061	-1.68911	inactive
	9.426	-1.6401	inactive
	9.34874	-1.5188	inactive
	8.97962	-1.95695	inactive
	8.92637	-1.91676	inactive
	1.71446	0.970963	inactive
	8.89782	-1.5456	inactive
	8.27048	-1.89414	inactive
	8.37633	-1.73432	inactive
	8.25231	-1.9606	inactive
	8.27838	-1.9757	inactive
	-3.64359	-2.76103	intermediate
	-1.3444	-3.06652	inactive
	9.30729	-1.59745	inactive
	8.90686	-1.62497	inactive
	7.59131	-1.80819	inactive
	2.93379	-2.05219	inactive
	-3.12312	-1.90371	intermediate
	-3.19554	-1.94235	intermediate
	-3.2198	-1.90581	intermediate
	7.89089	-2.09397	inactive
	9.07712	-1.63633	inactive
	8.76435	-1.5877	inactive
	-2.66849	-4.28074	inactive
	9.42498	-1.57933	inactive
	8.59038	-1.58122	inactive
	7.28251	-1.66765	inactive
	8.90142	-1.76332	inactive
	8.94744	-1.69832	inactive
	8.69957	-1.69767	inactive
	9.17056	-1.78401	inactive
	-3.21248	-1.73392	active
	-2.75048	-4.2267	inactive
	-1.49595	8.64481	active
	-0.604428	3.28246	inactive
	-0.489767	-1.54652	inactive
	-1.33024	0.988617	active
	-1.00347	0.795125	intermediate
	-3.53766	-2.62478	intermediate
	-3.60531	-2.26608	intermediate
	0.0320434	-2.05516	inactive
	4.95597	-1.14356	inactive
	4.83415	-1.6714	inactive
	-2.80876	-3.56328	inactive
	-3.8288	-3.18829	active
	-4.00191	-3.13987	active
	-3.90938	-3.40546	active
	8.05319	-1.86625	inactive
	-0.128829	1.2325	inactive
	-2.94011	-3.66263	inactive
	8.93085	-1.61375	inactive
	-1.45407	6.17613	active
	-3.16262	-1.70138	active
	-3.69038	-2.1436	active
	5.20672	-0.872473	active
	4.2797	-1.5067	active
	-1.32343	-0.519739	inactive
	-1.27048	-0.103008	inactive
	-1.31988	8.70278	active
	0.21385	-0.89087	inactive
	0.187659	-0.956723	inactive
	-2.95622	-3.35118	inactive
	0.968198	1.14943	inactive
	-1.09662	-1.32069	inactive
	-4.38547	-3.85568	active
	-1.73612	-1.48544	inactive
	-2.67816	-2.45711	active
	-1.82083	-1.23112	active
	-3.31223	-3.24703	intermediate
	0.409283	0.347205	inactive
	-1.50428	-1.1693	inactive
	-1.47575	-1.03824	inactive
	-0.70448	-0.506113	inactive
	-2.29579	-0.760167	inactive
	-3.01563	-2.53857	inactive
	0.334825	0.444796	inactive
	0.117357	0.661693	inactive
	0.107324	0.63552	inactive
	0.42691	0.694162	inactive
	-3.11342	-3.65042	intermediate
	0.690904	-2.18595	inactive
	-0.0234727	0.0978332	inactive
	-0.119407	0.502201	inactive
	-2.38427	-0.518438	active
	-2.42168	-4.49117	inactive
	-2.91112	-4.62615	inactive
	8.58777	-1.20886	inactive
	-3.52792	-1.4497	active
	-0.787158	0.434145	active
	-0.494806	0.663119	inactive
	-3.00143	-4.52183	inactive
	-2.93588	-4.56885	inactive
	0.653937	0.175723	inactive
	-1.92653	1.85378	active
	-3.75003	-3.12985	inactive
	-4.18173	-3.48891	inactive
	2.21869	0.262275	active
	-2.74873	-1.84775	active
	-3.29276	-2.12574	active
	-2.96546	-2.66609	active
	-0.701856	1.19858	intermediate
	-1.36904	1.14846	intermediate
	-1.18435	0.499485	intermediate
	-0.791152	0.606391	intermediate
	-1.38596	-1.40626	inactive
	-0.833461	1.62059	active
	-1.49232	8.09542	active
	-1.48529	8.58804	active
	-1.3663	8.11024	active
	-1.59986	8.43902	active
	-1.39533	8.64517	active
	-1.17662	8.3085	active
	-1.41055	8.54525	active
	-1.32503	8.36167	active
	-1.85799	7.08618	active
	-1.25839	2.11257	active
	1.68997	-0.435468	active
	-2.39973	-3.69299	inactive
	-3.78567	-4.36336	inactive
	8.76826	-1.8504	inactive
	-0.335456	2.34367	active
	0.487974	2.95327	active
	0.413622	2.6759	active
	0.2835	2.72845	active
	0.633185	2.88221	active
	-2.81978	0.0364627	inactive
	-2.91367	-0.38905	inactive
	-3.08208	-0.264958	inactive
	-1.19054	0.65094	inactive
	-2.74635	-3.61524	intermediate
	0.00801542	2.70333	active
	-0.6664	-1.92443	inactive
	-0.380238	-1.44011	inactive
	-1.85415	-1.4051	intermediate
	-1.77708	-1.22676	intermediate
	-1.16325	-0.653982	inactive
	-0.977053	-0.653882	inactive
	-1.29389	-0.771199	inactive
	-3.74956	-2.86976	active
	8.6748	-1.84004	inactive
	-0.99211	-1.77642	inactive
	0.216883	1.12513	active
	-0.648716	0.623768	active
	-3.54184	-3.48463	inactive
	-1.04329	-1.12289	inactive
	0.476152	0.312518	inactive
	0.412944	-1.64875	inactive
	-0.222828	-0.217088	active
	-1.5617	-0.0666563	active
	0.786347	-1.92496	inactive
	2.22732	0.948222	inactive
	0.684072	-0.223117	inactive
	-0.470856	-1.26432	inactive
	-2.17695	-2.48968	inactive
	-3.60452	-2.09707	active
	-3.58775	-1.93949	active
	-0.138824	-1.69926	intermediate
	0.160042	-1.25298	intermediate
	-0.350168	-1.6789	intermediate
	-1.32206	-1.40849	active
	8.85313	-1.78131	inactive
	8.87549	-1.81074	inactive
	9.33592	-1.96246	inactive
	-1.84138	-2.63433	inactive
	0.396767	0.268034	inactive
	-2.79208	-2.00831	active
	-2.48224	-1.78954	active
	1.22161	0.54384	inactive
	1.39052	0.735807	inactive
	1.19399	0.911998	inactive
	1.33449	0.70012	inactive
	-0.244018	0.152039	inactive
	0.869619	0.294264	inactive
	0.580809	-0.130142	inactive
	0.380211	0.0642752	inactive
	-2.43035	-3.98778	inactive
	-2.43035	-3.98778	inactive
	7.95508	-1.56639	inactive
	0.266869	2.34647	active
	-0.00918646	2.12163	active
	-1.61391	-1.14525	active
	-0.372702	1.36231	active
	-1.60472	8.46097	active
	1.08052	0.939183	inactive
	-1.32338	1.52479	inactive
	-0.982439	0.954561	active
	-1.23071	0.563317	active
	-2.48713	-1.86804	inactive
	-3.16634	-1.77114	active
	-3.48907	-3.37929	active
	-4.05686	-3.13452	active
	-4.10866	-3.38125	active
	-3.10439	-2.08388	active
	-2.09938	-1.8346	active
	-2.1438	3.91881	active
	-1.37328	6.05143	active
	-1.56184	8.22305	active
	-1.86338	8.17252	active
	-1.61364	8.3931	active
	1.26055	1.49494	inactive
	1.34587	1.56233	inactive
	1.40597	1.69047	inactive
	1.82811	1.68171	inactive
	1.1917	1.40212	inactive
	1.35892	1.49084	inactive
	1.27272	1.36596	inactive
	1.13255	1.33743	inactive
	8.29043	-1.96997	inactive
	0.765727	0.53156	inactive
	-0.210154	-0.88382	active
	-3.81654	-2.72091	active
	-3.28537	-2.62045	active
	-1.70033	-2.23121	active
	-2.36846	4.18226	active
	-2.15746	-3.04905	inactive
	-2.99861	-3.66887	intermediate
	-4.49274	-3.57922	intermediate
	-3.83978	-3.75256	intermediate
	-3.29123	-2.99893	intermediate
	-3.05342	-2.83517	intermediate
	-3.83045	-3.01209	intermediate
	-3.38443	-3.21549	intermediate
	-1.64623	-0.844833	inactive
	7.81943	-1.82137	inactive
	0.210911	2.26316	active
	0.600206	-0.915708	inactive
	0.427109	-0.73743	inactive
	0.213077	-1.09721	inactive
	0.339693	-0.837508	inactive
	0.0588842	-0.885206	inactive
	-0.316038	-0.515379	inactive
	0.14858	-1.49023	inactive
	-0.152664	-0.830054	inactive
	-0.152497	-0.662691	inactive
	-2.07717	-2.13032	inactive
	-0.157305	-0.567541	inactive
	-0.149455	-0.870553	inactive
	0.114775	-1.02298	inactive
	-0.243582	-1.01878	inactive
	0.0796217	-0.929445	inactive
	-1.96972	-0.986357	active
	-2.22279	-1.34937	active
	0.0813114	-1.03971	inactive
	-1.41225	-2.35409	inactive
	-0.41578	1.16636	active
	0.58797	-1.86429	intermediate
	-0.403223	0.134658	inactive
	-0.338941	-0.174518	inactive
	-2.74603	-1.55243	active
	0.398028	0.271087	inactive
	9.02656	-1.60704	inactive
	-3.30602	-2.85371	active
	-2.94004	-3.33967	intermediate
	8.96941	-1.68042	inactive
	8.54688	-1.53993	inactive
	8.86211	-1.30982	inactive
	-1.43999	-0.592803	active
	-1.66845	-2.01283	inactive
	-0.18713	2.52817	active
	-0.265045	2.51284	active
	-0.274059	2.36956	active
	1.2008	1.232	inactive
	-2.41503	-1.08365	active
	-0.992997	0.526725	active
	-0.90088	0.474489	inactive
	-4.24918	-3.08179	active
	-2.19489	-1.00932	active
	-2.16843	-0.680083	active
	-0.640241	2.83886	active
	-1.02605	1.90374	active
	-0.0526576	2.75728	active
	-0.0768862	2.68654	active
	-0.343041	1.55192	active
	-0.701086	1.87819	active
	-1.66229	0.574909	active
	-1.991	-1.65877	active
	-1.955	-1.71329	active
	-1.74632	-1.62571	active
	-1.84083	-0.687264	active
	-0.331781	-0.52477	inactive
	-2.10568	0.655122	active
	0.630771	0.28218	inactive
	-0.269342	2.12602	active
	-1.07787	0.490975	active
	-1.64752	1.84582	active
	-1.86469	1.54995	active
	-1.28568	1.72811	active
	-0.5965	2.42403	active
	-0.429803	1.66232	active
	-0.563128	1.78836	active
	-0.485327	0.313077	active
	-0.537922	2.24511	active
	0.128687	2.34377	active
	-0.0943784	1.73172	active
	-0.732351	2.17467	active
	-2.99106	-3.61284	inactive
	-1.82417	-1.00564	active
	-2.05827	-2.08654	active
	-2.05827	-2.08654	active
	-1.89816	-2.00201	active
	-1.89816	-2.00201	active
	-2.85189	0.0319531	active
	-2.45467	0.045488	active
	-0.517063	2.8509	active
	-0.601193	1.62335	active
	-1.67337	0.591485	active
	-1.32723	0.125255	active

## Sheet: figure_3
residue1	ec	residue2	amp	size	site	color	group
6x34	1.425				os5	Gq	0
6x37	1.425				os5	Gq	0
6x41	1.108				os5	Gq	1
6x45	1.108				os5	Gq	1
5x55	0.409				os5	Gq	2
5x58	0.409				os5	Gq	2
5x55	1.628				os5	Gq	3
5x58	1.628				os5	Gq	3
6x41	1.628				os5	Gq	3
6x45	1.628				os5	Gq	3
5x55	2.301				os5	Gq	4
5x58	2.301				os5	Gq	4
6x34	2.301				os5	Gq	4
6x37	2.301				os5	Gq	4
7x53	1.096				os9	Gq	5
7x54	1.096				os9	Gq	5
8x50	1.099				os9	Gq	6
8x54	1.099				os9	Gq	6
6x34	-0.467				os5	bArr2	7
6x34			0.569615		os5	bArr2	7
6x37	-0.467				os5	bArr2	7
6x37			0.569615		os5	bArr2	7
6x41	-0.456				os5	bArr2	8
6x41			0.449712		os5	bArr2	8
6x45	-0.456				os5	bArr2	8
6x45			0.449712		os5	bArr2	8
5x55	-0.21				os5	bArr2	9
5x55			0.602692		os5	bArr2	9
5x58	-0.21				os5	bArr2	9
5x58			0.602692		os5	bArr2	9
5x55	-0.75				os5	bArr2	10
5x55			0.303365		os5	bArr2	10
5x58	-0.75				os5	bArr2	10
5x58			0.303365		os5	bArr2	10
6x41	-0.75				os5	bArr2	10
6x41			0.303365		os5	bArr2	10
6x45	-0.75				os5	bArr2	10
6x45			0.303365		os5	bArr2	10
5x55	-0.431				os5	bArr2	11
5x55			0.318462		os5	bArr2	11
5x58	-0.431				os5	bArr2	11
5x58			0.318462		os5	bArr2	11
6x34	-0.431				os5	bArr2	11
6x34			0.318462		os5	bArr2	11
6x37	-0.431				os5	bArr2	11
6x37			0.318462		os5	bArr2	11
7x53	-1.327				os9	bArr2	12
7x53			0.374327		os9	bArr2	12
7x54	-1.327				os9	bArr2	12
7x54			0.374327		os9	bArr2	12
8x50	-0.617				os9	bArr2	13
8x50			0.284327		os9	bArr2	13
8x54	-0.617				os9	bArr2	13
8x54			0.284327		os9	bArr2	13
7x53		1x53		0.662862	os9	inactive
7x54		1x53		1	os9	active
7x54		2x43		0.563132	os9	active
7x53		3x43		1	os9	active
6x37		3x46		0.898332	os5	inactive
7x53		3x46		1	os9	active
5x58		3x50		1	os5	active
6x45		5x51		0.77853	os5	active
5x55		6x41		0.962747	os5	active
6x41		5x55		0.962747	os5	active
5x58		5x61		0.622789	os5	inactive
5x58		6x34		0.954538	os5	inactive
6x34		5x58		0.954538	os5	inactive
5x58		6x38		0.55238	os5	inactive
5x58		6x40		0.892149	os5	active
6x34		5x61		0.755657	os5	inactive
6x37		5x62		0.92607	os5	active
6x34		5x66		0.962588	os5	active
7x53		6x40		0.588129	os9	active
6x45		6x50		0.558926	os5	active
8x54		7x50		0.675334	os9	inactive
7x53		7x52		0.522216	os9	active
7x53		8x47		0.775996	os9	inactive
7x54		8x50		0.963537	os9	active
8x50		7x54		0.963537	os9	active
7x54		8x51		1	os9	inactive

## Sheet: figure_4
residue1	ec50	residue2	amp	size	site	color
1x53	0.173796				os9	bArr2
1x53			0.772444		os9	bArr2
1x53	0.353098				os9	Gs
5x51	-0.342953				os5	bArr2
5x51			0.676819		os5	bArr2
5x51	0.40114				os5	Gs
5x54	1.32681				os5	bArr2
5x54			0.0648392		os5	bArr2
5x54	1.71676				os5	Gs
5x55	-0.0235188				os5	bArr2
5x55			0.639986		os5	bArr2
5x55	-0.0342145				os5	Gs
5x58	0.861431				os5	bArr2
5x58			0		os5	bArr2
5x58	1.98283				os5	Gs
5x61	0.598847				os5	bArr2
5x61			0.190632		os5	bArr2
5x61	1.09763				os5	Gs
5x62	-0.142169				os5	bArr2
5x62			1.19835		os5	bArr2
5x62	0.788651				os5	Gs
6x41	1.23006				os5	bArr2
6x41			0.476249		os5	bArr2
6x41	1.62032				os5	Gs
6x45	0.589491				os5	bArr2
6x45			0.926606		os5	bArr2
6x45	0.230249				os5	Gs
8x50	0.477205				os9	bArr2
8x50			0.312664		os9	bArr2
8x50	1.22608				os9	Gs
8x51	-0.0722954				os9	bArr2
8x51			0.764709		os9	bArr2
8x51	0.109126				os9	Gs
7x50	1.22251				os9	bArr2
7x50			0.296957		os9	bArr2
7x50	1.20039				os9	Gs
1x53		7x50		0.745169	os9	inactive
7x50		1x53		0.745169	os9	inactive
1x53		7x54		1	os9	active
7x50		2x50		1	os9	active
5x54		3x40		0.902026	os5	inactive
5x54		3x43		1	os5	inactive
5x61		3x47		0.856276	os5	inactive
5x58		3x50		1	os5	active
5x61		3x51		1	os5	inactive
5x61		3x55		1	os5	active
5x51		6x45		0.77853	os5	active
6x45		5x51		0.77853	os5	active
5x54		6x44		0.962603	os5	active
5x55		6x41		0.962747	os5	active
6x41		5x55		0.962747	os5	active
5x58		6x34		0.954538	os5	inactive
5x58		6x40		0.892149	os5	active
5x61		6x33		0.964866	os5	active
5x61		6x34		0.755657	os5	inactive
5x62		6x35		0.834111	os5	inactive
5x62		6x37		0.92607	os5	active
7x50		7x45		0.706429	os9	active
7x50		7x46		1	os9	active
7x50		7x55		1	os9	active
8x50		7x54		0.963537	os9	active
8x51		7x54		1	os9	inactive
8x51		7x56		0.81638	os9	active

## Sheet: figure_5
pocket	molecule	occupancy
KS1	Surfactants	0
KS2	Surfactants	10
KS5	Surfactants	0
KS7+KS8	Surfactants	3
KS10	Surfactants	0
KS11	Surfactants	1
KS1	Anions	0
KS2	Anions	0
KS5	Anions	0
KS7+KS8	Anions	1
KS10	Anions	0
KS11	Anions	6
KS1	Fatty Acids	3
KS2	Fatty Acids	33
KS5	Fatty Acids	45
KS7+KS8	Fatty Acids	13
KS10	Fatty Acids	1
KS11	Fatty Acids	1
KS1	Steroids	0
KS2	Steroids	22
KS5	Steroids	4
KS7+KS8	Steroids	2
KS10	Steroids	0
KS11	Steroids	0
KS1	Polymers	0
KS2	Polymers	0
KS5	Polymers	3
KS7+KS8	Polymers	0
KS10	Polymers	0
KS11	Polymers	4
KS1	Total Occupied	3
KS2	Total Occupied	69
KS5	Total Occupied	64
KS7+KS8	Total Occupied	30
KS10	Total Occupied	3
KS11	Total Occupied	23

## Sheet: figure_s1
probe	count
methanol	49
methanol	51
methanol	84
methanol	60
methanol	89
methanol	82
methanol	71
methanol	97
methanol	48
methanol	55
methanol	24
methanol	62
methanol	59
methanol	58
methanol	73
methanol	82
methanol	63
methanol	99
methanol	77
methanol	77
methanol	67
methanol	77
methanol	84
methanol	86
methanol	77
methanol	80
methanol	72
methanol	94
methanol	68
methanol	69
methanol	75
methanol	86
methanol	50
methanol	56
methanol	61
methanol	63
methanol	48
methanol	82
methanol	66
methanol	70
methanol	75
methanol	75
methanol	50
methanol	76
methanol	80
methanol	59
methanol	111
methanol	108
methanol	113
methanol	42
methanol	76
methanol	53
methanol	94
methanol	60
methanol	101
methanol	82
methanol	74
methanol	72
methanol	65
methanol	105
methanol	85
methanol	67
methanol	63
methanol	86
methanol	97
methanol	96
methanol	69
methanol	86
methanol	63
methanol	68
methanol	75
methanol	80
methanol	78
methanol	60
methanol	71
methanol	107
methanol	73
methanol	72
methanol	77
methanol	55
methanol	139
methanol	109
methanol	72
methanol	92
methanol	82
methanol	92
methanol	92
methanol	72
methanol	73
methanol	82
methanol	120
methanol	52
methanol	76
methanol	109
methanol	71
methanol	96
methanol	84
methanol	79
methanol	126
methanol	80
methanol	78
methanol	64
methanol	103
methanol	89
methanol	95
methanol	100
methanol	84
methanol	62
methanol	46
methanol	68
methanol	122
methanol	71
methanol	83
methanol	59
methanol	95
methanol	94
methanol	86
methanol	90
methanol	122
methanol	65
methanol	72
methanol	121
methanol	72
methanol	96
methanol	74
methanol	64
methanol	65
methanol	93
methanol	85
methanol	59
methanol	97
methanol	81
methanol	64
methanol	117
methanol	71
methanol	80
methanol	53
methanol	96
methanol	87
methanol	108
methanol	82
methanol	70
methanol	104
methanol	71
methanol	65
methanol	90
methanol	86
methanol	82
methanol	106
methanol	82
methanol	105
methanol	74
methanol	59
methanol	30
methanol	52
methanol	52
methanol	86
methanol	81
methanol	58
methanol	69
methanol	102
methanol	105
methanol	110
methanol	106
methanol	116
methanol	98
methanol	99
methanol	91
methanol	88
methanol	98
methanol	99
methanol	117
methanol	62
methanol	80
methanol	92
methanol	104
methanol	102
methanol	114
methanol	65
methanol	94
methanol	102
methanol	105
methanol	104
methanol	110
methanol	115
methanol	62
methanol	91
methanol	101
methanol	86
methanol	124
methanol	87
methanol	107
methanol	110
methanol	117
methanol	97
methanol	86
methanol	26
methanol	54
methanol	71
methanol	53
methanol	69
methanol	49
methanol	86
methanol	84
methanol	113
methanol	56
methanol	141
methanol	101
methanol	63
methanol	89
methanol	98
methanol	104
methanol	92
methanol	81
methanol	51
methanol	94
methanol	86
methanol	94
methanol	86
methanol	89
methanol	56
methanol	104
methanol	90
methanol	101
methanol	107
methanol	80
methanol	75
methanol	71
methanol	44
methanol	29
methanol	91
methanol	68
methanol	91
methanol	76
methanol	98
methanol	54
methanol	57
methanol	62
methanol	70
methanol	115
methanol	123
methanol	68
methanol	72
methanol	66
methanol	70
methanol	39
methanol	46
methanol	109
methanol	71
methanol	50
methanol	66
methanol	56
methanol	96
methanol	93
methanol	108
methanol	79
methanol	86
methanol	71
methanol	106
methanol	97
methanol	85
methanol	64
methanol	85
methanol	66
methanol	92
methanol	101
methanol	90
methanol	102
methanol	120
methanol	36
methanol	100
methanol	63
methanol	75
methanol	98
methanol	87
methanol	82
methanol	111
methanol	82
methanol	67
methanol	94
methanol	72
methanol	108
methanol	87
methanol	91
methanol	79
methanol	77
methanol	75
methanol	91
methanol	94
methanol	83
methanol	88
methanol	47
methanol	88
methanol	80
methanol	35
methanol	75
methanol	91
methanol	94
methanol	89
methanol	86
methanol	89
methanol	73
methanol	64
methanol	92
methanol	82
methanol	59
methanol	94
methanol	100
methanol	76
methanol	66
methanol	116
methanol	84
methanol	110
methanol	92
methanol	69
methanol	51
methanol	99
methanol	101
methanol	54
methanol	134
methanol	78
methanol	87
methanol	97
methanol	90
methanol	78
methanol	83
methanol	78
methanol	93
methanol	81
methanol	88
methanol	69
methanol	65
methanol	76
methanol	57
methanol	66
methanol	63
methanol	49
methanol	74
methanol	113
methanol	91
methanol	56
methanol	89
methanol	66
methanol	79
methanol	103
methanol	92
methanol	101
methanol	32
methanol	104
methanol	95
methanol	103
methanol	92
methanol	94
methanol	99
methanol	59
methanol	78
methanol	81
methanol	103
methanol	94
methanol	115
methanol	101
methanol	109
methanol	83
methanol	112
methanol	116
methanol	112
methanol	112
methanol	105
methanol	59
methanol	66
methanol	103
methanol	92
methanol	95
methanol	82
methanol	93
methanol	85
methanol	89
methanol	83
methanol	70
methanol	65
methanol	92
methanol	110
methanol	65
methanol	50
methanol	76
methanol	111
methanol	123
methanol	112
methanol	94
methanol	115
methanol	60
methanol	118
methanol	106
methanol	94
methanol	91
methanol	131
methanol	72
methanol	89
methanol	109
methanol	80
methanol	53
methanol	82
methanol	98
methanol	94
methanol	87
methanol	88
methanol	74
methanol	107
methanol	83
methanol	95
methanol	91
methanol	115
methanol	70
methanol	84
methanol	123
methanol	91
methanol	86
methanol	73
methanol	53
methanol	78
methanol	46
methanol	98
methanol	92
methanol	70
methanol	87
methanol	120
methanol	116
methanol	68
methanol	135
methanol	113
methanol	83
methanol	82
methanol	91
methanol	96
methanol	133
methanol	84
methanol	106
methanol	90
methanol	84
methanol	112
methanol	107
methanol	97
methanol	124
methanol	147
methanol	80
methanol	83
methanol	45
methanol	67
methanol	76
methanol	140
methanol	82
methanol	99
methanol	118
methanol	115
methanol	82
methanol	95
methanol	132
methanol	96
methanol	85
methanol	65
methanol	79
methanol	81
methanol	77
methanol	102
methanol	110
methanol	79
methanol	86
methanol	63
methanol	101
methanol	101
methanol	88
methanol	90
methanol	76
methanol	94
methanol	94
methanol	103
methanol	68
methanol	77
methanol	83
methanol	95
methanol	68
methanol	106
methanol	97
methanol	70
methanol	85
methanol	95
methanol	83
methanol	74
methanol	96
methanol	86
methanol	68
methanol	74
methanol	91
methanol	73
methanol	88
methanol	77
methanol	82
methanol	72
methanol	96
methanol	84
methanol	110
methanol	96
methanol	113
methanol	65
methanol	110
methanol	104
methanol	94
methanol	104
methanol	85
methanol	56
methanol	68
methanol	50
methanol	62
methanol	56
methanol	93
methanol	62
methanol	84
methanol	84
methanol	74
methanol	90
methanol	80
methanol	48
methanol	77
methanol	119
methanol	90
methanol	108
methanol	109
methanol	45
methanol	60
methanol	85
methanol	115
methanol	112
methanol	92
methanol	98
methanol	84
methanol	103
methanol	105
methanol	97
methanol	104
methanol	102
methanol	108
methanol	91
methanol	123
methanol	119
methanol	119
methanol	119
methanol	82
methanol	76
methanol	94
methanol	68
methanol	79
methanol	97
methanol	58
methanol	57
methanol	93
methanol	92
methanol	96
methanamine	26
methanamine	28
methanamine	22
methanamine	22
methanamine	33
methanamine	33
methanamine	22
methanamine	30
methanamine	25
methanamine	28
methanamine	28
methanamine	21
methanamine	6
methanamine	4
methanamine	29
methanamine	11
methanamine	16
methanamine	24
methanamine	21
methanamine	22
methanamine	19
methanamine	18
methanamine	24
methanamine	16
methanamine	13
methanamine	9
methanamine	12
methanamine	10
methanamine	20
methanamine	20
methanamine	21
methanamine	13
methanamine	26
methanamine	30
methanamine	15
methanamine	31
methanamine	18
methanamine	11
methanamine	11
methanamine	24
methanamine	30
methanamine	22
methanamine	26
methanamine	17
methanamine	26
methanamine	33
methanamine	25
methanamine	22
methanamine	16
methanamine	18
methanamine	40
methanamine	16
methanamine	31
methanamine	13
methanamine	15
methanamine	27
methanamine	16
methanamine	9
methanamine	26
methanamine	24
methanamine	29
methanamine	26
methanamine	5
methanamine	13
methanamine	21
methanamine	23
methanamine	36
methanamine	13
methanamine	19
methanamine	13
methanamine	14
methanamine	18
methanamine	14
methanamine	19
methanamine	23
methanamine	1
methanamine	11
methanamine	18
methanamine	5
methanamine	14
methanamine	30
methanamine	9
methanamine	26
methanamine	4
methanamine	9
methanamine	35
methanamine	13
methanamine	13
methanamine	15
methanamine	19
methanamine	26
methanamine	19
methanamine	22
methanamine	6
methanamine	26
methanamine	27
methanamine	30
methanamine	31
methanamine	6
methanamine	10
methanamine	15
methanamine	29
methanamine	9
methanamine	28
methanamine	1
methanamine	32
methanamine	2
methanamine	2
methanamine	16
methanamine	20
methanamine	1
methanamine	0
methanamine	25
methanamine	24
methanamine	30
methanamine	8
methanamine	13
methanamine	15
methanamine	20
methanamine	5
methanamine	12
methanamine	10
methanamine	12
methanamine	20
methanamine	24
methanamine	21
methanamine	11
methanamine	5
methanamine	2
methanamine	0
methanamine	26
methanamine	24
methanamine	3
methanamine	35
methanamine	21
methanamine	17
methanamine	11
methanamine	17
methanamine	15
methanamine	14
methanamine	14
methanamine	13
methanamine	2
methanamine	2
methanamine	1
methanamine	9
methanamine	26
methanamine	38
methanamine	27
methanamine	15
methanamine	27
methanamine	16
methanamine	18
methanamine	16
methanamine	12
methanamine	14
methanamine	26
methanamine	11
methanamine	12
methanamine	17
methanamine	5
methanamine	7
methanamine	15
methanamine	8
methanamine	11
methanamine	32
methanamine	0
methanamine	5
methanamine	1
methanamine	12
methanamine	11
methanamine	13
methanamine	14
methanamine	35
methanamine	2
methanamine	9
methanamine	9
methanamine	8
methanamine	18
methanamine	17
methanamine	16
methanamine	11
methanamine	16
methanamine	13
methanamine	5
methanamine	31
methanamine	2
methanamine	13
methanamine	13
methanamine	14
methanamine	14
methanamine	16
methanamine	11
methanamine	14
methanamine	13
methanamine	19
methanamine	18
methanamine	32
methanamine	8
methanamine	12
methanamine	29
methanamine	13
methanamine	14
methanamine	19
methanamine	12
methanamine	15
methanamine	8
methanamine	1
methanamine	2
methanamine	14
methanamine	2
methanamine	1
methanamine	12
methanamine	17
methanamine	11
methanamine	31
methanamine	18
methanamine	7
methanamine	12
methanamine	10
methanamine	27
methanamine	14
methanamine	19
methanamine	24
methanamine	22
methanamine	9
methanamine	8
methanamine	16
methanamine	16
methanamine	21
methanamine	3
methanamine	17
methanamine	13
methanamine	28
methanamine	27
methanamine	17
methanamine	25
methanamine	9
methanamine	7
methanamine	4
methanamine	17
methanamine	23
methanamine	23
methanamine	22
methanamine	19
methanamine	6
methanamine	15
methanamine	18
methanamine	16
methanamine	8
methanamine	14
methanamine	22
methanamine	31
methanamine	13
methanamine	26
methanamine	22
methanamine	1
methanamine	10
methanamine	12
methanamine	9
methanamine	27
methanamine	19
methanamine	39
methanamine	11
methanamine	19
methanamine	4
methanamine	3
methanamine	9
methanamine	20
methanamine	1
methanamine	2
methanamine	26
methanamine	33
methanamine	12
methanamine	4
methanamine	3
methanamine	2
methanamine	14
methanamine	20
methanamine	35
methanamine	33
methanamine	23
methanamine	16
methanamine	28
methanamine	6
methanamine	1
methanamine	5
methanamine	28
methanamine	28
methanamine	14
methanamine	24
methanamine	22
methanamine	21
methanamine	14
methanamine	10
methanamine	25
methanamine	8
methanamine	17
methanamine	11
methanamine	22
methanamine	14
methanamine	18
methanamine	17
methanamine	21
methanamine	25
methanamine	13
methanamine	30
methanamine	21
methanamine	23
methanamine	51
methanamine	1
methanamine	18
methanamine	23
methanamine	14
methanamine	5
methanamine	13
methanamine	31
methanamine	7
methanamine	13
methanamine	5
methanamine	9
methanamine	31
methanamine	12
methanamine	0
methanamine	14
methanamine	14
methanamine	14
methanamine	25
methanamine	10
methanamine	14
methanamine	11
methanamine	3
methanamine	6
methanamine	10
methanamine	6
methanamine	13
methanamine	10
methanamine	0
methanamine	21
methanamine	31
methanamine	28
methanamine	10
methanamine	21
methanamine	13
methanamine	19
methanamine	15
methanamine	37
methanamine	31
methanamine	5
methanamine	6
methanamine	7
methanamine	9
methanamine	16
methanamine	24
methanamine	25
methanamine	32
methanamine	4
methanamine	10
methanamine	13
methanamine	11
methanamine	16
methanamine	17
methanamine	41
methanamine	35
methanamine	17
methanamine	12
methanamine	14
methanamine	4
methanamine	28
methanamine	20
methanamine	20
methanamine	27
methanamine	38
methanamine	12
methanamine	19
methanamine	14
methanamine	32
methanamine	6
methanamine	17
methanamine	16
methanamine	22
methanamine	29
methanamine	20
methanamine	18
methanamine	3
methanamine	1
methanamine	19
methanamine	10
methanamine	8
methanamine	8
methanamine	16
methanamine	10
methanamine	27
methanamine	21
methanamine	33
methanamine	21
methanamine	13
methanamine	6
methanamine	19
methanamine	28
methanamine	14
methanamine	12
methanamine	27
methanamine	17
methanamine	36
methanamine	44
methanamine	23
methanamine	32
methanamine	25
methanamine	27
methanamine	12
methanamine	12
methanamine	1
methanamine	9
methanamine	9
methanamine	9
methanamine	24
methanamine	17
methanamine	1
methanamine	4
methanamine	1
methanamine	2
methanamine	6
methanamine	9
methanamine	2
methanamine	16
methanamine	12
methanamine	25
methanamine	18
methanamine	14
methanamine	13
methanamine	7
methanamine	9
methanamine	15
methanamine	3
methanamine	14
methanamine	22
methanamine	15
methanamine	28
methanamine	9
methanamine	13
methanamine	12
methanamine	16
methanamine	12
methanamine	35
methanamine	32
methanamine	31
methanamine	11
methanamine	33
methanamine	21
methanamine	29
methanamine	19
methanamine	34
methanamine	15
methanamine	38
methanamine	17
methanamine	26
methanamine	28
methanamine	28
methanamine	44
methanamine	9
methanamine	42
methanamine	24
methanamine	18
methanamine	17
methanamine	30
methanamine	10
methanamine	12
methanamine	7
methanamine	27
methanamine	2
methanamine	27
methanamine	21
methanamine	35
methanamine	29
methanamine	34
methanamine	28
methanamine	33
methanamine	35
methanamine	30
methanamine	1
methanamine	12
methanamine	17
methanamine	21
methanamine	17
methanamine	20
methanamine	17
methanamine	14
methanamine	15
methanamine	17
methanamine	19
methanamine	3
methanamine	32
methanamine	35
methanamine	21
methanamine	14
methanamine	14
methanamine	34
methanamine	25
methanamine	26
methanamine	4
methanamine	11
methanamine	9
methanamine	7
methanamine	12
methanamine	15
methanamine	25
methanamine	21
methanamine	15
methanamine	37
methanamine	15
methanamine	7
methanamine	10
methanamine	18
methanamine	5
methanamine	1
methanamine	5
methanamine	3
methanamine	17
methanamine	32
methanamine	7
methanamine	17
methanamine	23
methanamine	41
methanamine	31
methanamine	23
methanamine	35
methanamine	29
methanamine	17
methanamine	13
methanamine	9
methanamine	9
methanamine	14
methanamine	26
methanamine	13
methanamine	14
methanamine	7
methanamine	6
methanamine	10
methanamine	17
methanamine	0
methanamine	11
methanamine	35
methanamine	38
methanamine	20
methanamine	20
methanamine	12
methanamine	16
methanamine	19
methanamine	10
methanamine	38
methanamine	34
methanamine	25
methanamine	6
methanamine	6
methanamine	15
methanamine	14
formate	35
formate	44
formate	40
formate	35
formate	37
formate	36
formate	41
formate	44
formate	36
formate	33
formate	40
formate	36
formate	46
formate	48
formate	47
formate	47
formate	33
formate	66
formate	51
formate	55
formate	54
formate	51
formate	53
formate	43
formate	32
formate	48
formate	38
formate	41
formate	47
formate	50
formate	27
formate	46
formate	29
formate	43
formate	25
formate	50
formate	25
formate	45
formate	45
formate	59
formate	38
formate	25
formate	28
formate	60
formate	32
formate	38
formate	45
formate	31
formate	42
formate	55
formate	36
formate	36
formate	40
formate	50
formate	54
formate	43
formate	36
formate	22
formate	41
formate	30
formate	35
formate	37
formate	28
formate	33
formate	29
formate	24
formate	42
formate	46
formate	65
formate	52
formate	23
formate	38
formate	53
formate	25
formate	30
formate	41
formate	35
formate	24
formate	34
formate	20
formate	31
formate	43
formate	28
formate	34
formate	33
formate	40
formate	30
formate	34
formate	22
formate	29
formate	43
formate	32
formate	35
formate	34
formate	34
formate	41
formate	43
formate	36
formate	55
formate	26
formate	38
formate	43
formate	34
formate	36
formate	47
formate	65
formate	25
formate	38
formate	26
formate	48
formate	39
formate	25
formate	39
formate	62
formate	45
formate	71
formate	40
formate	36
formate	47
formate	43
formate	23
formate	35
formate	47
formate	42
formate	47
formate	38
formate	45
formate	44
formate	41
formate	24
formate	41
formate	22
formate	41
formate	35
formate	57
formate	35
formate	45
formate	42
formate	29
formate	48
formate	36
formate	38
formate	47
formate	35
formate	39
formate	21
formate	39
formate	61
formate	41
formate	37
formate	52
formate	37
formate	41
formate	46
formate	36
formate	42
formate	52
formate	29
formate	18
formate	38
formate	33
formate	38
formate	28
formate	33
formate	34
formate	51
formate	38
formate	29
formate	24
formate	34
formate	31
formate	35
formate	33
formate	39
formate	38
formate	51
formate	41
formate	35
formate	41
formate	35
formate	34
formate	48
formate	30
formate	40
formate	50
formate	41
formate	31
formate	34
formate	33
formate	28
formate	34
formate	37
formate	34
formate	39
formate	44
formate	36
formate	47
formate	26
formate	25
formate	30
formate	33
formate	22
formate	22
formate	35
formate	50
formate	35
formate	43
formate	31
formate	32
formate	47
formate	33
formate	39
formate	45
formate	47
formate	55
formate	55
formate	56
formate	60
formate	40
formate	27
formate	26
formate	27
formate	48
formate	24
formate	31
formate	30
formate	27
formate	41
formate	30
formate	31
formate	39
formate	40
formate	30
formate	42
formate	39
formate	58
formate	46
formate	47
formate	43
formate	54
formate	56
formate	38
formate	40
formate	27
formate	37
formate	29
formate	31
formate	46
formate	45
formate	41
formate	51
formate	27
formate	56
formate	37
formate	32
formate	27
formate	50
formate	35
formate	16
formate	35
formate	44
formate	47
formate	35
formate	28
formate	45
formate	43
formate	32
formate	25
formate	55
formate	34
formate	33
formate	32
formate	39
formate	38
formate	41
formate	33
formate	46
formate	45
formate	29
formate	25
formate	28
formate	33
formate	40
formate	33
formate	55
formate	15
formate	26
formate	31
formate	32
formate	35
formate	33
formate	35
formate	43
formate	53
formate	42
formate	32
formate	35
formate	34
formate	39
formate	49
formate	36
formate	35
formate	37
formate	37
formate	29
formate	24
formate	27
formate	34
formate	25
formate	36
formate	44
formate	21
formate	52
formate	47
formate	32
formate	33
formate	32
formate	36
formate	30
formate	44
formate	36
formate	52
formate	44
formate	28
formate	57
formate	45
formate	52
formate	33
formate	46
formate	32
formate	39
formate	37
formate	25
formate	53
formate	29
formate	23
formate	49
formate	31
formate	41
formate	23
formate	20
formate	51
formate	31
formate	22
formate	34
formate	42
formate	30
formate	27
formate	32
formate	28
formate	32
formate	38
formate	36
formate	42
formate	34
formate	34
formate	22
formate	42
formate	42
formate	38
formate	29
formate	32
formate	31
formate	31
formate	17
formate	32
formate	32
formate	45
formate	42
formate	57
formate	44
formate	49
formate	36
formate	23
formate	43
formate	36
formate	33
formate	34
formate	41
formate	50
formate	43
formate	17
formate	59
formate	39
formate	30
formate	32
formate	59
formate	23
formate	43
formate	63
formate	23
formate	46
formate	43
formate	38
formate	10
formate	44
formate	32
formate	34
formate	35
formate	40
formate	37
formate	35
formate	30
formate	43
formate	49
formate	41
formate	52
formate	33
formate	55
formate	36
formate	31
formate	27
formate	34
formate	36
formate	49
formate	39
formate	27
formate	54
formate	34
formate	36
formate	53
formate	41
formate	53
formate	46
formate	40
formate	30
formate	46
formate	38
formate	25
formate	20
formate	27
formate	31
formate	37
formate	30
formate	40
formate	45
formate	40
formate	48
formate	31
formate	32
formate	31
formate	26
formate	38
formate	51
formate	44
formate	24
formate	38
formate	39
formate	44
formate	54
formate	31
formate	33
formate	49
formate	38
formate	19
formate	61
formate	38
formate	29
formate	23
formate	26
formate	33
formate	26
formate	57
formate	37
formate	37
formate	29
formate	38
formate	40
formate	43
formate	41
formate	48
formate	35
formate	63
formate	55
formate	32
formate	44
formate	44
formate	36
formate	57
formate	40
formate	41
formate	38
formate	44
formate	27
formate	34
formate	44
formate	42
formate	62
formate	57
formate	46
formate	51
formate	33
formate	43
formate	32
formate	36
formate	27
formate	33
formate	38
formate	40
formate	39
formate	47
formate	34
formate	54
formate	53
formate	54
formate	34
formate	37
formate	37
formate	30
formate	35
formate	50
formate	23
formate	33
formate	36
formate	45
formate	40
formate	44
formate	39
formate	11
formate	39
formate	30
formate	41
formate	38
formate	41
formate	52
formate	31
formate	32
formate	37
formate	38
formate	31
formate	66
formate	52
formate	22
formate	43
formate	44
formate	39
formate	40
formate	68
formate	39
formate	40
formate	47
formate	40
formate	37
formate	35
formate	40
formate	40
formate	52
formate	47
formate	35
formate	41
formate	30
formate	41
formate	43
formate	28
formate	44
formate	39
formate	34
guanidine	68
guanidine	68
guanidine	54
guanidine	61
guanidine	62
guanidine	55
guanidine	60
guanidine	66
guanidine	71
guanidine	62
guanidine	68
guanidine	60
guanidine	26
guanidine	31
guanidine	61
guanidine	75
guanidine	41
guanidine	44
guanidine	52
guanidine	52
guanidine	65
guanidine	68
guanidine	54
guanidine	56
guanidine	58
guanidine	69
guanidine	35
guanidine	40
guanidine	48
guanidine	45
guanidine	63
guanidine	41
guanidine	74
guanidine	69
guanidine	50
guanidine	68
guanidine	47
guanidine	62
guanidine	20
guanidine	61
guanidine	55
guanidine	54
guanidine	52
guanidine	53
guanidine	64
guanidine	48
guanidine	53
guanidine	72
guanidine	62
guanidine	63
guanidine	93
guanidine	50
guanidine	62
guanidine	44
guanidine	41
guanidine	74
guanidine	70
guanidine	19
guanidine	56
guanidine	51
guanidine	71
guanidine	75
guanidine	16
guanidine	34
guanidine	47
guanidine	72
guanidine	83
guanidine	59
guanidine	61
guanidine	53
guanidine	33
guanidine	69
guanidine	62
guanidine	47
guanidine	46
guanidine	49
guanidine	43
guanidine	51
guanidine	59
guanidine	59
guanidine	72
guanidine	40
guanidine	59
guanidine	35
guanidine	39
guanidine	86
guanidine	47
guanidine	17
guanidine	59
guanidine	56
guanidine	62
guanidine	48
guanidine	65
guanidine	42
guanidine	62
guanidine	71
guanidine	60
guanidine	71
guanidine	46
guanidine	37
guanidine	58
guanidine	71
guanidine	36
guanidine	58
guanidine	19
guanidine	60
guanidine	25
guanidine	21
guanidine	55
guanidine	49
guanidine	15
guanidine	22
guanidine	65
guanidine	56
guanidine	63
guanidine	47
guanidine	33
guanidine	46
guanidine	50
guanidine	26
guanidine	40
guanidine	51
guanidine	66
guanidine	86
guanidine	58
guanidine	69
guanidine	27
guanidine	23
guanidine	8
guanidine	2
guanidine	54
guanidine	37
guanidine	38
guanidine	82
guanidine	52
guanidine	37
guanidine	49
guanidine	43
guanidine	66
guanidine	54
guanidine	53
guanidine	63
guanidine	25
guanidine	18
guanidine	33
guanidine	43
guanidine	59
guanidine	60
guanidine	65
guanidine	54
guanidine	61
guanidine	61
guanidine	55
guanidine	45
guanidine	54
guanidine	63
guanidine	78
guanidine	95
guanidine	60
guanidine	56
guanidine	49
guanidine	44
guanidine	47
guanidine	41
guanidine	47
guanidine	67
guanidine	22
guanidine	29
guanidine	55
guanidine	35
guanidine	29
guanidine	53
guanidine	48
guanidine	73
guanidine	43
guanidine	51
guanidine	33
guanidine	52
guanidine	62
guanidine	57
guanidine	61
guanidine	40
guanidine	46
guanidine	45
guanidine	41
guanidine	61
guanidine	55
guanidine	42
guanidine	65
guanidine	49
guanidine	37
guanidine	44
guanidine	43
guanidine	49
guanidine	27
guanidine	49
guanidine	53
guanidine	58
guanidine	55
guanidine	45
guanidine	62
guanidine	39
guanidine	39
guanidine	47
guanidine	36
guanidine	65
guanidine	51
guanidine	46
guanidine	51
guanidine	80
guanidine	45
guanidine	12
guanidine	66
guanidine	37
guanidine	54
guanidine	80
guanidine	56
guanidine	58
guanidine	45
guanidine	35
guanidine	65
guanidine	50
guanidine	46
guanidine	47
guanidine	45
guanidine	53
guanidine	49
guanidine	60
guanidine	56
guanidine	67
guanidine	30
guanidine	47
guanidine	58
guanidine	67
guanidine	52
guanidine	72
guanidine	62
guanidine	33
guanidine	47
guanidine	23
guanidine	65
guanidine	52
guanidine	62
guanidine	52
guanidine	68
guanidine	19
guanidine	28
guanidine	82
guanidine	59
guanidine	56
guanidine	71
guanidine	41
guanidine	57
guanidine	62
guanidine	56
guanidine	59
guanidine	3
guanidine	47
guanidine	25
guanidine	30
guanidine	57
guanidine	67
guanidine	73
guanidine	59
guanidine	48
guanidine	28
guanidine	47
guanidine	24
guanidine	65
guanidine	20
guanidine	19
guanidine	42
guanidine	43
guanidine	53
guanidine	24
guanidine	46
guanidine	21
guanidine	47
guanidine	35
guanidine	64
guanidine	53
guanidine	71
guanidine	72
guanidine	49
guanidine	45
guanidine	22
guanidine	36
guanidine	61
guanidine	49
guanidine	48
guanidine	53
guanidine	52
guanidine	69
guanidine	49
guanidine	43
guanidine	57
guanidine	56
guanidine	49
guanidine	45
guanidine	77
guanidine	42
guanidine	55
guanidine	53
guanidine	52
guanidine	51
guanidine	60
guanidine	54
guanidine	54
guanidine	47
guanidine	40
guanidine	44
guanidine	66
guanidine	57
guanidine	49
guanidine	61
guanidine	50
guanidine	52
guanidine	19
guanidine	31
guanidine	40
guanidine	38
guanidine	62
guanidine	46
guanidine	12
guanidine	44
guanidine	46
guanidine	45
guanidine	57
[truncated: 20,281 more rows]

## Sheet: figure_s2
Left graph	pc1	pc2	state		Right graph	pc1	pc2	state
	14.3449	-1.421	inactive			4.17411	4.25799	inactive
	1.55775	4.07801	inactive			5.02991	1.14529	inactive
	14.3909	-1.48776	inactive			-0.719899	3.38747	active
	-0.618407	5.25097	inactive			-2.1772	-0.923736	active
	0.239465	-0.717378	active			7.76053	-4.28785	inactive
	-0.637726	-1.88657	active			7.35854	-4.26576	inactive
	-1.62561	8.26308	inactive			4.50051	3.98082	inactive
	-1.47432	7.83576	inactive			4.65073	3.50193	inactive
	1.36276	4.40237	inactive			4.14716	2.42921	inactive
	0.799679	4.62363	inactive			-1.60564	-1.66492	active
	-0.566311	4.38017	inactive			-3.00196	2.4442	active
	-0.743787	-1.32705	active			3.07188	0.680462	inactive
	-1.5664	-2.69264	active			6.7152	-3.40778	inactive
	0.0266416	3.21888	inactive			7.15974	-4.12118	inactive
	-0.377543	7.03091	inactive			6.29251	-3.2289	inactive
	-1.04417	7.58717	inactive			0.39525	2.76497	active
	-0.955687	6.67914	inactive			0.811945	3.13681	active
	-0.416567	0.590121	active			5.39167	-2.06942	inactive
	0.106568	0.92082	active			-2.9684	0.866574	active
	-0.700424	5.74092	inactive			-3.38165	0.0279884	active
	-0.455869	-2.96712	active			-2.48234	0.0417481	active
	-1.4016	-3.08063	active			-2.49641	-0.648711	active
	-0.975117	-2.29286	active			-2.99947	0.0492815	active
	-1.48372	-2.0756	active			-2.61867	0.101803	active
	-0.889338	-2.67662	active			1.34074	7.65788	active
	-0.112783	-2.42681	active			-2.33808	0.726368	active
	-1.47291	-1.85516	active			-2.13755	1.92799	active
	-2.98407	-0.897932	active			-2.78801	1.66342	active
	15.0016	-1.38493	active			-2.3037	2.32627	active
	-3.17061	-3.50558	active			-3.45255	-3.66863	active
	14.2929	-1.17893	active			-3.70222	-0.285683	active
	-0.868533	-2.0891	active			0.571348	3.49332	active
	-1.84939	-1.74923	active			-2.72229	1.19288	active
	-2.09773	-2.36649	active			-1.92465	0.599225	active
	-1.97549	-1.8833	active			-3.80299	-2.19855	active
	-3.40539	-2.76405	active			-2.41792	-4.74989	active
	-2.09215	-3.24741	active			-1.97883	-3.95209	active
	-0.202813	0.768492	active			-1.41431	-4.1775	active
	0.146009	-2.67309	active			-2.63911	-3.83788	active
	-1.89277	-1.47584	active			-1.22726	-1.74914	active
	-2.33428	-3.31383	active			-3.10397	0.589494	active
	-3.40689	-1.73209	active			-4.62872	-1.20838	active
	-2.42084	-1.43268	active			-2.42342	0.0421944	active
	-2.62916	-0.85851	active			1.99085	3.63601	inactive
	-2.71872	-1.99978	active			1.9128	3.89746	inactive
	-0.153387	-1.06409	active			-1.9001	-3.96849	active
	-1.13327	-2.8878	active			-1.91808	-2.15457	active
	-2.84	-4.11534	active
	-1.23274	-2.07819	active
	-0.529402	2.21114	inactive
	-0.338911	2.12693	inactive
	-2.47692	-1.3845	active
	-0.694401	-1.68967	active
	-1.30311	-1.02896	active

## Sheet: figure_s3
A	pc	variance		A_re	pc	variance
	0	7.5111			0	59.62
	1	6.07142			1	4.16339
	2	5.63191			2	3.13567
	3	3.95494			3	1.63913
	4	2.68185			4	1.4431
	5	2.62599			5	1.32403
	6	1.74682			6	1.29722
	7	1.50087			7	1.19276
	8	1.42388			8	1.15822
	9	1.34738			9	1.06084
B1	pc	variance		B1_re	pc	variance
	0	14.8197			0	11.3946
	1	9.41411			1	7.54862
	2	6.07102			2	6.04901
	3	4.40341			3	5.02948
	4	3.66728			4	4.24902
	5	3.08956			5	3.7546
	6	2.98052			6	3.41836
	7	2.6553			7	3.23353
	8	2.33477			8	2.75531
	9	2.22921			9	2.68119

## Sheet: figure_s4
site	uniprot1	uniprot2	class1	class2	sequence_identity
ks2	cnr1_human	cnr1_human	a	a	100
ks2	cnr1_human	oprk_human	a	a	0
ks2	cnr1_human	vipr1_human	a	b1	0
ks2	cnr1_human	ada2c_human	a	a	9.09091
ks2	cnr1_human	oprd_human	a	a	9.09091
ks2	cnr1_human	acm3_rat	a	a	9.09091
ks2	cnr1_human	cxcr4_human	a	a	0
ks2	cnr1_human	oprd_mouse	a	a	9.09091
ks2	cnr1_human	pd2r2_human	a	a	9.09091
ks2	cnr1_human	acm1_human	a	a	9.09091
ks2	cnr1_human	ffar1_human	a	a	0
ks2	cnr1_human	sctr_human	a	b1	0
ks2	cnr1_human	aa2ar_human	a	a	27.2727
ks2	cnr1_human	glr_human	a	b1	9.09091
ks2	cnr1_human	ccr9_human	a	a	9.09091
ks2	cnr1_human	grm1_human	a	c	9.09091
ks2	cnr1_human	cnr2_human	a	a	27.2727
ks2	cnr1_human	5ht1e_human	a	a	18.1818
ks2	cnr1_human	g1sgd4_rabit	a	b1	0
ks2	cnr1_human	hrh1_human	a	a	27.2727
ks2	cnr1_human	gabr2_human	a	c	0
ks2	cnr1_human	ada2a_human	a	a	9.09091
ks2	cnr1_human	oxyr_human	a	a	0
ks2	cnr1_human	q98sw5_xenla	a	f	18.1818
ks2	cnr1_human	casr_human	a	c	27.2727
ks2	cnr1_human	5ht2c_human	a	a	18.1818
ks2	cnr1_human	drd3_human	a	a	9.09091
ks2	cnr1_human	par2_human	a	a	9.09091
ks2	cnr1_human	pth1r_human	a	b1	0
ks2	cnr1_human	oprx_human	a	a	9.09091
ks2	cnr1_human	crfr1_human	a	b1	9.09091
ks2	cnr1_human	c5ar1_human	a	a	9.09091
ks2	cnr1_human	npy2r_human	a	a	9.09091
ks2	cnr1_human	q08bg4_danre	a	a	0
ks2	cnr1_human	cltr1_human	a	a	18.1818
ks2	cnr1_human	cckar_human	a	a	0
ks2	cnr1_human	opsd_todpa	a	a	9.09091
ks2	cnr1_human	5ht1b_human	a	a	18.1818
ks2	cnr1_human	s1pr1_human	a	a	9.09091
ks2	cnr1_human	acm2_human	a	a	9.09091
ks2	cnr1_human	5ht2b_human	a	a	18.1818
ks2	cnr1_human	ccr2_human	a	a	18.1818
ks2	cnr1_human	q80km9_hcmv	a	a	9.09091
ks2	cnr1_human	gpbar_human	a	a	27.2727
ks2	cnr1_human	ccr6_human	a	a	9.09091
ks2	cnr1_human	ntr1_human	a	a	36.3636
ks2	cnr1_human	calcr_human	a	b1	0
ks2	cnr1_human	pe2r3_human	a	a	27.2727
ks2	cnr1_human	mtr1b_human	a	a	0
ks2	cnr1_human	adrb2_human	a	a	9.09091
ks2	cnr1_human	lpar1_human	a	a	30
ks2	cnr1_human	adrb1_human	a	a	9.09091
ks2	cnr1_human	mtr1a_human	a	a	9.09091
ks2	cnr1_human	ghrhr_human	a	b1	0
ks2	cnr1_human	ntr1_rat	a	a	27.2727
ks2	cnr1_human	pe2r4_human	a	a	0
ks2	cnr1_human	drd2_human	a	a	9.09091
ks2	cnr1_human	npy1r_human	a	a	9.09091
ks2	cnr1_human	ccr7_human	a	a	18.1818
ks2	cnr1_human	fzd4_human	a	f	9.09091
ks2	cnr1_human	ghsr_human	a	a	9.09091
ks2	cnr1_human	cxcr2_human	a	a	27.2727
ks2	cnr1_human	ccr5_human	a	a	9.09091
ks2	cnr1_human	agtr1_human	a	a	0
ks2	cnr1_human	acm4_human	a	a	9.09091
ks2	cnr1_human	5ht2a_human	a	a	0
ks2	cnr1_human	gpr52_human	a	a	0
ks2	cnr1_human	drd1_human	a	a	0
ks2	cnr1_human	oprm_mouse	a	a	0
ks2	cnr1_human	gabr1_human	a	c	0
ks2	cnr1_human	gnrhr_human	a	a	18.1818
ks2	cnr1_human	calrl_human	a	b1	9.09091
ks2	cnr1_human	smo_mouse	a	f	18.1818
ks2	cnr1_human	cltr2_human	a	a	9.09091
ks2	cnr1_human	lt4r1_human	a	a	18.1818
ks2	cnr1_human	fzd5_human	a	f	0
ks2	cnr1_human	opsd_bovin	a	a	18.1818
ks2	cnr1_human	glp2r_human	a	b1	9.09091
ks2	cnr1_human	glp1r_human	a	b1	9.09091
ks2	cnr1_human	5ht1a_human	a	a	9.09091
ks2	cnr1_human	acm5_human	a	a	0
ks2	cnr1_human	b1b1u5_9arac	a	a	0
ks2	cnr1_human	5ht1d_human	a	a	18.1818
ks2	cnr1_human	ednrb_human	a	a	27.2727
ks2	cnr1_human	drd4_mouse	a	a	9.09091
ks2	cnr1_human	nk1r_human	a	a	27.2727
ks2	cnr1_human	p2ry1_human	a	a	9.09091
ks2	cnr1_human	ptafr_human	a	a	18.1818
ks2	cnr1_human	sucr1_rat	a	a	18.1818
ks2	cnr1_human	fpr2_human	a	a	9.09091
ks2	cnr1_human	p2y12_human	a	a	0
ks2	cnr1_human	ox1r_human	a	a	9.09091
ks2	cnr1_human	par1_human	a	a	45.4545
ks2	cnr1_human	us28_hcmva	a	a	9.09091
ks2	cnr1_human	ox2r_human	a	a	0
ks2	cnr1_human	adrb1_melga	a	a	0
ks2	cnr1_human	ada2b_human	a	a	9.09091
ks2	cnr1_human	aa1r_human	a	a	10
ks2	cnr1_human	grm5_human	a	c	18.1818
ks2	cnr1_human	crfr2_human	a	b1	9.09091
ks2	cnr1_human	mc4r_human	a	a	9.09091
ks2	cnr1_human	opsd_human	a	a	18.1818
ks2	cnr1_human	apj_human	a	a	9.09091
ks2	cnr1_human	ta2r_human	a	a	27.2727
ks2	cnr1_human	pacr_human	a	b1	0
ks2	cnr1_human	pe2r2_human	a	a	18.1818
ks2	cnr1_human	q9wtk1_cavpo	a	a	18.1818
ks2	cnr1_human	v2r_human	a	a	9.09091
ks2	cnr1_human	agtr2_human	a	a	0
ks2	cnr1_human	drd4_human	a	a	18.1818
ks2	cnr1_human	smo_human	a	f	18.1818
ks2	oprk_human	cnr1_human	a	a	0
ks2	oprk_human	oprk_human	a	a	100
ks2	oprk_human	vipr1_human	a	b1	36.3636
ks2	oprk_human	ada2c_human	a	a	18.1818
ks2	oprk_human	oprd_human	a	a	63.6364
ks2	oprk_human	acm3_rat	a	a	27.2727
ks2	oprk_human	cxcr4_human	a	a	27.2727
ks2	oprk_human	oprd_mouse	a	a	63.6364
ks2	oprk_human	pd2r2_human	a	a	36.3636
ks2	oprk_human	acm1_human	a	a	9.09091
ks2	oprk_human	ffar1_human	a	a	0
ks2	oprk_human	sctr_human	a	b1	18.1818
ks2	oprk_human	aa2ar_human	a	a	9.09091
ks2	oprk_human	glr_human	a	b1	18.1818
ks2	oprk_human	ccr9_human	a	a	36.3636
ks2	oprk_human	grm1_human	a	c	9.09091
ks2	oprk_human	cnr2_human	a	a	0
ks2	oprk_human	5ht1e_human	a	a	9.09091
ks2	oprk_human	g1sgd4_rabit	a	b1	18.1818
ks2	oprk_human	hrh1_human	a	a	18.1818
ks2	oprk_human	gabr2_human	a	c	18.1818
ks2	oprk_human	ada2a_human	a	a	9.09091
ks2	oprk_human	oxyr_human	a	a	0
ks2	oprk_human	q98sw5_xenla	a	f	27.2727
ks2	oprk_human	casr_human	a	c	0
ks2	oprk_human	5ht2c_human	a	a	18.1818
ks2	oprk_human	drd3_human	a	a	0
ks2	oprk_human	par2_human	a	a	18.1818
ks2	oprk_human	pth1r_human	a	b1	9.09091
ks2	oprk_human	oprx_human	a	a	45.4545
ks2	oprk_human	crfr1_human	a	b1	9.09091
ks2	oprk_human	c5ar1_human	a	a	27.2727
ks2	oprk_human	npy2r_human	a	a	9.09091
ks2	oprk_human	q08bg4_danre	a	a	18.1818
ks2	oprk_human	cltr1_human	a	a	0
ks2	oprk_human	cckar_human	a	a	9.09091
ks2	oprk_human	opsd_todpa	a	a	36.3636
ks2	oprk_human	5ht1b_human	a	a	18.1818
ks2	oprk_human	s1pr1_human	a	a	18.1818
ks2	oprk_human	acm2_human	a	a	18.1818
ks2	oprk_human	5ht2b_human	a	a	18.1818
ks2	oprk_human	ccr2_human	a	a	18.1818
ks2	oprk_human	q80km9_hcmv	a	a	18.1818
ks2	oprk_human	gpbar_human	a	a	0
ks2	oprk_human	ccr6_human	a	a	27.2727
ks2	oprk_human	ntr1_human	a	a	0
ks2	oprk_human	calcr_human	a	b1	36.3636
ks2	oprk_human	pe2r3_human	a	a	0
ks2	oprk_human	mtr1b_human	a	a	9.09091
ks2	oprk_human	adrb2_human	a	a	27.2727
ks2	oprk_human	lpar1_human	a	a	10
ks2	oprk_human	adrb1_human	a	a	18.1818
ks2	oprk_human	mtr1a_human	a	a	0
ks2	oprk_human	ghrhr_human	a	b1	18.1818
ks2	oprk_human	ntr1_rat	a	a	9.09091
ks2	oprk_human	pe2r4_human	a	a	10
ks2	oprk_human	drd2_human	a	a	9.09091
ks2	oprk_human	npy1r_human	a	a	9.09091
ks2	oprk_human	ccr7_human	a	a	27.2727
ks2	oprk_human	fzd4_human	a	f	18.1818
ks2	oprk_human	ghsr_human	a	a	18.1818
ks2	oprk_human	cxcr2_human	a	a	9.09091
ks2	oprk_human	ccr5_human	a	a	9.09091
ks2	oprk_human	agtr1_human	a	a	27.2727
ks2	oprk_human	acm4_human	a	a	18.1818
ks2	oprk_human	5ht2a_human	a	a	9.09091
ks2	oprk_human	gpr52_human	a	a	9.09091
ks2	oprk_human	drd1_human	a	a	9.09091
ks2	oprk_human	oprm_mouse	a	a	63.6364
ks2	oprk_human	gabr1_human	a	c	0
ks2	oprk_human	gnrhr_human	a	a	18.1818
ks2	oprk_human	calrl_human	a	b1	36.3636
ks2	oprk_human	smo_mouse	a	f	27.2727
ks2	oprk_human	cltr2_human	a	a	18.1818
ks2	oprk_human	lt4r1_human	a	a	0
ks2	oprk_human	fzd5_human	a	f	10
ks2	oprk_human	opsd_bovin	a	a	9.09091
ks2	oprk_human	glp2r_human	a	b1	9.09091
ks2	oprk_human	glp1r_human	a	b1	9.09091
ks2	oprk_human	5ht1a_human	a	a	18.1818
ks2	oprk_human	acm5_human	a	a	0
ks2	oprk_human	b1b1u5_9arac	a	a	18.1818
ks2	oprk_human	5ht1d_human	a	a	27.2727
ks2	oprk_human	ednrb_human	a	a	18.1818
ks2	oprk_human	drd4_mouse	a	a	0
ks2	oprk_human	nk1r_human	a	a	9.09091
ks2	oprk_human	p2ry1_human	a	a	18.1818
ks2	oprk_human	ptafr_human	a	a	0
ks2	oprk_human	sucr1_rat	a	a	9.09091
ks2	oprk_human	fpr2_human	a	a	9.09091
ks2	oprk_human	p2y12_human	a	a	9.09091
ks2	oprk_human	ox1r_human	a	a	9.09091
ks2	oprk_human	par1_human	a	a	0
ks2	oprk_human	us28_hcmva	a	a	18.1818
ks2	oprk_human	ox2r_human	a	a	20
ks2	oprk_human	adrb1_melga	a	a	18.1818
ks2	oprk_human	ada2b_human	a	a	0
ks2	oprk_human	aa1r_human	a	a	0
ks2	oprk_human	grm5_human	a	c	0
ks2	oprk_human	crfr2_human	a	b1	27.2727
ks2	oprk_human	mc4r_human	a	a	36.3636
ks2	oprk_human	opsd_human	a	a	0
ks2	oprk_human	apj_human	a	a	18.1818
ks2	oprk_human	ta2r_human	a	a	9.09091
ks2	oprk_human	pacr_human	a	b1	27.2727
ks2	oprk_human	pe2r2_human	a	a	0
ks2	oprk_human	q9wtk1_cavpo	a	a	9.09091
ks2	oprk_human	v2r_human	a	a	0
ks2	oprk_human	agtr2_human	a	a	27.2727
ks2	oprk_human	drd4_human	a	a	0
ks2	oprk_human	smo_human	a	f	27.2727
ks2	vipr1_human	cnr1_human	b1	a	0
ks2	vipr1_human	oprk_human	b1	a	36.3636
ks2	vipr1_human	vipr1_human	b1	b1	100
ks2	vipr1_human	ada2c_human	b1	a	9.09091
ks2	vipr1_human	oprd_human	b1	a	36.3636
ks2	vipr1_human	acm3_rat	b1	a	0
ks2	vipr1_human	cxcr4_human	b1	a	45.4545
ks2	vipr1_human	oprd_mouse	b1	a	36.3636
ks2	vipr1_human	pd2r2_human	b1	a	18.1818
ks2	vipr1_human	acm1_human	b1	a	0
ks2	vipr1_human	ffar1_human	b1	a	9.09091
ks2	vipr1_human	sctr_human	b1	b1	36.3636
ks2	vipr1_human	aa2ar_human	b1	a	9.09091
ks2	vipr1_human	glr_human	b1	b1	27.2727
ks2	vipr1_human	ccr9_human	b1	a	9.09091
ks2	vipr1_human	grm1_human	b1	c	9.09091
ks2	vipr1_human	cnr2_human	b1	a	0
ks2	vipr1_human	5ht1e_human	b1	a	9.09091
ks2	vipr1_human	g1sgd4_rabit	b1	b1	18.1818
ks2	vipr1_human	hrh1_human	b1	a	0
ks2	vipr1_human	gabr2_human	b1	c	0
ks2	vipr1_human	ada2a_human	b1	a	9.09091
ks2	vipr1_human	oxyr_human	b1	a	0
ks2	vipr1_human	q98sw5_xenla	b1	f	18.1818
ks2	vipr1_human	casr_human	b1	c	0
ks2	vipr1_human	5ht2c_human	b1	a	0
ks2	vipr1_human	drd3_human	b1	a	0
ks2	vipr1_human	par2_human	b1	a	18.1818
ks2	vipr1_human	pth1r_human	b1	b1	18.1818
ks2	vipr1_human	oprx_human	b1	a	36.3636
ks2	vipr1_human	crfr1_human	b1	b1	18.1818
ks2	vipr1_human	c5ar1_human	b1	a	9.09091
ks2	vipr1_human	npy2r_human	b1	a	18.1818
ks2	vipr1_human	q08bg4_danre	b1	a	9.09091
ks2	vipr1_human	cltr1_human	b1	a	0
ks2	vipr1_human	cckar_human	b1	a	27.2727
ks2	vipr1_human	opsd_todpa	b1	a	9.09091
ks2	vipr1_human	5ht1b_human	b1	a	9.09091
ks2	vipr1_human	s1pr1_human	b1	a	0
ks2	vipr1_human	acm2_human	b1	a	9.09091
ks2	vipr1_human	5ht2b_human	b1	a	27.2727
ks2	vipr1_human	ccr2_human	b1	a	18.1818
ks2	vipr1_human	q80km9_hcmv	b1	a	9.09091
ks2	vipr1_human	gpbar_human	b1	a	0
ks2	vipr1_human	ccr6_human	b1	a	9.09091
ks2	vipr1_human	ntr1_human	b1	a	0
ks2	vipr1_human	calcr_human	b1	b1	54.5455
ks2	vipr1_human	pe2r3_human	b1	a	0
ks2	vipr1_human	mtr1b_human	b1	a	18.1818
ks2	vipr1_human	adrb2_human	b1	a	0
ks2	vipr1_human	lpar1_human	b1	a	0
ks2	vipr1_human	adrb1_human	b1	a	0
ks2	vipr1_human	mtr1a_human	b1	a	0
ks2	vipr1_human	ghrhr_human	b1	b1	27.2727
ks2	vipr1_human	ntr1_rat	b1	a	0
ks2	vipr1_human	pe2r4_human	b1	a	0
ks2	vipr1_human	drd2_human	b1	a	0
ks2	vipr1_human	npy1r_human	b1	a	18.1818
ks2	vipr1_human	ccr7_human	b1	a	9.09091
ks2	vipr1_human	fzd4_human	b1	f	18.1818
ks2	vipr1_human	ghsr_human	b1	a	9.09091
ks2	vipr1_human	cxcr2_human	b1	a	9.09091
ks2	vipr1_human	ccr5_human	b1	a	9.09091
ks2	vipr1_human	agtr1_human	b1	a	18.1818
ks2	vipr1_human	acm4_human	b1	a	9.09091
ks2	vipr1_human	5ht2a_human	b1	a	9.09091
ks2	vipr1_human	gpr52_human	b1	a	0
ks2	vipr1_human	drd1_human	b1	a	9.09091
ks2	vipr1_human	oprm_mouse	b1	a	27.2727
ks2	vipr1_human	gabr1_human	b1	c	18.1818
ks2	vipr1_human	gnrhr_human	b1	a	18.1818
ks2	vipr1_human	calrl_human	b1	b1	36.3636
ks2	vipr1_human	smo_mouse	b1	f	27.2727
ks2	vipr1_human	cltr2_human	b1	a	0
ks2	vipr1_human	lt4r1_human	b1	a	0
ks2	vipr1_human	fzd5_human	b1	f	20
ks2	vipr1_human	opsd_bovin	b1	a	9.09091
ks2	vipr1_human	glp2r_human	b1	b1	18.1818
ks2	vipr1_human	glp1r_human	b1	b1	18.1818
ks2	vipr1_human	5ht1a_human	b1	a	9.09091
ks2	vipr1_human	acm5_human	b1	a	9.09091
ks2	vipr1_human	b1b1u5_9arac	b1	a	9.09091
ks2	vipr1_human	5ht1d_human	b1	a	0
ks2	vipr1_human	ednrb_human	b1	a	18.1818
ks2	vipr1_human	drd4_mouse	b1	a	0
ks2	vipr1_human	nk1r_human	b1	a	18.1818
ks2	vipr1_human	p2ry1_human	b1	a	9.09091
ks2	vipr1_human	ptafr_human	b1	a	9.09091
ks2	vipr1_human	sucr1_rat	b1	a	9.09091
ks2	vipr1_human	fpr2_human	b1	a	18.1818
ks2	vipr1_human	p2y12_human	b1	a	18.1818
ks2	vipr1_human	ox1r_human	b1	a	9.09091
ks2	vipr1_human	par1_human	b1	a	0
ks2	vipr1_human	us28_hcmva	b1	a	9.09091
ks2	vipr1_human	ox2r_human	b1	a	10
ks2	vipr1_human	adrb1_melga	b1	a	0
ks2	vipr1_human	ada2b_human	b1	a	9.09091
ks2	vipr1_human	aa1r_human	b1	a	10
ks2	vipr1_human	grm5_human	b1	c	9.09091
ks2	vipr1_human	crfr2_human	b1	b1	27.2727
ks2	vipr1_human	mc4r_human	b1	a	9.09091
ks2	vipr1_human	opsd_human	b1	a	9.09091
ks2	vipr1_human	apj_human	b1	a	18.1818
ks2	vipr1_human	ta2r_human	b1	a	9.09091
ks2	vipr1_human	pacr_human	b1	b1	54.5455
ks2	vipr1_human	pe2r2_human	b1	a	0
ks2	vipr1_human	q9wtk1_cavpo	b1	a	0
ks2	vipr1_human	v2r_human	b1	a	9.09091
ks2	vipr1_human	agtr2_human	b1	a	27.2727
ks2	vipr1_human	drd4_human	b1	a	9.09091
ks2	vipr1_human	smo_human	b1	f	27.2727
ks2	ada2c_human	cnr1_human	a	a	9.09091
ks2	ada2c_human	oprk_human	a	a	18.1818
ks2	ada2c_human	vipr1_human	a	b1	9.09091
ks2	ada2c_human	ada2c_human	a	a	100
ks2	ada2c_human	oprd_human	a	a	9.09091
ks2	ada2c_human	acm3_rat	a	a	0
ks2	ada2c_human	cxcr4_human	a	a	0
ks2	ada2c_human	oprd_mouse	a	a	9.09091
ks2	ada2c_human	pd2r2_human	a	a	18.1818
ks2	ada2c_human	acm1_human	a	a	18.1818
ks2	ada2c_human	ffar1_human	a	a	9.09091
ks2	ada2c_human	sctr_human	a	b1	18.1818
ks2	ada2c_human	aa2ar_human	a	a	0
ks2	ada2c_human	glr_human	a	b1	18.1818
ks2	ada2c_human	ccr9_human	a	a	18.1818
ks2	ada2c_human	grm1_human	a	c	18.1818
ks2	ada2c_human	cnr2_human	a	a	27.2727
ks2	ada2c_human	5ht1e_human	a	a	27.2727
ks2	ada2c_human	g1sgd4_rabit	a	b1	9.09091
ks2	ada2c_human	hrh1_human	a	a	9.09091
ks2	ada2c_human	gabr2_human	a	c	9.09091
ks2	ada2c_human	ada2a_human	a	a	63.6364
ks2	ada2c_human	oxyr_human	a	a	18.1818
ks2	ada2c_human	q98sw5_xenla	a	f	9.09091
ks2	ada2c_human	casr_human	a	c	9.09091
ks2	ada2c_human	5ht2c_human	a	a	45.4545
ks2	ada2c_human	drd3_human	a	a	36.3636
ks2	ada2c_human	par2_human	a	a	18.1818
ks2	ada2c_human	pth1r_human	a	b1	18.1818
ks2	ada2c_human	oprx_human	a	a	9.09091
ks2	ada2c_human	crfr1_human	a	b1	9.09091
ks2	ada2c_human	c5ar1_human	a	a	18.1818
ks2	ada2c_human	npy2r_human	a	a	27.2727
ks2	ada2c_human	q08bg4_danre	a	a	18.1818
ks2	ada2c_human	cltr1_human	a	a	18.1818
ks2	ada2c_human	cckar_human	a	a	0
ks2	ada2c_human	opsd_todpa	a	a	9.09091
ks2	ada2c_human	5ht1b_human	a	a	18.1818
ks2	ada2c_human	s1pr1_human	a	a	0
ks2	ada2c_human	acm2_human	a	a	27.2727
ks2	ada2c_human	5ht2b_human	a	a	27.2727
ks2	ada2c_human	ccr2_human	a	a	18.1818
ks2	ada2c_human	q80km9_hcmv	a	a	18.1818
ks2	ada2c_human	gpbar_human	a	a	0
ks2	ada2c_human	ccr6_human	a	a	18.1818
ks2	ada2c_human	ntr1_human	a	a	27.2727
ks2	ada2c_human	calcr_human	a	b1	9.09091
ks2	ada2c_human	pe2r3_human	a	a	0
ks2	ada2c_human	mtr1b_human	a	a	9.09091
ks2	ada2c_human	adrb2_human	a	a	27.2727
ks2	ada2c_human	lpar1_human	a	a	10
ks2	ada2c_human	adrb1_human	a	a	36.3636
ks2	ada2c_human	mtr1a_human	a	a	36.3636
ks2	ada2c_human	ghrhr_human	a	b1	27.2727
ks2	ada2c_human	ntr1_rat	a	a	9.09091
ks2	ada2c_human	pe2r4_human	a	a	0
ks2	ada2c_human	drd2_human	a	a	27.2727
ks2	ada2c_human	npy1r_human	a	a	18.1818
ks2	ada2c_human	ccr7_human	a	a	27.2727
ks2	ada2c_human	fzd4_human	a	f	27.2727
ks2	ada2c_human	ghsr_human	a	a	9.09091
ks2	ada2c_human	cxcr2_human	a	a	27.2727
ks2	ada2c_human	ccr5_human	a	a	18.1818
ks2	ada2c_human	agtr1_human	a	a	18.1818
ks2	ada2c_human	acm4_human	a	a	27.2727
ks2	ada2c_human	5ht2a_human	a	a	45.4545
ks2	ada2c_human	gpr52_human	a	a	9.09091
ks2	ada2c_human	drd1_human	a	a	27.2727
ks2	ada2c_human	oprm_mouse	a	a	0
ks2	ada2c_human	gabr1_human	a	c	18.1818
ks2	ada2c_human	gnrhr_human	a	a	27.2727
ks2	ada2c_human	calrl_human	a	b1	18.1818
ks2	ada2c_human	smo_mouse	a	f	9.09091
ks2	ada2c_human	cltr2_human	a	a	18.1818
ks2	ada2c_human	lt4r1_human	a	a	9.09091
ks2	ada2c_human	fzd5_human	a	f	0
ks2	ada2c_human	opsd_bovin	a	a	27.2727
ks2	ada2c_human	glp2r_human	a	b1	9.09091
ks2	ada2c_human	glp1r_human	a	b1	9.09091
ks2	ada2c_human	5ht1a_human	a	a	45.4545
ks2	ada2c_human	acm5_human	a	a	27.2727
ks2	ada2c_human	b1b1u5_9arac	a	a	9.09091
ks2	ada2c_human	5ht1d_human	a	a	18.1818
ks2	ada2c_human	ednrb_human	a	a	0
ks2	ada2c_human	drd4_mouse	a	a	18.1818
ks2	ada2c_human	nk1r_human	a	a	9.09091
ks2	ada2c_human	p2ry1_human	a	a	9.09091
ks2	ada2c_human	ptafr_human	a	a	27.2727
ks2	ada2c_human	sucr1_rat	a	a	18.1818
ks2	ada2c_human	fpr2_human	a	a	0
ks2	ada2c_human	p2y12_human	a	a	18.1818
ks2	ada2c_human	ox1r_human	a	a	18.1818
ks2	ada2c_human	par1_human	a	a	18.1818
ks2	ada2c_human	us28_hcmva	a	a	18.1818
ks2	ada2c_human	ox2r_human	a	a	10
ks2	ada2c_human	adrb1_melga	a	a	45.4545
ks2	ada2c_human	ada2b_human	a	a	63.6364
ks2	ada2c_human	aa1r_human	a	a	0
ks2	ada2c_human	grm5_human	a	c	9.09091
ks2	ada2c_human	crfr2_human	a	b1	9.09091
ks2	ada2c_human	mc4r_human	a	a	9.09091
ks2	ada2c_human	opsd_human	a	a	18.1818
ks2	ada2c_human	apj_human	a	a	27.2727
ks2	ada2c_human	ta2r_human	a	a	9.09091
ks2	ada2c_human	pacr_human	a	b1	9.09091
ks2	ada2c_human	pe2r2_human	a	a	9.09091
ks2	ada2c_human	q9wtk1_cavpo	a	a	9.09091
ks2	ada2c_human	v2r_human	a	a	27.2727
ks2	ada2c_human	agtr2_human	a	a	36.3636
ks2	ada2c_human	drd4_human	a	a	27.2727
ks2	ada2c_human	smo_human	a	f	9.09091
ks2	oprd_human	cnr1_human	a	a	9.09091
ks2	oprd_human	oprk_human	a	a	63.6364
ks2	oprd_human	vipr1_human	a	b1	36.3636
ks2	oprd_human	ada2c_human	a	a	9.09091
ks2	oprd_human	oprd_human	a	a	100
ks2	oprd_human	acm3_rat	a	a	27.2727
ks2	oprd_human	cxcr4_human	a	a	27.2727
ks2	oprd_human	oprd_mouse	a	a	100
ks2	oprd_human	pd2r2_human	a	a	45.4545
ks2	oprd_human	acm1_human	a	a	9.09091
ks2	oprd_human	ffar1_human	a	a	0
ks2	oprd_human	sctr_human	a	b1	18.1818
ks2	oprd_human	aa2ar_human	a	a	18.1818
ks2	oprd_human	glr_human	a	b1	27.2727
ks2	oprd_human	ccr9_human	a	a	18.1818
ks2	oprd_human	grm1_human	a	c	9.09091
ks2	oprd_human	cnr2_human	a	a	0
ks2	oprd_human	5ht1e_human	a	a	9.09091
ks2	oprd_human	g1sgd4_rabit	a	b1	18.1818
ks2	oprd_human	hrh1_human	a	a	9.09091
ks2	oprd_human	gabr2_human	a	c	9.09091
ks2	oprd_human	ada2a_human	a	a	0
ks2	oprd_human	oxyr_human	a	a	9.09091
ks2	oprd_human	q98sw5_xenla	a	f	36.3636
ks2	oprd_human	casr_human	a	c	9.09091
ks2	oprd_human	5ht2c_human	a	a	27.2727
ks2	oprd_human	drd3_human	a	a	0
ks2	oprd_human	par2_human	a	a	9.09091
ks2	oprd_human	pth1r_human	a	b1	9.09091
ks2	oprd_human	oprx_human	a	a	54.5455
ks2	oprd_human	crfr1_human	a	b1	18.1818
ks2	oprd_human	c5ar1_human	a	a	9.09091
ks2	oprd_human	npy2r_human	a	a	0
ks2	oprd_human	q08bg4_danre	a	a	27.2727
ks2	oprd_human	cltr1_human	a	a	0
ks2	oprd_human	cckar_human	a	a	9.09091
ks2	oprd_human	opsd_todpa	a	a	18.1818
ks2	oprd_human	5ht1b_human	a	a	9.09091
ks2	oprd_human	s1pr1_human	a	a	9.09091
ks2	oprd_human	acm2_human	a	a	0
ks2	oprd_human	5ht2b_human	a	a	9.09091
ks2	oprd_human	ccr2_human	a	a	18.1818
ks2	oprd_human	q80km9_hcmv	a	a	0
ks2	oprd_human	gpbar_human	a	a	0
ks2	oprd_human	ccr6_human	a	a	27.2727
ks2	oprd_human	ntr1_human	a	a	9.09091
ks2	oprd_human	calcr_human	a	b1	18.1818
ks2	oprd_human	pe2r3_human	a	a	0
ks2	oprd_human	mtr1b_human	a	a	18.1818
ks2	oprd_human	adrb2_human	a	a	18.1818
ks2	oprd_human	lpar1_human	a	a	10
ks2	oprd_human	adrb1_human	a	a	9.09091
ks2	oprd_human	mtr1a_human	a	a	9.09091
ks2	oprd_human	ghrhr_human	a	b1	9.09091
ks2	oprd_human	ntr1_rat	a	a	0
ks2	oprd_human	pe2r4_human	a	a	20
ks2	oprd_human	drd2_human	a	a	0
ks2	oprd_human	npy1r_human	a	a	9.09091
ks2	oprd_human	ccr7_human	a	a	18.1818
ks2	oprd_human	fzd4_human	a	f	0
ks2	oprd_human	ghsr_human	a	a	27.2727
ks2	oprd_human	cxcr2_human	a	a	9.09091
ks2	oprd_human	ccr5_human	a	a	0
ks2	oprd_human	agtr1_human	a	a	9.09091
ks2	oprd_human	acm4_human	a	a	0
ks2	oprd_human	5ht2a_human	a	a	9.09091
ks2	oprd_human	gpr52_human	a	a	18.1818
ks2	oprd_human	drd1_human	a	a	0
ks2	oprd_human	oprm_mouse	a	a	63.6364
ks2	oprd_human	gabr1_human	a	c	9.09091
ks2	oprd_human	gnrhr_human	a	a	27.2727
ks2	oprd_human	calrl_human	a	b1	27.2727
ks2	oprd_human	smo_mouse	a	f	36.3636
ks2	oprd_human	cltr2_human	a	a	9.09091
ks2	oprd_human	lt4r1_human	a	a	0
ks2	oprd_human	fzd5_human	a	f	10
ks2	oprd_human	opsd_bovin	a	a	9.09091
ks2	oprd_human	glp2r_human	a	b1	18.1818
ks2	oprd_human	glp1r_human	a	b1	27.2727
ks2	oprd_human	5ht1a_human	a	a	9.09091
ks2	oprd_human	acm5_human	a	a	9.09091
ks2	oprd_human	b1b1u5_9arac	a	a	18.1818
ks2	oprd_human	5ht1d_human	a	a	9.09091
ks2	oprd_human	ednrb_human	a	a	27.2727
ks2	oprd_human	drd4_mouse	a	a	0
ks2	oprd_human	nk1r_human	a	a	9.09091
ks2	oprd_human	p2ry1_human	a	a	18.1818
ks2	oprd_human	ptafr_human	a	a	0
ks2	oprd_human	sucr1_rat	a	a	0
ks2	oprd_human	fpr2_human	a	a	9.09091
ks2	oprd_human	p2y12_human	a	a	18.1818
ks2	oprd_human	ox1r_human	a	a	18.1818
ks2	oprd_human	par1_human	a	a	9.09091
ks2	oprd_human	us28_hcmva	a	a	0
ks2	oprd_human	ox2r_human	a	a	10
ks2	oprd_human	adrb1_melga	a	a	9.09091
ks2	oprd_human	ada2b_human	a	a	0
ks2	oprd_human	aa1r_human	a	a	0
ks2	oprd_human	grm5_human	a	c	9.09091
ks2	oprd_human	crfr2_human	a	b1	27.2727
ks2	oprd_human	mc4r_human	a	a	18.1818
ks2	oprd_human	opsd_human	a	a	0
ks2	oprd_human	apj_human	a	a	27.2727
ks2	oprd_human	ta2r_human	a	a	9.09091
ks2	oprd_human	pacr_human	a	b1	27.2727
ks2	oprd_human	pe2r2_human	a	a	0
ks2	oprd_human	q9wtk1_cavpo	a	a	9.09091
ks2	oprd_human	v2r_human	a	a	9.09091
ks2	oprd_human	agtr2_human	a	a	18.1818
ks2	oprd_human	drd4_human	a	a	9.09091
ks2	oprd_human	smo_human	a	f	36.3636
ks2	acm3_rat	cnr1_human	a	a	9.09091
ks2	acm3_rat	oprk_human	a	a	27.2727
ks2	acm3_rat	vipr1_human	a	b1	0
ks2	acm3_rat	ada2c_human	a	a	0
ks2	acm3_rat	oprd_human	a	a	27.2727
ks2	acm3_rat	acm3_rat	a	a	100
ks2	acm3_rat	cxcr4_human	a	a	18.1818
ks2	acm3_rat	oprd_mouse	a	a	27.2727
ks2	acm3_rat	pd2r2_human	a	a	27.2727
ks2	acm3_rat	acm1_human	a	a	81.8182
ks2	acm3_rat	ffar1_human	a	a	0
ks2	acm3_rat	sctr_human	a	b1	18.1818
ks2	acm3_rat	aa2ar_human	a	a	27.2727
ks2	acm3_rat	glr_human	a	b1	0
ks2	acm3_rat	ccr9_human	a	a	27.2727
ks2	acm3_rat	grm1_human	a	c	18.1818
ks2	acm3_rat	cnr2_human	a	a	9.09091
ks2	acm3_rat	5ht1e_human	a	a	9.09091
ks2	acm3_rat	g1sgd4_rabit	a	b1	18.1818
ks2	acm3_rat	hrh1_human	a	a	27.2727
ks2	acm3_rat	gabr2_human	a	c	18.1818
ks2	acm3_rat	ada2a_human	a	a	0
ks2	acm3_rat	oxyr_human	a	a	36.3636
ks2	acm3_rat	q98sw5_xenla	a	f	27.2727
ks2	acm3_rat	casr_human	a	c	0
ks2	acm3_rat	5ht2c_human	a	a	9.09091
ks2	acm3_rat	drd3_human	a	a	18.1818
ks2	acm3_rat	par2_human	a	a	0
ks2	acm3_rat	pth1r_human	a	b1	9.09091
ks2	acm3_rat	oprx_human	a	a	9.09091
ks2	acm3_rat	crfr1_human	a	b1	18.1818
ks2	acm3_rat	c5ar1_human	a	a	18.1818
ks2	acm3_rat	npy2r_human	a	a	9.09091
ks2	acm3_rat	q08bg4_danre	a	a	27.2727
ks2	acm3_rat	cltr1_human	a	a	18.1818
ks2	acm3_rat	cckar_human	a	a	9.09091
ks2	acm3_rat	opsd_todpa	a	a	18.1818
ks2	acm3_rat	5ht1b_human	a	a	18.1818
ks2	acm3_rat	s1pr1_human	a	a	27.2727
ks2	acm3_rat	acm2_human	a	a	72.7273
ks2	acm3_rat	5ht2b_human	a	a	0
ks2	acm3_rat	ccr2_human	a	a	18.1818
ks2	acm3_rat	q80km9_hcmv	a	a	18.1818
ks2	acm3_rat	gpbar_human	a	a	18.1818
ks2	acm3_rat	ccr6_human	a	a	18.1818
ks2	acm3_rat	ntr1_human	a	a	0
ks2	acm3_rat	calcr_human	a	b1	0
ks2	acm3_rat	pe2r3_human	a	a	18.1818
ks2	acm3_rat	mtr1b_human	a	a	0
ks2	acm3_rat	adrb2_human	a	a	27.2727
ks2	acm3_rat	lpar1_human	a	a	10
ks2	acm3_rat	adrb1_human	a	a	36.3636
ks2	acm3_rat	mtr1a_human	a	a	9.09091
ks2	acm3_rat	ghrhr_human	a	b1	0
ks2	acm3_rat	ntr1_rat	a	a	27.2727
ks2	acm3_rat	pe2r4_human	a	a	10
ks2	acm3_rat	drd2_human	a	a	18.1818
ks2	acm3_rat	npy1r_human	a	a	18.1818
ks2	acm3_rat	ccr7_human	a	a	27.2727
ks2	acm3_rat	fzd4_human	a	f	0
ks2	acm3_rat	ghsr_human	a	a	27.2727
ks2	acm3_rat	cxcr2_human	a	a	18.1818
ks2	acm3_rat	ccr5_human	a	a	18.1818
ks2	acm3_rat	agtr1_human	a	a	9.09091
ks2	acm3_rat	acm4_human	a	a	72.7273
ks2	acm3_rat	5ht2a_human	a	a	0
ks2	acm3_rat	gpr52_human	a	a	27.2727
ks2	acm3_rat	drd1_human	a	a	0
ks2	acm3_rat	oprm_mouse	a	a	18.1818
ks2	acm3_rat	gabr1_human	a	c	9.09091
ks2	acm3_rat	gnrhr_human	a	a	9.09091
ks2	acm3_rat	calrl_human	a	b1	9.09091
ks2	acm3_rat	smo_mouse	a	f	27.2727
ks2	acm3_rat	cltr2_human	a	a	18.1818
ks2	acm3_rat	lt4r1_human	a	a	27.2727
ks2	acm3_rat	fzd5_human	a	f	10
ks2	acm3_rat	opsd_bovin	a	a	18.1818
ks2	acm3_rat	glp2r_human	a	b1	0
ks2	acm3_rat	glp1r_human	a	b1	18.1818
ks2	acm3_rat	5ht1a_human	a	a	36.3636
ks2	acm3_rat	acm5_human	a	a	36.3636
ks2	acm3_rat	b1b1u5_9arac	a	a	18.1818
ks2	acm3_rat	5ht1d_human	a	a	18.1818
ks2	acm3_rat	ednrb_human	a	a	18.1818
ks2	acm3_rat	drd4_mouse	a	a	9.09091
ks2	acm3_rat	nk1r_human	a	a	0
ks2	acm3_rat	p2ry1_human	a	a	27.2727
ks2	acm3_rat	ptafr_human	a	a	0
ks2	acm3_rat	sucr1_rat	a	a	0
ks2	acm3_rat	fpr2_human	a	a	18.1818
ks2	acm3_rat	p2y12_human	a	a	18.1818
ks2	acm3_rat	ox1r_human	a	a	9.09091
ks2	acm3_rat	par1_human	a	a	9.09091
ks2	acm3_rat	us28_hcmva	a	a	18.1818
ks2	acm3_rat	ox2r_human	a	a	20
ks2	acm3_rat	adrb1_melga	a	a	18.1818
ks2	acm3_rat	ada2b_human	a	a	0
ks2	acm3_rat	aa1r_human	a	a	0
ks2	acm3_rat	grm5_human	a	c	9.09091
ks2	acm3_rat	crfr2_human	a	b1	18.1818
ks2	acm3_rat	mc4r_human	a	a	18.1818
ks2	acm3_rat	opsd_human	a	a	18.1818
ks2	acm3_rat	apj_human	a	a	18.1818
ks2	acm3_rat	ta2r_human	a	a	9.09091
ks2	acm3_rat	pacr_human	a	b1	0
ks2	acm3_rat	pe2r2_human	a	a	9.09091
ks2	acm3_rat	q9wtk1_cavpo	a	a	36.3636
ks2	acm3_rat	v2r_human	a	a	9.09091
ks2	acm3_rat	agtr2_human	a	a	9.09091
ks2	acm3_rat	drd4_human	a	a	18.1818
ks2	acm3_rat	smo_human	a	f	27.2727
ks2	cxcr4_human	cnr1_human	a	a	0
ks2	cxcr4_human	oprk_human	a	a	27.2727
ks2	cxcr4_human	vipr1_human	a	b1	45.4545
ks2	cxcr4_human	ada2c_human	a	a	0
ks2	cxcr4_human	oprd_human	a	a	27.2727
ks2	cxcr4_human	acm3_rat	a	a	18.1818
ks2	cxcr4_human	cxcr4_human	a	a	100
ks2	cxcr4_human	oprd_mouse	a	a	27.2727
ks2	cxcr4_human	pd2r2_human	a	a	36.3636
ks2	cxcr4_human	acm1_human	a	a	9.09091
ks2	cxcr4_human	ffar1_human	a	a	27.2727
ks2	cxcr4_human	sctr_human	a	b1	27.2727
ks2	cxcr4_human	aa2ar_human	a	a	9.09091
ks2	cxcr4_human	glr_human	a	b1	9.09091
ks2	cxcr4_human	ccr9_human	a	a	27.2727
ks2	cxcr4_human	grm1_human	a	c	18.1818
ks2	cxcr4_human	cnr2_human	a	a	0
ks2	cxcr4_human	5ht1e_human	a	a	9.09091
ks2	cxcr4_human	g1sgd4_rabit	a	b1	27.2727
ks2	cxcr4_human	hrh1_human	a	a	18.1818
ks2	cxcr4_human	gabr2_human	a	c	36.3636
ks2	cxcr4_human	ada2a_human	a	a	9.09091
ks2	cxcr4_human	oxyr_human	a	a	18.1818
ks2	cxcr4_human	q98sw5_xenla	a	f	18.1818
ks2	cxcr4_human	casr_human	a	c	0
ks2	cxcr4_human	5ht2c_human	a	a	0
ks2	cxcr4_human	drd3_human	a	a	0
ks2	cxcr4_human	par2_human	a	a	27.2727
ks2	cxcr4_human	pth1r_human	a	b1	0
ks2	cxcr4_human	oprx_human	a	a	27.2727
ks2	cxcr4_human	crfr1_human	a	b1	9.09091
ks2	cxcr4_human	c5ar1_human	a	a	36.3636
ks2	cxcr4_human	npy2r_human	a	a	9.09091
ks2	cxcr4_human	q08bg4_danre	a	a	18.1818
ks2	cxcr4_human	cltr1_human	a	a	18.1818
ks2	cxcr4_human	cckar_human	a	a	18.1818
ks2	cxcr4_human	opsd_todpa	a	a	27.2727
ks2	cxcr4_human	5ht1b_human	a	a	9.09091
ks2	cxcr4_human	s1pr1_human	a	a	18.1818
ks2	cxcr4_human	acm2_human	a	a	9.09091
ks2	cxcr4_human	5ht2b_human	a	a	27.2727
ks2	cxcr4_human	ccr2_human	a	a	18.1818
ks2	cxcr4_human	q80km9_hcmv	a	a	27.2727
ks2	cxcr4_human	gpbar_human	a	a	9.09091
ks2	cxcr4_human	ccr6_human	a	a	27.2727
ks2	cxcr4_human	ntr1_human	a	a	0
ks2	cxcr4_human	calcr_human	a	b1	36.3636
ks2	cxcr4_human	pe2r3_human	a	a	18.1818
ks2	cxcr4_human	mtr1b_human	a	a	27.2727
ks2	cxcr4_human	adrb2_human	a	a	18.1818
ks2	cxcr4_human	lpar1_human	a	a	0
ks2	cxcr4_human	adrb1_human	a	a	9.09091
ks2	cxcr4_human	mtr1a_human	a	a	9.09091
ks2	cxcr4_human	ghrhr_human	a	b1	18.1818
ks2	cxcr4_human	ntr1_rat	a	a	0
ks2	cxcr4_human	pe2r4_human	a	a	10
ks2	cxcr4_human	drd2_human	a	a	0
ks2	cxcr4_human	npy1r_human	a	a	27.2727
ks2	cxcr4_human	ccr7_human	a	a	27.2727
ks2	cxcr4_human	fzd4_human	a	f	27.2727
ks2	cxcr4_human	ghsr_human	a	a	18.1818
ks2	cxcr4_human	cxcr2_human	a	a	36.3636
ks2	cxcr4_human	ccr5_human	a	a	9.09091
ks2	cxcr4_human	agtr1_human	a	a	18.1818
ks2	cxcr4_human	acm4_human	a	a	9.09091
ks2	cxcr4_human	5ht2a_human	a	a	0
ks2	cxcr4_human	gpr52_human	a	a	27.2727
ks2	cxcr4_human	drd1_human	a	a	0
ks2	cxcr4_human	oprm_mouse	a	a	18.1818
ks2	cxcr4_human	gabr1_human	a	c	27.2727
ks2	cxcr4_human	gnrhr_human	a	a	9.09091
ks2	cxcr4_human	calrl_human	a	b1	36.3636
ks2	cxcr4_human	smo_mouse	a	f	27.2727
ks2	cxcr4_human	cltr2_human	a	a	18.1818
ks2	cxcr4_human	lt4r1_human	a	a	9.09091
ks2	cxcr4_human	fzd5_human	a	f	0
ks2	cxcr4_human	opsd_bovin	a	a	9.09091
ks2	cxcr4_human	glp2r_human	a	b1	9.09091
ks2	cxcr4_human	glp1r_human	a	b1	18.1818
ks2	cxcr4_human	5ht1a_human	a	a	9.09091
ks2	cxcr4_human	acm5_human	a	a	18.1818
ks2	cxcr4_human	b1b1u5_9arac	a	a	45.4545
ks2	cxcr4_human	5ht1d_human	a	a	9.09091
ks2	cxcr4_human	ednrb_human	a	a	27.2727
ks2	cxcr4_human	drd4_mouse	a	a	0
ks2	cxcr4_human	nk1r_human	a	a	27.2727
ks2	cxcr4_human	p2ry1_human	a	a	27.2727
ks2	cxcr4_human	ptafr_human	a	a	18.1818
ks2	cxcr4_human	sucr1_rat	a	a	0
ks2	cxcr4_human	fpr2_human	a	a	45.4545
ks2	cxcr4_human	p2y12_human	a	a	36.3636
ks2	cxcr4_human	ox1r_human	a	a	27.2727
ks2	cxcr4_human	par1_human	a	a	0
ks2	cxcr4_human	us28_hcmva	a	a	27.2727
ks2	cxcr4_human	ox2r_human	a	a	10
ks2	cxcr4_human	adrb1_melga	a	a	9.09091
ks2	cxcr4_human	ada2b_human	a	a	9.09091
ks2	cxcr4_human	aa1r_human	a	a	10
ks2	cxcr4_human	grm5_human	a	c	27.2727
ks2	cxcr4_human	crfr2_human	a	b1	18.1818
ks2	cxcr4_human	mc4r_human	a	a	18.1818
ks2	cxcr4_human	opsd_human	a	a	9.09091
ks2	cxcr4_human	apj_human	a	a	27.2727
ks2	cxcr4_human	ta2r_human	a	a	18.1818
ks2	cxcr4_human	pacr_human	a	b1	27.2727
ks2	cxcr4_human	pe2r2_human	a	a	9.09091
ks2	cxcr4_human	q9wtk1_cavpo	a	a	18.1818
ks2	cxcr4_human	v2r_human	a	a	27.2727
ks2	cxcr4_human	agtr2_human	a	a	18.1818
ks2	cxcr4_human	drd4_human	a	a	9.09091
ks2	cxcr4_human	smo_human	a	f	27.2727
ks2	oprd_mouse	cnr1_human	a	a	9.09091
ks2	oprd_mouse	oprk_human	a	a	63.6364
ks2	oprd_mouse	vipr1_human	a	b1	36.3636
ks2	oprd_mouse	ada2c_human	a	a	9.09091
ks2	oprd_mouse	oprd_human	a	a	100
ks2	oprd_mouse	acm3_rat	a	a	27.2727
ks2	oprd_mouse	cxcr4_human	a	a	27.2727
ks2	oprd_mouse	oprd_mouse	a	a	100
ks2	oprd_mouse	pd2r2_human	a	a	45.4545
ks2	oprd_mouse	acm1_human	a	a	9.09091
ks2	oprd_mouse	ffar1_human	a	a	0
ks2	oprd_mouse	sctr_human	a	b1	18.1818
ks2	oprd_mouse	aa2ar_human	a	a	18.1818
ks2	oprd_mouse	glr_human	a	b1	27.2727
ks2	oprd_mouse	ccr9_human	a	a	18.1818
ks2	oprd_mouse	grm1_human	a	c	9.09091
ks2	oprd_mouse	cnr2_human	a	a	0
ks2	oprd_mouse	5ht1e_human	a	a	9.09091
ks2	oprd_mouse	g1sgd4_rabit	a	b1	18.1818
ks2	oprd_mouse	hrh1_human	a	a	9.09091
ks2	oprd_mouse	gabr2_human	a	c	9.09091
ks2	oprd_mouse	ada2a_human	a	a	0
ks2	oprd_mouse	oxyr_human	a	a	9.09091
ks2	oprd_mouse	q98sw5_xenla	a	f	36.3636
ks2	oprd_mouse	casr_human	a	c	9.09091
ks2	oprd_mouse	5ht2c_human	a	a	27.2727
ks2	oprd_mouse	drd3_human	a	a	0
ks2	oprd_mouse	par2_human	a	a	9.09091
ks2	oprd_mouse	pth1r_human	a	b1	9.09091
ks2	oprd_mouse	oprx_human	a	a	54.5455
ks2	oprd_mouse	crfr1_human	a	b1	18.1818
ks2	oprd_mouse	c5ar1_human	a	a	9.09091
ks2	oprd_mouse	npy2r_human	a	a	0
ks2	oprd_mouse	q08bg4_danre	a	a	27.2727
ks2	oprd_mouse	cltr1_human	a	a	0
ks2	oprd_mouse	cckar_human	a	a	9.09091
ks2	oprd_mouse	opsd_todpa	a	a	18.1818
ks2	oprd_mouse	5ht1b_human	a	a	9.09091
ks2	oprd_mouse	s1pr1_human	a	a	9.09091
ks2	oprd_mouse	acm2_human	a	a	0
ks2	oprd_mouse	5ht2b_human	a	a	9.09091
ks2	oprd_mouse	ccr2_human	a	a	18.1818
ks2	oprd_mouse	q80km9_hcmv	a	a	0
ks2	oprd_mouse	gpbar_human	a	a	0
ks2	oprd_mouse	ccr6_human	a	a	27.2727
ks2	oprd_mouse	ntr1_human	a	a	9.09091
ks2	oprd_mouse	calcr_human	a	b1	18.1818
ks2	oprd_mouse	pe2r3_human	a	a	0
ks2	oprd_mouse	mtr1b_human	a	a	18.1818
ks2	oprd_mouse	adrb2_human	a	a	18.1818
ks2	oprd_mouse	lpar1_human	a	a	10
ks2	oprd_mouse	adrb1_human	a	a	9.09091
ks2	oprd_mouse	mtr1a_human	a	a	9.09091
ks2	oprd_mouse	ghrhr_human	a	b1	9.09091
ks2	oprd_mouse	ntr1_rat	a	a	0
ks2	oprd_mouse	pe2r4_human	a	a	20
ks2	oprd_mouse	drd2_human	a	a	0
ks2	oprd_mouse	npy1r_human	a	a	9.09091
ks2	oprd_mouse	ccr7_human	a	a	18.1818
ks2	oprd_mouse	fzd4_human	a	f	0
ks2	oprd_mouse	ghsr_human	a	a	27.2727
ks2	oprd_mouse	cxcr2_human	a	a	9.09091
ks2	oprd_mouse	ccr5_human	a	a	0
ks2	oprd_mouse	agtr1_human	a	a	9.09091
ks2	oprd_mouse	acm4_human	a	a	0
ks2	oprd_mouse	5ht2a_human	a	a	9.09091
ks2	oprd_mouse	gpr52_human	a	a	18.1818
ks2	oprd_mouse	drd1_human	a	a	0
ks2	oprd_mouse	oprm_mouse	a	a	63.6364
ks2	oprd_mouse	gabr1_human	a	c	9.09091
ks2	oprd_mouse	gnrhr_human	a	a	27.2727
ks2	oprd_mouse	calrl_human	a	b1	27.2727
ks2	oprd_mouse	smo_mouse	a	f	36.3636
ks2	oprd_mouse	cltr2_human	a	a	9.09091
ks2	oprd_mouse	lt4r1_human	a	a	0
ks2	oprd_mouse	fzd5_human	a	f	10
ks2	oprd_mouse	opsd_bovin	a	a	9.09091
ks2	oprd_mouse	glp2r_human	a	b1	18.1818
ks2	oprd_mouse	glp1r_human	a	b1	27.2727
ks2	oprd_mouse	5ht1a_human	a	a	9.09091
ks2	oprd_mouse	acm5_human	a	a	9.09091
ks2	oprd_mouse	b1b1u5_9arac	a	a	18.1818
ks2	oprd_mouse	5ht1d_human	a	a	9.09091
ks2	oprd_mouse	ednrb_human	a	a	27.2727
ks2	oprd_mouse	drd4_mouse	a	a	0
ks2	oprd_mouse	nk1r_human	a	a	9.09091
ks2	oprd_mouse	p2ry1_human	a	a	18.1818
ks2	oprd_mouse	ptafr_human	a	a	0
ks2	oprd_mouse	sucr1_rat	a	a	0
ks2	oprd_mouse	fpr2_human	a	a	9.09091
ks2	oprd_mouse	p2y12_human	a	a	18.1818
ks2	oprd_mouse	ox1r_human	a	a	18.1818
ks2	oprd_mouse	par1_human	a	a	9.09091
ks2	oprd_mouse	us28_hcmva	a	a	0
ks2	oprd_mouse	ox2r_human	a	a	10
ks2	oprd_mouse	adrb1_melga	a	a	9.09091
ks2	oprd_mouse	ada2b_human	a	a	0
ks2	oprd_mouse	aa1r_human	a	a	0
ks2	oprd_mouse	grm5_human	a	c	9.09091
ks2	oprd_mouse	crfr2_human	a	b1	27.2727
ks2	oprd_mouse	mc4r_human	a	a	18.1818
ks2	oprd_mouse	opsd_human	a	a	0
ks2	oprd_mouse	apj_human	a	a	27.2727
ks2	oprd_mouse	ta2r_human	a	a	9.09091
ks2	oprd_mouse	pacr_human	a	b1	27.2727
ks2	oprd_mouse	pe2r2_human	a	a	0
ks2	oprd_mouse	q9wtk1_cavpo	a	a	9.09091
ks2	oprd_mouse	v2r_human	a	a	9.09091
ks2	oprd_mouse	agtr2_human	a	a	18.1818
ks2	oprd_mouse	drd4_human	a	a	9.09091
ks2	oprd_mouse	smo_human	a	f	36.3636
ks2	pd2r2_human	cnr1_human	a	a	9.09091
ks2	pd2r2_human	oprk_human	a	a	36.3636
ks2	pd2r2_human	vipr1_human	a	b1	18.1818
ks2	pd2r2_human	ada2c_human	a	a	18.1818
ks2	pd2r2_human	oprd_human	a	a	45.4545
ks2	pd2r2_human	acm3_rat	a	a	27.2727
ks2	pd2r2_human	cxcr4_human	a	a	36.3636
ks2	pd2r2_human	oprd_mouse	a	a	45.4545
ks2	pd2r2_human	pd2r2_human	a	a	100
ks2	pd2r2_human	acm1_human	a	a	9.09091
ks2	pd2r2_human	ffar1_human	a	a	9.09091
ks2	pd2r2_human	sctr_human	a	b1	18.1818
ks2	pd2r2_human	aa2ar_human	a	a	0
ks2	pd2r2_human	glr_human	a	b1	18.1818
ks2	pd2r2_human	ccr9_human	a	a	18.1818
ks2	pd2r2_human	grm1_human	a	c	36.3636
ks2	pd2r2_human	cnr2_human	a	a	9.09091
ks2	pd2r2_human	5ht1e_human	a	a	9.09091
ks2	pd2r2_human	g1sgd4_rabit	a	b1	9.09091
ks2	pd2r2_human	hrh1_human	a	a	9.09091
ks2	pd2r2_human	gabr2_human	a	c	18.1818
ks2	pd2r2_human	ada2a_human	a	a	9.09091
ks2	pd2r2_human	oxyr_human	a	a	9.09091
ks2	pd2r2_human	q98sw5_xenla	a	f	27.2727
ks2	pd2r2_human	casr_human	a	c	9.09091
ks2	pd2r2_human	5ht2c_human	a	a	36.3636
ks2	pd2r2_human	drd3_human	a	a	0
ks2	pd2r2_human	par2_human	a	a	18.1818
ks2	pd2r2_human	pth1r_human	a	b1	0
ks2	pd2r2_human	oprx_human	a	a	27.2727
ks2	pd2r2_human	crfr1_human	a	b1	18.1818
ks2	pd2r2_human	c5ar1_human	a	a	36.3636
ks2	pd2r2_human	npy2r_human	a	a	18.1818
ks2	pd2r2_human	q08bg4_danre	a	a	27.2727
ks2	pd2r2_human	cltr1_human	a	a	9.09091
ks2	pd2r2_human	cckar_human	a	a	9.09091
ks2	pd2r2_human	opsd_todpa	a	a	27.2727
ks2	pd2r2_human	5ht1b_human	a	a	18.1818
ks2	pd2r2_human	s1pr1_human	a	a	9.09091
ks2	pd2r2_human	acm2_human	a	a	9.09091
ks2	pd2r2_human	5ht2b_human	a	a	9.09091
ks2	pd2r2_human	ccr2_human	a	a	36.3636
ks2	pd2r2_human	q80km9_hcmv	a	a	27.2727
ks2	pd2r2_human	gpbar_human	a	a	9.09091
ks2	pd2r2_human	ccr6_human	a	a	54.5455
ks2	pd2r2_human	ntr1_human	a	a	9.09091
ks2	pd2r2_human	calcr_human	a	b1	18.1818
ks2	pd2r2_human	pe2r3_human	a	a	0
ks2	pd2r2_human	mtr1b_human	a	a	36.3636
ks2	pd2r2_human	adrb2_human	a	a	27.2727
ks2	pd2r2_human	lpar1_human	a	a	10
ks2	pd2r2_human	adrb1_human	a	a	27.2727
ks2	pd2r2_human	mtr1a_human	a	a	9.09091
ks2	pd2r2_human	ghrhr_human	a	b1	27.2727
ks2	pd2r2_human	ntr1_rat	a	a	0
ks2	pd2r2_human	pe2r4_human	a	a	20
ks2	pd2r2_human	drd2_human	a	a	0
ks2	pd2r2_human	npy1r_human	a	a	27.2727
ks2	pd2r2_human	ccr7_human	a	a	27.2727
ks2	pd2r2_human	fzd4_human	a	f	18.1818
ks2	pd2r2_human	ghsr_human	a	a	36.3636
ks2	pd2r2_human	cxcr2_human	a	a	9.09091
ks2	pd2r2_human	ccr5_human	a	a	27.2727
ks2	pd2r2_human	agtr1_human	a	a	9.09091
ks2	pd2r2_human	acm4_human	a	a	9.09091
ks2	pd2r2_human	5ht2a_human	a	a	27.2727
ks2	pd2r2_human	gpr52_human	a	a	18.1818
ks2	pd2r2_human	drd1_human	a	a	9.09091
ks2	pd2r2_human	oprm_mouse	a	a	27.2727
ks2	pd2r2_human	gabr1_human	a	c	18.1818
ks2	pd2r2_human	gnrhr_human	a	a	9.09091
ks2	pd2r2_human	calrl_human	a	b1	18.1818
ks2	pd2r2_human	smo_mouse	a	f	27.2727
ks2	pd2r2_human	cltr2_human	a	a	0
ks2	pd2r2_human	lt4r1_human	a	a	9.09091
ks2	pd2r2_human	fzd5_human	a	f	20
ks2	pd2r2_human	opsd_bovin	a	a	36.3636
ks2	pd2r2_human	glp2r_human	a	b1	27.2727
ks2	pd2r2_human	glp1r_human	a	b1	18.1818
ks2	pd2r2_human	5ht1a_human	a	a	18.1818
ks2	pd2r2_human	acm5_human	a	a	9.09091
ks2	pd2r2_human	b1b1u5_9arac	a	a	36.3636
ks2	pd2r2_human	5ht1d_human	a	a	9.09091
ks2	pd2r2_human	ednrb_human	a	a	45.4545
ks2	pd2r2_human	drd4_mouse	a	a	0
ks2	pd2r2_human	nk1r_human	a	a	9.09091
ks2	pd2r2_human	p2ry1_human	a	a	36.3636
ks2	pd2r2_human	ptafr_human	a	a	9.09091
ks2	pd2r2_human	sucr1_rat	a	a	0
ks2	pd2r2_human	fpr2_human	a	a	36.3636
ks2	pd2r2_human	p2y12_human	a	a	9.09091
ks2	pd2r2_human	ox1r_human	a	a	18.1818
ks2	pd2r2_human	par1_human	a	a	9.09091
ks2	pd2r2_human	us28_hcmva	a	a	27.2727
ks2	pd2r2_human	ox2r_human	a	a	10
ks2	pd2r2_human	adrb1_melga	a	a	18.1818
ks2	pd2r2_human	ada2b_human	a	a	18.1818
ks2	pd2r2_human	aa1r_human	a	a	10
ks2	pd2r2_human	grm5_human	a	c	36.3636
ks2	pd2r2_human	crfr2_human	a	b1	18.1818
ks2	pd2r2_human	mc4r_human	a	a	9.09091
ks2	pd2r2_human	opsd_human	a	a	27.2727
ks2	pd2r2_human	apj_human	a	a	27.2727
ks2	pd2r2_human	ta2r_human	a	a	0
ks2	pd2r2_human	pacr_human	a	b1	9.09091
ks2	pd2r2_human	pe2r2_human	a	a	0
ks2	pd2r2_human	q9wtk1_cavpo	a	a	18.1818
ks2	pd2r2_human	v2r_human	a	a	0
ks2	pd2r2_human	agtr2_human	a	a	36.3636
ks2	pd2r2_human	drd4_human	a	a	0
ks2	pd2r2_human	smo_human	a	f	27.2727
ks2	acm1_human	cnr1_human	a	a	9.09091
ks2	acm1_human	oprk_human	a	a	9.09091
ks2	acm1_human	vipr1_human	a	b1	0
ks2	acm1_human	ada2c_human	a	a	18.1818
ks2	acm1_human	oprd_human	a	a	9.09091
ks2	acm1_human	acm3_rat	a	a	81.8182
ks2	acm1_human	cxcr4_human	a	a	9.09091
ks2	acm1_human	oprd_mouse	a	a	9.09091
ks2	acm1_human	pd2r2_human	a	a	9.09091
ks2	acm1_human	acm1_human	a	a	100
ks2	acm1_human	ffar1_human	a	a	0
ks2	acm1_human	sctr_human	a	b1	27.2727
ks2	acm1_human	aa2ar_human	a	a	27.2727
ks2	acm1_human	glr_human	a	b1	0
ks2	acm1_human	ccr9_human	a	a	18.1818
ks2	acm1_human	grm1_human	a	c	27.2727
ks2	acm1_human	cnr2_human	a	a	9.09091
ks2	acm1_human	5ht1e_human	a	a	0
ks2	acm1_human	g1sgd4_rabit	a	b1	27.2727
ks2	acm1_human	hrh1_human	a	a	18.1818
ks2	acm1_human	gabr2_human	a	c	9.09091
ks2	acm1_human	ada2a_human	a	a	18.1818
ks2	acm1_human	oxyr_human	a	a	45.4545
ks2	acm1_human	q98sw5_xenla	a	f	18.1818
ks2	acm1_human	casr_human	a	c	0
ks2	acm1_human	5ht2c_human	a	a	9.09091
ks2	acm1_human	drd3_human	a	a	27.2727
ks2	acm1_human	par2_human	a	a	0
ks2	acm1_human	pth1r_human	a	b1	9.09091
ks2	acm1_human	oprx_human	a	a	9.09091
ks2	acm1_human	crfr1_human	a	b1	27.2727
ks2	acm1_human	c5ar1_human	a	a	18.1818
ks2	acm1_human	npy2r_human	a	a	9.09091
ks2	acm1_human	q08bg4_danre	a	a	27.2727
ks2	acm1_human	cltr1_human	a	a	18.1818
ks2	acm1_human	cckar_human	a	a	9.09091
ks2	acm1_human	opsd_todpa	a	a	9.09091
ks2	acm1_human	5ht1b_human	a	a	9.09091
ks2	acm1_human	s1pr1_human	a	a	27.2727
ks2	acm1_human	acm2_human	a	a	90.9091
ks2	acm1_human	5ht2b_human	a	a	9.09091
ks2	acm1_human	ccr2_human	a	a	27.2727
ks2	acm1_human	q80km9_hcmv	a	a	27.2727
ks2	acm1_human	gpbar_human	a	a	18.1818
ks2	acm1_human	ccr6_human	a	a	9.09091
ks2	acm1_human	ntr1_human	a	a	9.09091
ks2	acm1_human	calcr_human	a	b1	0
ks2	acm1_human	pe2r3_human	a	a	18.1818
ks2	acm1_human	mtr1b_human	a	a	0
ks2	acm1_human	adrb2_human	a	a	9.09091
ks2	acm1_human	lpar1_human	a	a	20
ks2	acm1_human	adrb1_human	a	a	27.2727
ks2	acm1_human	mtr1a_human	a	a	18.1818
ks2	acm1_human	ghrhr_human	a	b1	9.09091
ks2	acm1_human	ntr1_rat	a	a	36.3636
ks2	acm1_human	pe2r4_human	a	a	0
ks2	acm1_human	drd2_human	a	a	27.2727
ks2	acm1_human	npy1r_human	a	a	18.1818
ks2	acm1_human	ccr7_human	a	a	27.2727
ks2	acm1_human	fzd4_human	a	f	9.09091
ks2	acm1_human	ghsr_human	a	a	27.2727
ks2	acm1_human	cxcr2_human	a	a	27.2727
ks2	acm1_human	ccr5_human	a	a	27.2727
ks2	acm1_human	agtr1_human	a	a	18.1818
ks2	acm1_human	acm4_human	a	a	90.9091
ks2	acm1_human	5ht2a_human	a	a	9.09091
ks2	acm1_human	gpr52_human	a	a	18.1818
ks2	acm1_human	drd1_human	a	a	9.09091
ks2	acm1_human	oprm_mouse	a	a	0
ks2	acm1_human	gabr1_human	a	c	18.1818
ks2	acm1_human	gnrhr_human	a	a	18.1818
ks2	acm1_human	calrl_human	a	b1	0
ks2	acm1_human	smo_mouse	a	f	18.1818
ks2	acm1_human	cltr2_human	a	a	18.1818
ks2	acm1_human	lt4r1_human	a	a	27.2727
ks2	acm1_human	fzd5_human	a	f	10
ks2	acm1_human	opsd_bovin	a	a	18.1818
ks2	acm1_human	glp2r_human	a	b1	9.09091
ks2	acm1_human	glp1r_human	a	b1	27.2727
ks2	acm1_human	5ht1a_human	a	a	54.5455
ks2	acm1_human	acm5_human	a	a	54.5455
ks2	acm1_human	b1b1u5_9arac	a	a	9.09091
ks2	acm1_human	5ht1d_human	a	a	9.09091
ks2	acm1_human	ednrb_human	a	a	9.09091
ks2	acm1_human	drd4_mouse	a	a	18.1818
ks2	acm1_human	nk1r_human	a	a	0
ks2	acm1_human	p2ry1_human	a	a	18.1818
ks2	acm1_human	ptafr_human	a	a	9.09091
ks2	acm1_human	sucr1_rat	a	a	0
ks2	acm1_human	fpr2_human	a	a	18.1818
ks2	acm1_human	p2y12_human	a	a	9.09091
ks2	acm1_human	ox1r_human	a	a	18.1818
ks2	acm1_human	par1_human	a	a	18.1818
ks2	acm1_human	us28_hcmva	a	a	27.2727
ks2	acm1_human	ox2r_human	a	a	20
ks2	acm1_human	adrb1_melga	a	a	18.1818
ks2	acm1_human	ada2b_human	a	a	18.1818
ks2	acm1_human	aa1r_human	a	a	0
ks2	acm1_human	grm5_human	a	c	9.09091
ks2	acm1_human	crfr2_human	a	b1	9.09091
ks2	acm1_human	mc4r_human	a	a	9.09091
ks2	acm1_human	opsd_human	a	a	18.1818
ks2	acm1_human	apj_human	a	a	27.2727
ks2	acm1_human	ta2r_human	a	a	9.09091
ks2	acm1_human	pacr_human	a	b1	0
ks2	acm1_human	pe2r2_human	a	a	9.09091
ks2	acm1_human	q9wtk1_cavpo	a	a	27.2727
ks2	acm1_human	v2r_human	a	a	18.1818
ks2	acm1_human	agtr2_human	a	a	0
ks2	acm1_human	drd4_human	a	a	27.2727
ks2	acm1_human	smo_human	a	f	18.1818
ks2	ffar1_human	cnr1_human	a	a	0
ks2	ffar1_human	oprk_human	a	a	0
ks2	ffar1_human	vipr1_human	a	b1	9.09091
ks2	ffar1_human	ada2c_human	a	a	9.09091
ks2	ffar1_human	oprd_human	a	a	0
ks2	ffar1_human	acm3_rat	a	a	0
ks2	ffar1_human	cxcr4_human	a	a	27.2727
ks2	ffar1_human	oprd_mouse	a	a	0
ks2	ffar1_human	pd2r2_human	a	a	9.09091
ks2	ffar1_human	acm1_human	a	a	0
ks2	ffar1_human	ffar1_human	a	a	100
ks2	ffar1_human	sctr_human	a	b1	9.09091
ks2	ffar1_human	aa2ar_human	a	a	0
ks2	ffar1_human	glr_human	a	b1	18.1818
ks2	ffar1_human	ccr9_human	a	a	9.09091
ks2	ffar1_human	grm1_human	a	c	9.09091
ks2	ffar1_human	cnr2_human	a	a	0
ks2	ffar1_human	5ht1e_human	a	a	9.09091
ks2	ffar1_human	g1sgd4_rabit	a	b1	9.09091
ks2	ffar1_human	hrh1_human	a	a	9.09091
ks2	ffar1_human	gabr2_human	a	c	27.2727
ks2	ffar1_human	ada2a_human	a	a	0
ks2	ffar1_human	oxyr_human	a	a	9.09091
ks2	ffar1_human	q98sw5_xenla	a	f	0
ks2	ffar1_human	casr_human	a	c	0
ks2	ffar1_human	5ht2c_human	a	a	18.1818
ks2	ffar1_human	drd3_human	a	a	9.09091
ks2	ffar1_human	par2_human	a	a	18.1818
ks2	ffar1_human	pth1r_human	a	b1	9.09091
ks2	ffar1_human	oprx_human	a	a	0
ks2	ffar1_human	crfr1_human	a	b1	9.09091
ks2	ffar1_human	c5ar1_human	a	a	18.1818
ks2	ffar1_human	npy2r_human	a	a	9.09091
ks2	ffar1_human	q08bg4_danre	a	a	9.09091
ks2	ffar1_human	cltr1_human	a	a	9.09091
ks2	ffar1_human	cckar_human	a	a	0
ks2	ffar1_human	opsd_todpa	a	a	9.09091
ks2	ffar1_human	5ht1b_human	a	a	9.09091
ks2	ffar1_human	s1pr1_human	a	a	18.1818
ks2	ffar1_human	acm2_human	a	a	0
ks2	ffar1_human	5ht2b_human	a	a	9.09091
ks2	ffar1_human	ccr2_human	a	a	0
ks2	ffar1_human	q80km9_hcmv	a	a	9.09091
ks2	ffar1_human	gpbar_human	a	a	27.2727
ks2	ffar1_human	ccr6_human	a	a	9.09091
ks2	ffar1_human	ntr1_human	a	a	0
ks2	ffar1_human	calcr_human	a	b1	9.09091
ks2	ffar1_human	pe2r3_human	a	a	9.09091
ks2	ffar1_human	mtr1b_human	a	a	18.1818
ks2	ffar1_human	adrb2_human	a	a	0
ks2	ffar1_human	lpar1_human	a	a	10
ks2	ffar1_human	adrb1_human	a	a	0
ks2	ffar1_human	mtr1a_human	a	a	18.1818
ks2	ffar1_human	ghrhr_human	a	b1	36.3636
ks2	ffar1_human	ntr1_rat	a	a	0
ks2	ffar1_human	pe2r4_human	a	a	10
ks2	ffar1_human	drd2_human	a	a	0
ks2	ffar1_human	npy1r_human	a	a	0
ks2	ffar1_human	ccr7_human	a	a	0
ks2	ffar1_human	fzd4_human	a	f	9.09091
ks2	ffar1_human	ghsr_human	a	a	18.1818
ks2	ffar1_human	cxcr2_human	a	a	18.1818
ks2	ffar1_human	ccr5_human	a	a	0
ks2	ffar1_human	agtr1_human	a	a	9.09091
ks2	ffar1_human	acm4_human	a	a	0
ks2	ffar1_human	5ht2a_human	a	a	9.09091
ks2	ffar1_human	gpr52_human	a	a	18.1818
ks2	ffar1_human	drd1_human	a	a	9.09091
ks2	ffar1_human	oprm_mouse	a	a	0
ks2	ffar1_human	gabr1_human	a	c	9.09091
ks2	ffar1_human	gnrhr_human	a	a	27.2727
ks2	ffar1_human	calrl_human	a	b1	18.1818
ks2	ffar1_human	smo_mouse	a	f	9.09091
ks2	ffar1_human	cltr2_human	a	a	0
ks2	ffar1_human	lt4r1_human	a	a	0
ks2	ffar1_human	fzd5_human	a	f	0
ks2	ffar1_human	opsd_bovin	a	a	9.09091
ks2	ffar1_human	glp2r_human	a	b1	9.09091
ks2	ffar1_human	glp1r_human	a	b1	9.09091
ks2	ffar1_human	5ht1a_human	a	a	0
ks2	ffar1_human	acm5_human	a	a	0
ks2	ffar1_human	b1b1u5_9arac	a	a	9.09091
ks2	ffar1_human	5ht1d_human	a	a	0
ks2	ffar1_human	ednrb_human	a	a	0
ks2	ffar1_human	drd4_mouse	a	a	0
ks2	ffar1_human	nk1r_human	a	a	9.09091
ks2	ffar1_human	p2ry1_human	a	a	0
ks2	ffar1_human	ptafr_human	a	a	9.09091
ks2	ffar1_human	sucr1_rat	a	a	0
ks2	ffar1_human	fpr2_human	a	a	18.1818
ks2	ffar1_human	p2y12_human	a	a	27.2727
ks2	ffar1_human	ox1r_human	a	a	18.1818
ks2	ffar1_human	par1_human	a	a	9.09091
ks2	ffar1_human	us28_hcmva	a	a	9.09091
ks2	ffar1_human	ox2r_human	a	a	20
ks2	ffar1_human	adrb1_melga	a	a	0
ks2	ffar1_human	ada2b_human	a	a	9.09091
ks2	ffar1_human	aa1r_human	a	a	30
ks2	ffar1_human	grm5_human	a	c	18.1818
ks2	ffar1_human	crfr2_human	a	b1	0
ks2	ffar1_human	mc4r_human	a	a	9.09091
ks2	ffar1_human	opsd_human	a	a	9.09091
ks2	ffar1_human	apj_human	a	a	0
ks2	ffar1_human	ta2r_human	a	a	27.2727
ks2	ffar1_human	pacr_human	a	b1	9.09091
ks2	ffar1_human	pe2r2_human	a	a	27.2727
ks2	ffar1_human	q9wtk1_cavpo	a	a	0
ks2	ffar1_human	v2r_human	a	a	9.09091
ks2	ffar1_human	agtr2_human	a	a	18.1818
ks2	ffar1_human	drd4_human	a	a	0
ks2	ffar1_human	smo_human	a	f	9.09091
ks2	sctr_human	cnr1_human	b1	a	0
ks2	sctr_human	oprk_human	b1	a	18.1818
ks2	sctr_human	vipr1_human	b1	b1	36.3636
ks2	sctr_human	ada2c_human	b1	a	18.1818
ks2	sctr_human	oprd_human	b1	a	18.1818
ks2	sctr_human	acm3_rat	b1	a	18.1818
ks2	sctr_human	cxcr4_human	b1	a	27.2727
ks2	sctr_human	oprd_mouse	b1	a	18.1818
ks2	sctr_human	pd2r2_human	b1	a	18.1818
ks2	sctr_human	acm1_human	b1	a	27.2727
ks2	sctr_human	ffar1_human	b1	a	9.09091
ks2	sctr_human	sctr_human	b1	b1	100
ks2	sctr_human	aa2ar_human	b1	a	0
ks2	sctr_human	glr_human	b1	b1	45.4545
ks2	sctr_human	ccr9_human	b1	a	18.1818
ks2	sctr_human	grm1_human	b1	c	36.3636
ks2	sctr_human	cnr2_human	b1	a	27.2727
ks2	sctr_human	5ht1e_human	b1	a	0
ks2	sctr_human	g1sgd4_rabit	b1	b1	45.4545
ks2	sctr_human	hrh1_human	b1	a	9.09091
ks2	sctr_human	gabr2_human	b1	c	0
ks2	sctr_human	ada2a_human	b1	a	36.3636
ks2	sctr_human	oxyr_human	b1	a	27.2727
ks2	sctr_human	q98sw5_xenla	b1	f	9.09091
ks2	sctr_human	casr_human	b1	c	0
ks2	sctr_human	5ht2c_human	b1	a	9.09091
ks2	sctr_human	drd3_human	b1	a	9.09091
ks2	sctr_human	par2_human	b1	a	9.09091
ks2	sctr_human	pth1r_human	b1	b1	45.4545
ks2	sctr_human	oprx_human	b1	a	45.4545
ks2	sctr_human	crfr1_human	b1	b1	36.3636
ks2	sctr_human	c5ar1_human	b1	a	18.1818
ks2	sctr_human	npy2r_human	b1	a	36.3636
ks2	sctr_human	q08bg4_danre	b1	a	27.2727
ks2	sctr_human	cltr1_human	b1	a	9.09091
ks2	sctr_human	cckar_human	b1	a	27.2727
ks2	sctr_human	opsd_todpa	b1	a	18.1818
ks2	sctr_human	5ht1b_human	b1	a	0
ks2	sctr_human	s1pr1_human	b1	a	18.1818
ks2	sctr_human	acm2_human	b1	a	27.2727
ks2	sctr_human	5ht2b_human	b1	a	18.1818
ks2	sctr_human	ccr2_human	b1	a	45.4545
ks2	sctr_human	q80km9_hcmv	b1	a	9.09091
ks2	sctr_human	gpbar_human	b1	a	18.1818
ks2	sctr_human	ccr6_human	b1	a	27.2727
ks2	sctr_human	ntr1_human	b1	a	27.2727
ks2	sctr_human	calcr_human	b1	b1	36.3636
ks2	sctr_human	pe2r3_human	b1	a	0
ks2	sctr_human	mtr1b_human	b1	a	9.09091
ks2	sctr_human	adrb2_human	b1	a	0
ks2	sctr_human	lpar1_human	b1	a	20
ks2	sctr_human	adrb1_human	b1	a	18.1818
ks2	sctr_human	mtr1a_human	b1	a	18.1818
ks2	sctr_human	ghrhr_human	b1	b1	9.09091
ks2	sctr_human	ntr1_rat	b1	a	27.2727
ks2	sctr_human	pe2r4_human	b1	a	0
ks2	sctr_human	drd2_human	b1	a	9.09091
ks2	sctr_human	npy1r_human	b1	a	36.3636
ks2	sctr_human	ccr7_human	b1	a	18.1818
ks2	sctr_human	fzd4_human	b1	f	27.2727
ks2	sctr_human	ghsr_human	b1	a	18.1818
ks2	sctr_human	cxcr2_human	b1	a	18.1818
ks2	sctr_human	ccr5_human	b1	a	27.2727
ks2	sctr_human	agtr1_human	b1	a	18.1818
ks2	sctr_human	acm4_human	b1	a	27.2727
ks2	sctr_human	5ht2a_human	b1	a	9.09091
ks2	sctr_human	gpr52_human	b1	a	0
ks2	sctr_human	drd1_human	b1	a	0
ks2	sctr_human	oprm_mouse	b1	a	18.1818
ks2	sctr_human	gabr1_human	b1	c	27.2727
ks2	sctr_human	gnrhr_human	b1	a	18.1818
ks2	sctr_human	calrl_human	b1	b1	36.3636
ks2	sctr_human	smo_mouse	b1	f	18.1818
ks2	sctr_human	cltr2_human	b1	a	0
ks2	sctr_human	lt4r1_human	b1	a	18.1818
ks2	sctr_human	fzd5_human	b1	f	20
ks2	sctr_human	opsd_bovin	b1	a	18.1818
ks2	sctr_human	glp2r_human	b1	b1	36.3636
ks2	sctr_human	glp1r_human	b1	b1	45.4545
ks2	sctr_human	5ht1a_human	b1	a	18.1818
ks2	sctr_human	acm5_human	b1	a	45.4545
ks2	sctr_human	b1b1u5_9arac	b1	a	9.09091
ks2	sctr_human	5ht1d_human	b1	a	0
ks2	sctr_human	ednrb_human	b1	a	36.3636
ks2	sctr_human	drd4_mouse	b1	a	9.09091
ks2	sctr_human	nk1r_human	b1	a	9.09091
ks2	sctr_human	p2ry1_human	b1	a	27.2727
ks2	sctr_human	ptafr_human	b1	a	18.1818
ks2	sctr_human	sucr1_rat	b1	a	9.09091
ks2	sctr_human	fpr2_human	b1	a	18.1818
ks2	sctr_human	p2y12_human	b1	a	18.1818
ks2	sctr_human	ox1r_human	b1	a	36.3636
ks2	sctr_human	par1_human	b1	a	9.09091
ks2	sctr_human	us28_hcmva	b1	a	9.09091
ks2	sctr_human	ox2r_human	b1	a	20
ks2	sctr_human	adrb1_melga	b1	a	18.1818
ks2	sctr_human	ada2b_human	b1	a	27.2727
ks2	sctr_human	aa1r_human	b1	a	0
ks2	sctr_human	grm5_human	b1	c	18.1818
ks2	sctr_human	crfr2_human	b1	b1	27.2727
ks2	sctr_human	mc4r_human	b1	a	9.09091
ks2	sctr_human	opsd_human	b1	a	18.1818
ks2	sctr_human	apj_human	b1	a	36.3636
ks2	sctr_human	ta2r_human	b1	a	9.09091
ks2	sctr_human	pacr_human	b1	b1	45.4545
ks2	sctr_human	pe2r2_human	b1	a	0
ks2	sctr_human	q9wtk1_cavpo	b1	a	18.1818
ks2	sctr_human	v2r_human	b1	a	18.1818
ks2	sctr_human	agtr2_human	b1	a	9.09091
ks2	sctr_human	drd4_human	b1	a	18.1818
ks2	sctr_human	smo_human	b1	f	18.1818
ks2	aa2ar_human	cnr1_human	a	a	27.2727
ks2	aa2ar_human	oprk_human	a	a	9.09091
ks2	aa2ar_human	vipr1_human	a	b1	9.09091
ks2	aa2ar_human	ada2c_human	a	a	0
ks2	aa2ar_human	oprd_human	a	a	18.1818
ks2	aa2ar_human	acm3_rat	a	a	27.2727
ks2	aa2ar_human	cxcr4_human	a	a	9.09091
ks2	aa2ar_human	oprd_mouse	a	a	18.1818
ks2	aa2ar_human	pd2r2_human	a	a	0
ks2	aa2ar_human	acm1_human	a	a	27.2727
ks2	aa2ar_human	ffar1_human	a	a	0
ks2	aa2ar_human	sctr_human	a	b1	0
ks2	aa2ar_human	aa2ar_human	a	a	100
ks2	aa2ar_human	glr_human	a	b1	9.09091
ks2	aa2ar_human	ccr9_human	a	a	9.09091
ks2	aa2ar_human	grm1_human	a	c	0
ks2	aa2ar_human	cnr2_human	a	a	9.09091
ks2	aa2ar_human	5ht1e_human	a	a	0
ks2	aa2ar_human	g1sgd4_rabit	a	b1	0
ks2	aa2ar_human	hrh1_human	a	a	36.3636
ks2	aa2ar_human	gabr2_human	a	c	9.09091
ks2	aa2ar_human	ada2a_human	a	a	0
ks2	aa2ar_human	oxyr_human	a	a	9.09091
ks2	aa2ar_human	q98sw5_xenla	a	f	9.09091
ks2	aa2ar_human	casr_human	a	c	0
ks2	aa2ar_human	5ht2c_human	a	a	0
ks2	aa2ar_human	drd3_human	a	a	9.09091
ks2	aa2ar_human	par2_human	a	a	9.09091
ks2	aa2ar_human	pth1r_human	a	b1	9.09091
ks2	aa2ar_human	oprx_human	a	a	9.09091
ks2	aa2ar_human	crfr1_human	a	b1	9.09091
ks2	aa2ar_human	c5ar1_human	a	a	9.09091
ks2	aa2ar_human	npy2r_human	a	a	0
ks2	aa2ar_human	q08bg4_danre	a	a	9.09091
ks2	aa2ar_human	cltr1_human	a	a	9.09091
ks2	aa2ar_human	cckar_human	a	a	18.1818
ks2	aa2ar_human	opsd_todpa	a	a	0
ks2	aa2ar_human	5ht1b_human	a	a	18.1818
ks2	aa2ar_human	s1pr1_human	a	a	18.1818
ks2	aa2ar_human	acm2_human	a	a	27.2727
ks2	aa2ar_human	5ht2b_human	a	a	0
ks2	aa2ar_human	ccr2_human	a	a	0
ks2	aa2ar_human	q80km9_hcmv	a	a	9.09091
ks2	aa2ar_human	gpbar_human	a	a	18.1818
ks2	aa2ar_human	ccr6_human	a	a	0
ks2	aa2ar_human	ntr1_human	a	a	0
ks2	aa2ar_human	calcr_human	a	b1	9.09091
ks2	aa2ar_human	pe2r3_human	a	a	36.3636
ks2	aa2ar_human	mtr1b_human	a	a	9.09091
ks2	aa2ar_human	adrb2_human	a	a	9.09091
ks2	aa2ar_human	lpar1_human	a	a	20
ks2	aa2ar_human	adrb1_human	a	a	9.09091
ks2	aa2ar_human	mtr1a_human	a	a	9.09091
ks2	aa2ar_human	ghrhr_human	a	b1	0
ks2	aa2ar_human	ntr1_rat	a	a	9.09091
ks2	aa2ar_human	pe2r4_human	a	a	10
ks2	aa2ar_human	drd2_human	a	a	9.09091
ks2	aa2ar_human	npy1r_human	a	a	18.1818
ks2	aa2ar_human	ccr7_human	a	a	18.1818
ks2	aa2ar_human	fzd4_human	a	f	0
ks2	aa2ar_human	ghsr_human	a	a	9.09091
ks2	aa2ar_human	cxcr2_human	a	a	27.2727
ks2	aa2ar_human	ccr5_human	a	a	9.09091
ks2	aa2ar_human	agtr1_human	a	a	9.09091
ks2	aa2ar_human	acm4_human	a	a	27.2727
ks2	aa2ar_human	5ht2a_human	a	a	0
ks2	aa2ar_human	gpr52_human	a	a	18.1818
ks2	aa2ar_human	drd1_human	a	a	9.09091
ks2	aa2ar_human	oprm_mouse	a	a	27.2727
ks2	aa2ar_human	gabr1_human	a	c	0
ks2	aa2ar_human	gnrhr_human	a	a	0
ks2	aa2ar_human	calrl_human	a	b1	0
ks2	aa2ar_human	smo_mouse	a	f	9.09091
ks2	aa2ar_human	cltr2_human	a	a	9.09091
ks2	aa2ar_human	lt4r1_human	a	a	18.1818
ks2	aa2ar_human	fzd5_human	a	f	20
ks2	aa2ar_human	opsd_bovin	a	a	9.09091
ks2	aa2ar_human	glp2r_human	a	b1	0
ks2	aa2ar_human	glp1r_human	a	b1	0
ks2	aa2ar_human	5ht1a_human	a	a	27.2727
ks2	aa2ar_human	acm5_human	a	a	9.09091
ks2	aa2ar_human	b1b1u5_9arac	a	a	9.09091
ks2	aa2ar_human	5ht1d_human	a	a	0
ks2	aa2ar_human	ednrb_human	a	a	0
ks2	aa2ar_human	drd4_mouse	a	a	0
ks2	aa2ar_human	nk1r_human	a	a	18.1818
ks2	aa2ar_human	p2ry1_human	a	a	9.09091
ks2	aa2ar_human	ptafr_human	a	a	9.09091
ks2	aa2ar_human	sucr1_rat	a	a	9.09091
ks2	aa2ar_human	fpr2_human	a	a	18.1818
ks2	aa2ar_human	p2y12_human	a	a	27.2727
ks2	aa2ar_human	ox1r_human	a	a	9.09091
ks2	aa2ar_human	par1_human	a	a	18.1818
ks2	aa2ar_human	us28_hcmva	a	a	9.09091
ks2	aa2ar_human	ox2r_human	a	a	0
ks2	aa2ar_human	adrb1_melga	a	a	0
ks2	aa2ar_human	ada2b_human	a	a	9.09091
ks2	aa2ar_human	aa1r_human	a	a	30
ks2	aa2ar_human	grm5_human	a	c	0
ks2	aa2ar_human	crfr2_human	a	b1	9.09091
ks2	aa2ar_human	mc4r_human	a	a	9.09091
ks2	aa2ar_human	opsd_human	a	a	9.09091
ks2	aa2ar_human	apj_human	a	a	18.1818
ks2	aa2ar_human	ta2r_human	a	a	36.3636
ks2	aa2ar_human	pacr_human	a	b1	9.09091
ks2	aa2ar_human	pe2r2_human	a	a	9.09091
ks2	aa2ar_human	q9wtk1_cavpo	a	a	18.1818
ks2	aa2ar_human	v2r_human	a	a	18.1818
ks2	aa2ar_human	agtr2_human	a	a	18.1818
ks2	aa2ar_human	drd4_human	a	a	0
ks2	aa2ar_human	smo_human	a	f	9.09091
ks2	glr_human	cnr1_human	b1	a	9.09091
ks2	glr_human	oprk_human	b1	a	18.1818
ks2	glr_human	vipr1_human	b1	b1	27.2727
ks2	glr_human	ada2c_human	b1	a	18.1818
ks2	glr_human	oprd_human	b1	a	27.2727
ks2	glr_human	acm3_rat	b1	a	0
ks2	glr_human	cxcr4_human	b1	a	9.09091
ks2	glr_human	oprd_mouse	b1	a	27.2727
ks2	glr_human	pd2r2_human	b1	a	18.1818
ks2	glr_human	acm1_human	b1	a	0
ks2	glr_human	ffar1_human	b1	a	18.1818
ks2	glr_human	sctr_human	b1	b1	45.4545
ks2	glr_human	aa2ar_human	b1	a	9.09091
ks2	glr_human	glr_human	b1	b1	100
ks2	glr_human	ccr9_human	b1	a	9.09091
ks2	glr_human	grm1_human	b1	c	18.1818
ks2	glr_human	cnr2_human	b1	a	9.09091
ks2	glr_human	5ht1e_human	b1	a	9.09091
ks2	glr_human	g1sgd4_rabit	b1	b1	27.2727
ks2	glr_human	hrh1_human	b1	a	9.09091
ks2	glr_human	gabr2_human	b1	c	9.09091
ks2	glr_human	ada2a_human	b1	a	9.09091
ks2	glr_human	oxyr_human	b1	a	9.09091
ks2	glr_human	q98sw5_xenla	b1	f	18.1818
ks2	glr_human	casr_human	b1	c	9.09091
ks2	glr_human	5ht2c_human	b1	a	27.2727
ks2	glr_human	drd3_human	b1	a	9.09091
ks2	glr_human	par2_human	b1	a	36.3636
ks2	glr_human	pth1r_human	b1	b1	54.5455
ks2	glr_human	oprx_human	b1	a	36.3636
ks2	glr_human	crfr1_human	b1	b1	36.3636
ks2	glr_human	c5ar1_human	b1	a	9.09091
ks2	glr_human	npy2r_human	b1	a	9.09091
ks2	glr_human	q08bg4_danre	b1	a	0
ks2	glr_human	cltr1_human	b1	a	9.09091
ks2	glr_human	cckar_human	b1	a	18.1818
ks2	glr_human	opsd_todpa	b1	a	18.1818
ks2	glr_human	5ht1b_human	b1	a	0
ks2	glr_human	s1pr1_human	b1	a	9.09091
ks2	glr_human	acm2_human	b1	a	0
ks2	glr_human	5ht2b_human	b1	a	0
ks2	glr_human	ccr2_human	b1	a	18.1818
ks2	glr_human	q80km9_hcmv	b1	a	0
ks2	glr_human	gpbar_human	b1	a	9.09091
ks2	glr_human	ccr6_human	b1	a	18.1818
ks2	glr_human	ntr1_human	b1	a	27.2727
ks2	glr_human	calcr_human	b1	b1	27.2727
ks2	glr_human	pe2r3_human	b1	a	0
ks2	glr_human	mtr1b_human	b1	a	0
ks2	glr_human	adrb2_human	b1	a	0
ks2	glr_human	lpar1_human	b1	a	0
ks2	glr_human	adrb1_human	b1	a	0
ks2	glr_human	mtr1a_human	b1	a	18.1818
ks2	glr_human	ghrhr_human	b1	b1	9.09091
ks2	glr_human	ntr1_rat	b1	a	18.1818
ks2	glr_human	pe2r4_human	b1	a	0
ks2	glr_human	drd2_human	b1	a	0
ks2	glr_human	npy1r_human	b1	a	9.09091
ks2	glr_human	ccr7_human	b1	a	0
ks2	glr_human	fzd4_human	b1	f	0
ks2	glr_human	ghsr_human	b1	a	9.09091
ks2	glr_human	cxcr2_human	b1	a	9.09091
ks2	glr_human	ccr5_human	b1	a	0
ks2	glr_human	agtr1_human	b1	a	0
ks2	glr_human	acm4_human	b1	a	0
ks2	glr_human	5ht2a_human	b1	a	18.1818
ks2	glr_human	gpr52_human	b1	a	9.09091
ks2	glr_human	drd1_human	b1	a	9.09091
ks2	glr_human	oprm_mouse	b1	a	9.09091
ks2	glr_human	gabr1_human	b1	c	0
ks2	glr_human	gnrhr_human	b1	a	9.09091
ks2	glr_human	calrl_human	b1	b1	27.2727
ks2	glr_human	smo_mouse	b1	f	27.2727
ks2	glr_human	cltr2_human	b1	a	18.1818
ks2	glr_human	lt4r1_human	b1	a	18.1818
ks2	glr_human	fzd5_human	b1	f	20
ks2	glr_human	opsd_bovin	b1	a	18.1818
ks2	glr_human	glp2r_human	b1	b1	45.4545
ks2	glr_human	glp1r_human	b1	b1	36.3636
ks2	glr_human	5ht1a_human	b1	a	0
ks2	glr_human	acm5_human	b1	a	9.09091
ks2	glr_human	b1b1u5_9arac	b1	a	0
ks2	glr_human	5ht1d_human	b1	a	0
ks2	glr_human	ednrb_human	b1	a	18.1818
ks2	glr_human	drd4_mouse	b1	a	0
ks2	glr_human	nk1r_human	b1	a	9.09091
ks2	glr_human	p2ry1_human	b1	a	9.09091
ks2	glr_human	ptafr_human	b1	a	9.09091
ks2	glr_human	sucr1_rat	b1	a	9.09091
ks2	glr_human	fpr2_human	b1	a	0
ks2	glr_human	p2y12_human	b1	a	18.1818
ks2	glr_human	ox1r_human	b1	a	36.3636
ks2	glr_human	par1_human	b1	a	27.2727
ks2	glr_human	us28_hcmva	b1	a	0
ks2	glr_human	ox2r_human	b1	a	20
ks2	glr_human	adrb1_melga	b1	a	0
ks2	glr_human	ada2b_human	b1	a	9.09091
ks2	glr_human	aa1r_human	b1	a	0
ks2	glr_human	grm5_human	b1	c	9.09091
ks2	glr_human	crfr2_human	b1	b1	36.3636
ks2	glr_human	mc4r_human	b1	a	9.09091
ks2	glr_human	opsd_human	b1	a	9.09091
ks2	glr_human	apj_human	b1	a	9.09091
ks2	glr_human	ta2r_human	b1	a	18.1818
ks2	glr_human	pacr_human	b1	b1	45.4545
ks2	glr_human	pe2r2_human	b1	a	0
ks2	glr_human	q9wtk1_cavpo	b1	a	18.1818
ks2	glr_human	v2r_human	b1	a	18.1818
ks2	glr_human	agtr2_human	b1	a	18.1818
ks2	glr_human	drd4_human	b1	a	0
ks2	glr_human	smo_human	b1	f	27.2727
ks2	ccr9_human	cnr1_human	a	a	9.09091
ks2	ccr9_human	oprk_human	a	a	36.3636
ks2	ccr9_human	vipr1_human	a	b1	9.09091
ks2	ccr9_human	ada2c_human	a	a	18.1818
ks2	ccr9_human	oprd_human	a	a	18.1818
ks2	ccr9_human	acm3_rat	a	a	27.2727
ks2	ccr9_human	cxcr4_human	a	a	27.2727
ks2	ccr9_human	oprd_mouse	a	a	18.1818
ks2	ccr9_human	pd2r2_human	a	a	18.1818
ks2	ccr9_human	acm1_human	a	a	18.1818
ks2	ccr9_human	ffar1_human	a	a	9.09091
ks2	ccr9_human	sctr_human	a	b1	18.1818
ks2	ccr9_human	aa2ar_human	a	a	9.09091
ks2	ccr9_human	glr_human	a	b1	9.09091
ks2	ccr9_human	ccr9_human	a	a	100
ks2	ccr9_human	grm1_human	a	c	9.09091
ks2	ccr9_human	cnr2_human	a	a	18.1818
ks2	ccr9_human	5ht1e_human	a	a	27.2727
ks2	ccr9_human	g1sgd4_rabit	a	b1	9.09091
ks2	ccr9_human	hrh1_human	a	a	27.2727
ks2	ccr9_human	gabr2_human	a	c	18.1818
ks2	ccr9_human	ada2a_human	a	a	9.09091
ks2	ccr9_human	oxyr_human	a	a	0
ks2	ccr9_human	q98sw5_xenla	a	f	0
ks2	ccr9_human	casr_human	a	c	9.09091
ks2	ccr9_human	5ht2c_human	a	a	18.1818
ks2	ccr9_human	drd3_human	a	a	18.1818
ks2	ccr9_human	par2_human	a	a	18.1818
ks2	ccr9_human	pth1r_human	a	b1	18.1818
ks2	ccr9_human	oprx_human	a	a	9.09091
ks2	ccr9_human	crfr1_human	a	b1	0
ks2	ccr9_human	c5ar1_human	a	a	27.2727
ks2	ccr9_human	npy2r_human	a	a	9.09091
ks2	ccr9_human	q08bg4_danre	a	a	18.1818
ks2	ccr9_human	cltr1_human	a	a	9.09091
ks2	ccr9_human	cckar_human	a	a	9.09091
ks2	ccr9_human	opsd_todpa	a	a	36.3636
ks2	ccr9_human	5ht1b_human	a	a	9.09091
ks2	ccr9_human	s1pr1_human	a	a	9.09091
ks2	ccr9_human	acm2_human	a	a	18.1818
ks2	ccr9_human	5ht2b_human	a	a	9.09091
ks2	ccr9_human	ccr2_human	a	a	18.1818
ks2	ccr9_human	q80km9_hcmv	a	a	9.09091
ks2	ccr9_human	gpbar_human	a	a	9.09091
ks2	ccr9_human	ccr6_human	a	a	9.09091
ks2	ccr9_human	ntr1_human	a	a	9.09091
ks2	ccr9_human	calcr_human	a	b1	9.09091
ks2	ccr9_human	pe2r3_human	a	a	9.09091
ks2	ccr9_human	mtr1b_human	a	a	9.09091
ks2	ccr9_human	adrb2_human	a	a	27.2727
ks2	ccr9_human	lpar1_human	a	a	0
ks2	ccr9_human	adrb1_human	a	a	45.4545
ks2	ccr9_human	mtr1a_human	a	a	9.09091
ks2	ccr9_human	ghrhr_human	a	b1	18.1818
ks2	ccr9_human	ntr1_rat	a	a	18.1818
ks2	ccr9_human	pe2r4_human	a	a	10
ks2	ccr9_human	drd2_human	a	a	9.09091
ks2	ccr9_human	npy1r_human	a	a	9.09091
ks2	ccr9_human	ccr7_human	a	a	36.3636
ks2	ccr9_human	fzd4_human	a	f	18.1818
ks2	ccr9_human	ghsr_human	a	a	9.09091
ks2	ccr9_human	cxcr2_human	a	a	36.3636
ks2	ccr9_human	ccr5_human	a	a	9.09091
ks2	ccr9_human	agtr1_human	a	a	18.1818
ks2	ccr9_human	acm4_human	a	a	18.1818
ks2	ccr9_human	5ht2a_human	a	a	9.09091
ks2	ccr9_human	gpr52_human	a	a	9.09091
ks2	ccr9_human	drd1_human	a	a	9.09091
ks2	ccr9_human	oprm_mouse	a	a	18.1818
ks2	ccr9_human	gabr1_human	a	c	9.09091
ks2	ccr9_human	gnrhr_human	a	a	18.1818
ks2	ccr9_human	calrl_human	a	b1	18.1818
ks2	ccr9_human	smo_mouse	a	f	0
ks2	ccr9_human	cltr2_human	a	a	9.09091
ks2	ccr9_human	lt4r1_human	a	a	0
ks2	ccr9_human	fzd5_human	a	f	0
ks2	ccr9_human	opsd_bovin	a	a	0
ks2	ccr9_human	glp2r_human	a	b1	0
ks2	ccr9_human	glp1r_human	a	b1	0
ks2	ccr9_human	5ht1a_human	a	a	18.1818
ks2	ccr9_human	acm5_human	a	a	9.09091
ks2	ccr9_human	b1b1u5_9arac	a	a	18.1818
ks2	ccr9_human	5ht1d_human	a	a	18.1818
ks2	ccr9_human	ednrb_human	a	a	9.09091
ks2	ccr9_human	drd4_mouse	a	a	27.2727
ks2	ccr9_human	nk1r_human	a	a	18.1818
ks2	ccr9_human	p2ry1_human	a	a	9.09091
ks2	ccr9_human	ptafr_human	a	a	18.1818
ks2	ccr9_human	sucr1_rat	a	a	0
ks2	ccr9_human	fpr2_human	a	a	27.2727
ks2	ccr9_human	p2y12_human	a	a	18.1818
ks2	ccr9_human	ox1r_human	a	a	18.1818
ks2	ccr9_human	par1_human	a	a	9.09091
ks2	ccr9_human	us28_hcmva	a	a	9.09091
ks2	ccr9_human	ox2r_human	a	a	30
ks2	ccr9_human	adrb1_melga	a	a	36.3636
ks2	ccr9_human	ada2b_human	a	a	18.1818
ks2	ccr9_human	aa1r_human	a	a	0
ks2	ccr9_human	grm5_human	a	c	0
ks2	ccr9_human	crfr2_human	a	b1	0
ks2	ccr9_human	mc4r_human	a	a	36.3636
ks2	ccr9_human	opsd_human	a	a	0
ks2	ccr9_human	apj_human	a	a	27.2727
ks2	ccr9_human	ta2r_human	a	a	9.09091
ks2	ccr9_human	pacr_human	a	b1	9.09091
ks2	ccr9_human	pe2r2_human	a	a	18.1818
ks2	ccr9_human	q9wtk1_cavpo	a	a	0
ks2	ccr9_human	v2r_human	a	a	0
ks2	ccr9_human	agtr2_human	a	a	27.2727
ks2	ccr9_human	drd4_human	a	a	27.2727
ks2	ccr9_human	smo_human	a	f	0
ks2	grm1_human	cnr1_human	c	a	9.09091
ks2	grm1_human	oprk_human	c	a	9.09091
ks2	grm1_human	vipr1_human	c	b1	9.09091
ks2	grm1_human	ada2c_human	c	a	18.1818
ks2	grm1_human	oprd_human	c	a	9.09091
ks2	grm1_human	acm3_rat	c	a	18.1818
ks2	grm1_human	cxcr4_human	c	a	18.1818
ks2	grm1_human	oprd_mouse	c	a	9.09091
ks2	grm1_human	pd2r2_human	c	a	36.3636
ks2	grm1_human	acm1_human	c	a	27.2727
ks2	grm1_human	ffar1_human	c	a	9.09091
ks2	grm1_human	sctr_human	c	b1	36.3636
ks2	grm1_human	aa2ar_human	c	a	0
ks2	grm1_human	glr_human	c	b1	18.1818
ks2	grm1_human	ccr9_human	c	a	9.09091
ks2	grm1_human	grm1_human	c	c	100
ks2	grm1_human	cnr2_human	c	a	9.09091
ks2	grm1_human	5ht1e_human	c	a	0
ks2	grm1_human	g1sgd4_rabit	c	b1	54.5455
ks2	grm1_human	hrh1_human	c	a	9.09091
ks2	grm1_human	gabr2_human	c	c	18.1818
ks2	grm1_human	ada2a_human	c	a	27.2727
ks2	grm1_human	oxyr_human	c	a	27.2727
ks2	grm1_human	q98sw5_xenla	c	f	9.09091
ks2	grm1_human	casr_human	c	c	9.09091
ks2	grm1_human	5ht2c_human	c	a	27.2727
ks2	grm1_human	drd3_human	c	a	9.09091
ks2	grm1_human	par2_human	c	a	9.09091
ks2	grm1_human	pth1r_human	c	b1	9.09091
ks2	grm1_human	oprx_human	c	a	18.1818
ks2	grm1_human	crfr1_human	c	b1	27.2727
ks2	grm1_human	c5ar1_human	c	a	27.2727
ks2	grm1_human	npy2r_human	c	a	27.2727
ks2	grm1_human	q08bg4_danre	c	a	27.2727
ks2	grm1_human	cltr1_human	c	a	9.09091
ks2	grm1_human	cckar_human	c	a	9.09091
ks2	grm1_human	opsd_todpa	c	a	9.09091
ks2	grm1_human	5ht1b_human	c	a	0
ks2	grm1_human	s1pr1_human	c	a	27.2727
ks2	grm1_human	acm2_human	c	a	27.2727
ks2	grm1_human	5ht2b_human	c	a	27.2727
ks2	grm1_human	ccr2_human	c	a	45.4545
ks2	grm1_human	q80km9_hcmv	c	a	9.09091
ks2	grm1_human	gpbar_human	c	a	27.2727
ks2	grm1_human	ccr6_human	c	a	9.09091
ks2	grm1_human	ntr1_human	c	a	18.1818
ks2	grm1_human	calcr_human	c	b1	18.1818
ks2	grm1_human	pe2r3_human	c	a	18.1818
ks2	grm1_human	mtr1b_human	c	a	9.09091
ks2	grm1_human	adrb2_human	c	a	18.1818
ks2	grm1_human	lpar1_human	c	a	20
ks2	grm1_human	adrb1_human	c	a	27.2727
ks2	grm1_human	mtr1a_human	c	a	36.3636
ks2	grm1_human	ghrhr_human	c	b1	0
ks2	grm1_human	ntr1_rat	c	a	18.1818
ks2	grm1_human	pe2r4_human	c	a	0
ks2	grm1_human	drd2_human	c	a	9.09091
ks2	grm1_human	npy1r_human	c	a	18.1818
ks2	grm1_human	ccr7_human	c	a	9.09091
ks2	grm1_human	fzd4_human	c	f	36.3636
ks2	grm1_human	ghsr_human	c	a	9.09091
ks2	grm1_human	cxcr2_human	c	a	27.2727
ks2	grm1_human	ccr5_human	c	a	45.4545
ks2	grm1_human	agtr1_human	c	a	18.1818
ks2	grm1_human	acm4_human	c	a	27.2727
ks2	grm1_human	5ht2a_human	c	a	18.1818
ks2	grm1_human	gpr52_human	c	a	0
ks2	grm1_human	drd1_human	c	a	0
ks2	grm1_human	oprm_mouse	c	a	0
ks2	grm1_human	gabr1_human	c	c	27.2727
ks2	grm1_human	gnrhr_human	c	a	9.09091
ks2	grm1_human	calrl_human	c	b1	18.1818
ks2	grm1_human	smo_mouse	c	f	9.09091
ks2	grm1_human	cltr2_human	c	a	0
ks2	grm1_human	lt4r1_human	c	a	9.09091
ks2	grm1_human	fzd5_human	c	f	30
ks2	grm1_human	opsd_bovin	c	a	36.3636
ks2	grm1_human	glp2r_human	c	b1	36.3636
ks2	grm1_human	glp1r_human	c	b1	63.6364
ks2	grm1_human	5ht1a_human	c	a	27.2727
ks2	grm1_human	acm5_human	c	a	27.2727
ks2	grm1_human	b1b1u5_9arac	c	a	27.2727
ks2	grm1_human	5ht1d_human	c	a	0
ks2	grm1_human	ednrb_human	c	a	27.2727
ks2	grm1_human	drd4_mouse	c	a	0
ks2	grm1_human	nk1r_human	c	a	9.09091
ks2	grm1_human	p2ry1_human	c	a	9.09091
ks2	grm1_human	ptafr_human	c	a	18.1818
ks2	grm1_human	sucr1_rat	c	a	9.09091
ks2	grm1_human	fpr2_human	c	a	18.1818
ks2	grm1_human	p2y12_human	c	a	9.09091
ks2	grm1_human	ox1r_human	c	a	27.2727
ks2	grm1_human	par1_human	c	a	18.1818
ks2	grm1_human	us28_hcmva	c	a	9.09091
ks2	grm1_human	ox2r_human	c	a	20
ks2	grm1_human	adrb1_melga	c	a	27.2727
ks2	grm1_human	ada2b_human	c	a	36.3636
ks2	grm1_human	aa1r_human	c	a	0
ks2	grm1_human	grm5_human	c	c	54.5455
ks2	grm1_human	crfr2_human	c	b1	18.1818
ks2	grm1_human	mc4r_human	c	a	18.1818
ks2	grm1_human	opsd_human	c	a	36.3636
ks2	grm1_human	apj_human	c	a	18.1818
ks2	grm1_human	ta2r_human	c	a	9.09091
ks2	grm1_human	pacr_human	c	b1	9.09091
ks2	grm1_human	pe2r2_human	c	a	9.09091
ks2	grm1_human	q9wtk1_cavpo	c	a	9.09091
ks2	grm1_human	v2r_human	c	a	18.1818
ks2	grm1_human	agtr2_human	c	a	9.09091
ks2	grm1_human	drd4_human	c	a	0
ks2	grm1_human	smo_human	c	f	9.09091
ks2	cnr2_human	cnr1_human	a	a	27.2727
ks2	cnr2_human	oprk_human	a	a	0
ks2	cnr2_human	vipr1_human	a	b1	0
ks2	cnr2_human	ada2c_human	a	a	27.2727
ks2	cnr2_human	oprd_human	a	a	0
ks2	cnr2_human	acm3_rat	a	a	9.09091
ks2	cnr2_human	cxcr4_human	a	a	0
ks2	cnr2_human	oprd_mouse	a	a	0
ks2	cnr2_human	pd2r2_human	a	a	9.09091
ks2	cnr2_human	acm1_human	a	a	9.09091
ks2	cnr2_human	ffar1_human	a	a	0
ks2	cnr2_human	sctr_human	a	b1	27.2727
ks2	cnr2_human	aa2ar_human	a	a	9.09091
ks2	cnr2_human	glr_human	a	b1	9.09091
ks2	cnr2_human	ccr9_human	a	a	18.1818
ks2	cnr2_human	grm1_human	a	c	9.09091
ks2	cnr2_human	cnr2_human	a	a	100
ks2	cnr2_human	5ht1e_human	a	a	18.1818
ks2	cnr2_human	g1sgd4_rabit	a	b1	9.09091
ks2	cnr2_human	hrh1_human	a	a	18.1818
ks2	cnr2_human	gabr2_human	a	c	0
ks2	cnr2_human	ada2a_human	a	a	36.3636
ks2	cnr2_human	oxyr_human	a	a	18.1818
ks2	cnr2_human	q98sw5_xenla	a	f	9.09091
ks2	cnr2_human	casr_human	a	c	9.09091
ks2	cnr2_human	5ht2c_human	a	a	9.09091
ks2	cnr2_human	drd3_human	a	a	27.2727
ks2	cnr2_human	par2_human	a	a	18.1818
ks2	cnr2_human	pth1r_human	a	b1	18.1818
ks2	cnr2_human	oprx_human	a	a	9.09091
ks2	cnr2_human	crfr1_human	a	b1	9.09091
ks2	cnr2_human	c5ar1_human	a	a	9.09091
ks2	cnr2_human	npy2r_human	a	a	18.1818
ks2	cnr2_human	q08bg4_danre	a	a	18.1818
ks2	cnr2_human	cltr1_human	a	a	36.3636
ks2	cnr2_human	cckar_human	a	a	9.09091
ks2	cnr2_human	opsd_todpa	a	a	9.09091
ks2	cnr2_human	5ht1b_human	a	a	18.1818
ks2	cnr2_human	s1pr1_human	a	a	45.4545
ks2	cnr2_human	acm2_human	a	a	9.09091
ks2	cnr2_human	5ht2b_human	a	a	0
ks2	cnr2_human	ccr2_human	a	a	36.3636
ks2	cnr2_human	q80km9_hcmv	a	a	18.1818
ks2	cnr2_human	gpbar_human	a	a	18.1818
ks2	cnr2_human	ccr6_human	a	a	36.3636
ks2	cnr2_human	ntr1_human	a	a	27.2727
ks2	cnr2_human	calcr_human	a	b1	0
ks2	cnr2_human	pe2r3_human	a	a	0
ks2	cnr2_human	mtr1b_human	a	a	0
ks2	cnr2_human	adrb2_human	a	a	9.09091
ks2	cnr2_human	lpar1_human	a	a	30
ks2	cnr2_human	adrb1_human	a	a	27.2727
ks2	cnr2_human	mtr1a_human	a	a	9.09091
ks2	cnr2_human	ghrhr_human	a	b1	0
ks2	cnr2_human	ntr1_rat	a	a	9.09091
ks2	cnr2_human	pe2r4_human	a	a	0
ks2	cnr2_human	drd2_human	a	a	27.2727
ks2	cnr2_human	npy1r_human	a	a	36.3636
ks2	cnr2_human	ccr7_human	a	a	36.3636
ks2	cnr2_human	fzd4_human	a	f	18.1818
ks2	cnr2_human	ghsr_human	a	a	9.09091
ks2	cnr2_human	cxcr2_human	a	a	9.09091
ks2	cnr2_human	ccr5_human	a	a	27.2727
ks2	cnr2_human	agtr1_human	a	a	18.1818
ks2	cnr2_human	acm4_human	a	a	9.09091
ks2	cnr2_human	5ht2a_human	a	a	9.09091
ks2	cnr2_human	gpr52_human	a	a	0
ks2	cnr2_human	drd1_human	a	a	18.1818
ks2	cnr2_human	oprm_mouse	a	a	0
ks2	cnr2_human	gabr1_human	a	c	0
ks2	cnr2_human	gnrhr_human	a	a	9.09091
ks2	cnr2_human	calrl_human	a	b1	0
ks2	cnr2_human	smo_mouse	a	f	9.09091
ks2	cnr2_human	cltr2_human	a	a	27.2727
ks2	cnr2_human	lt4r1_human	a	a	27.2727
ks2	cnr2_human	fzd5_human	a	f	10
ks2	cnr2_human	opsd_bovin	a	a	18.1818
ks2	cnr2_human	glp2r_human	a	b1	0
ks2	cnr2_human	glp1r_human	a	b1	9.09091
ks2	cnr2_human	5ht1a_human	a	a	18.1818
ks2	cnr2_human	acm5_human	a	a	18.1818
ks2	cnr2_human	b1b1u5_9arac	a	a	9.09091
ks2	cnr2_human	5ht1d_human	a	a	27.2727
ks2	cnr2_human	ednrb_human	a	a	9.09091
ks2	cnr2_human	drd4_mouse	a	a	18.1818
ks2	cnr2_human	nk1r_human	a	a	0
ks2	cnr2_human	p2ry1_human	a	a	27.2727
ks2	cnr2_human	ptafr_human	a	a	9.09091
ks2	cnr2_human	sucr1_rat	a	a	9.09091
ks2	cnr2_human	fpr2_human	a	a	9.09091
ks2	cnr2_human	p2y12_human	a	a	9.09091
ks2	cnr2_human	ox1r_human	a	a	9.09091
ks2	cnr2_human	par1_human	a	a	9.09091
ks2	cnr2_human	us28_hcmva	a	a	18.1818
ks2	cnr2_human	ox2r_human	a	a	0
ks2	cnr2_human	adrb1_melga	a	a	27.2727
ks2	cnr2_human	ada2b_human	a	a	27.2727
ks2	cnr2_human	aa1r_human	a	a	10
ks2	cnr2_human	grm5_human	a	c	9.09091
ks2	cnr2_human	crfr2_human	a	b1	0
ks2	cnr2_human	mc4r_human	a	a	0
ks2	cnr2_human	opsd_human	a	a	18.1818
ks2	cnr2_human	apj_human	a	a	18.1818
ks2	cnr2_human	ta2r_human	a	a	9.09091
ks2	cnr2_human	pacr_human	a	b1	0
ks2	cnr2_human	pe2r2_human	a	a	9.09091
ks2	cnr2_human	q9wtk1_cavpo	a	a	27.2727
ks2	cnr2_human	v2r_human	a	a	27.2727
ks2	cnr2_human	agtr2_human	a	a	9.09091
ks2	cnr2_human	drd4_human	a	a	27.2727
ks2	cnr2_human	smo_human	a	f	9.09091
ks2	5ht1e_human	cnr1_human	a	a	18.1818
ks2	5ht1e_human	oprk_human	a	a	9.09091
ks2	5ht1e_human	vipr1_human	a	b1	9.09091
ks2	5ht1e_human	ada2c_human	a	a	27.2727
ks2	5ht1e_human	oprd_human	a	a	9.09091
ks2	5ht1e_human	acm3_rat	a	a	9.09091
ks2	5ht1e_human	cxcr4_human	a	a	9.09091
ks2	5ht1e_human	oprd_mouse	a	a	9.09091
ks2	5ht1e_human	pd2r2_human	a	a	9.09091
ks2	5ht1e_human	acm1_human	a	a	0
ks2	5ht1e_human	ffar1_human	a	a	9.09091
ks2	5ht1e_human	sctr_human	a	b1	0
ks2	5ht1e_human	aa2ar_human	a	a	0
ks2	5ht1e_human	glr_human	a	b1	9.09091
ks2	5ht1e_human	ccr9_human	a	a	27.2727
ks2	5ht1e_human	grm1_human	a	c	0
ks2	5ht1e_human	cnr2_human	a	a	18.1818
ks2	5ht1e_human	5ht1e_human	a	a	100
ks2	5ht1e_human	g1sgd4_rabit	a	b1	0
ks2	5ht1e_human	hrh1_human	a	a	18.1818
ks2	5ht1e_human	gabr2_human	a	c	9.09091
ks2	5ht1e_human	ada2a_human	a	a	27.2727
ks2	5ht1e_human	oxyr_human	a	a	9.09091
ks2	5ht1e_human	q98sw5_xenla	a	f	9.09091
ks2	5ht1e_human	casr_human	a	c	18.1818
ks2	5ht1e_human	5ht2c_human	a	a	36.3636
ks2	5ht1e_human	drd3_human	a	a	36.3636
ks2	5ht1e_human	par2_human	a	a	9.09091
ks2	5ht1e_human	pth1r_human	a	b1	9.09091
ks2	5ht1e_human	oprx_human	a	a	0
ks2	5ht1e_human	crfr1_human	a	b1	0
ks2	5ht1e_human	c5ar1_human	a	a	9.09091
ks2	5ht1e_human	npy2r_human	a	a	0
ks2	5ht1e_human	q08bg4_danre	a	a	36.3636
ks2	5ht1e_human	cltr1_human	a	a	36.3636
ks2	5ht1e_human	cckar_human	a	a	9.09091
ks2	5ht1e_human	opsd_todpa	a	a	18.1818
ks2	5ht1e_human	5ht1b_human	a	a	45.4545
ks2	5ht1e_human	s1pr1_human	a	a	0
ks2	5ht1e_human	acm2_human	a	a	0
ks2	5ht1e_human	5ht2b_human	a	a	9.09091
ks2	5ht1e_human	ccr2_human	a	a	9.09091
ks2	5ht1e_human	q80km9_hcmv	a	a	0
ks2	5ht1e_human	gpbar_human	a	a	0
ks2	5ht1e_human	ccr6_human	a	a	9.09091
ks2	5ht1e_human	ntr1_human	a	a	18.1818
ks2	5ht1e_human	calcr_human	a	b1	0
ks2	5ht1e_human	pe2r3_human	a	a	0
ks2	5ht1e_human	mtr1b_human	a	a	18.1818
ks2	5ht1e_human	adrb2_human	a	a	36.3636
ks2	5ht1e_human	lpar1_human	a	a	20
ks2	5ht1e_human	adrb1_human	a	a	45.4545
ks2	5ht1e_human	mtr1a_human	a	a	18.1818
ks2	5ht1e_human	ghrhr_human	a	b1	9.09091
ks2	5ht1e_human	ntr1_rat	a	a	0
ks2	5ht1e_human	pe2r4_human	a	a	10
ks2	5ht1e_human	drd2_human	a	a	27.2727
ks2	5ht1e_human	npy1r_human	a	a	27.2727
ks2	5ht1e_human	ccr7_human	a	a	18.1818
ks2	5ht1e_human	fzd4_human	a	f	9.09091
ks2	5ht1e_human	ghsr_human	a	a	9.09091
ks2	5ht1e_human	cxcr2_human	a	a	27.2727
ks2	5ht1e_human	ccr5_human	a	a	9.09091
ks2	5ht1e_human	agtr1_human	a	a	9.09091
ks2	5ht1e_human	acm4_human	a	a	0
ks2	5ht1e_human	5ht2a_human	a	a	27.2727
ks2	5ht1e_human	gpr52_human	a	a	18.1818
ks2	5ht1e_human	drd1_human	a	a	9.09091
ks2	5ht1e_human	oprm_mouse	a	a	18.1818
ks2	5ht1e_human	gabr1_human	a	c	9.09091
ks2	5ht1e_human	gnrhr_human	a	a	18.1818
ks2	5ht1e_human	calrl_human	a	b1	9.09091
ks2	5ht1e_human	smo_mouse	a	f	9.09091
ks2	5ht1e_human	cltr2_human	a	a	18.1818
ks2	5ht1e_human	lt4r1_human	a	a	18.1818
ks2	5ht1e_human	fzd5_human	a	f	0
ks2	5ht1e_human	opsd_bovin	a	a	9.09091
ks2	5ht1e_human	glp2r_human	a	b1	9.09091
ks2	5ht1e_human	glp1r_human	a	b1	0
ks2	5ht1e_human	5ht1a_human	a	a	9.09091
ks2	5ht1e_human	acm5_human	a	a	0
ks2	5ht1e_human	b1b1u5_9arac	a	a	18.1818
ks2	5ht1e_human	5ht1d_human	a	a	54.5455
ks2	5ht1e_human	ednrb_human	a	a	0
ks2	5ht1e_human	drd4_mouse	a	a	0
ks2	5ht1e_human	nk1r_human	a	a	9.09091
ks2	5ht1e_human	p2ry1_human	a	a	18.1818
ks2	5ht1e_human	ptafr_human	a	a	27.2727
ks2	5ht1e_human	sucr1_rat	a	a	18.1818
ks2	5ht1e_human	fpr2_human	a	a	18.1818
ks2	5ht1e_human	p2y12_human	a	a	27.2727
ks2	5ht1e_human	ox1r_human	a	a	9.09091
ks2	5ht1e_human	par1_human	a	a	18.1818
ks2	5ht1e_human	us28_hcmva	a	a	0
ks2	5ht1e_human	ox2r_human	a	a	20
ks2	5ht1e_human	adrb1_melga	a	a	36.3636
ks2	5ht1e_human	ada2b_human	a	a	36.3636
ks2	5ht1e_human	aa1r_human	a	a	10
ks2	5ht1e_human	grm5_human	a	c	0
ks2	5ht1e_human	crfr2_human	a	b1	0
ks2	5ht1e_human	mc4r_human	a	a	27.2727
ks2	5ht1e_human	opsd_human	a	a	9.09091
ks2	5ht1e_human	apj_human	a	a	18.1818
ks2	5ht1e_human	ta2r_human	a	a	18.1818
ks2	5ht1e_human	pacr_human	a	b1	0
ks2	5ht1e_human	pe2r2_human	a	a	9.09091
ks2	5ht1e_human	q9wtk1_cavpo	a	a	9.09091
ks2	5ht1e_human	v2r_human	a	a	27.2727
ks2	5ht1e_human	agtr2_human	a	a	27.2727
ks2	5ht1e_human	drd4_human	a	a	9.09091
ks2	5ht1e_human	smo_human	a	f	9.09091
ks2	g1sgd4_rabit	cnr1_human	b1	a	0
[truncated: 84,248 more rows]

## Sheet: figure_s5
site	uniprot1	uniprot2	class1	class2	sequence_similarity
ks2	cnr1_human	cnr1_human	a	a	100
ks2	cnr1_human	oprk_human	a	a	45.4545
ks2	cnr1_human	vipr1_human	a	b1	27.2727
ks2	cnr1_human	ada2c_human	a	a	63.6364
ks2	cnr1_human	oprd_human	a	a	45.4545
ks2	cnr1_human	acm3_rat	a	a	45.4545
ks2	cnr1_human	cxcr4_human	a	a	54.5455
ks2	cnr1_human	oprd_mouse	a	a	45.4545
ks2	cnr1_human	pd2r2_human	a	a	54.5455
ks2	cnr1_human	acm1_human	a	a	54.5455
ks2	cnr1_human	ffar1_human	a	a	72.7273
ks2	cnr1_human	sctr_human	a	b1	63.6364
ks2	cnr1_human	aa2ar_human	a	a	63.6364
ks2	cnr1_human	glr_human	a	b1	54.5455
ks2	cnr1_human	ccr9_human	a	a	54.5455
ks2	cnr1_human	grm1_human	a	c	81.8182
ks2	cnr1_human	cnr2_human	a	a	54.5455
ks2	cnr1_human	5ht1e_human	a	a	36.3636
ks2	cnr1_human	g1sgd4_rabit	a	b1	63.6364
ks2	cnr1_human	hrh1_human	a	a	72.7273
ks2	cnr1_human	gabr2_human	a	c	63.6364
ks2	cnr1_human	ada2a_human	a	a	54.5455
ks2	cnr1_human	oxyr_human	a	a	45.4545
ks2	cnr1_human	q98sw5_xenla	a	f	54.5455
ks2	cnr1_human	casr_human	a	c	45.4545
ks2	cnr1_human	5ht2c_human	a	a	63.6364
ks2	cnr1_human	drd3_human	a	a	27.2727
ks2	cnr1_human	par2_human	a	a	45.4545
ks2	cnr1_human	pth1r_human	a	b1	36.3636
ks2	cnr1_human	oprx_human	a	a	54.5455
ks2	cnr1_human	crfr1_human	a	b1	54.5455
ks2	cnr1_human	c5ar1_human	a	a	45.4545
ks2	cnr1_human	npy2r_human	a	a	54.5455
ks2	cnr1_human	q08bg4_danre	a	a	36.3636
ks2	cnr1_human	cltr1_human	a	a	45.4545
ks2	cnr1_human	cckar_human	a	a	27.2727
ks2	cnr1_human	opsd_todpa	a	a	54.5455
ks2	cnr1_human	5ht1b_human	a	a	27.2727
ks2	cnr1_human	s1pr1_human	a	a	63.6364
ks2	cnr1_human	acm2_human	a	a	54.5455
ks2	cnr1_human	5ht2b_human	a	a	72.7273
ks2	cnr1_human	ccr2_human	a	a	63.6364
ks2	cnr1_human	q80km9_hcmv	a	a	54.5455
ks2	cnr1_human	gpbar_human	a	a	63.6364
ks2	cnr1_human	ccr6_human	a	a	45.4545
ks2	cnr1_human	ntr1_human	a	a	54.5455
ks2	cnr1_human	calcr_human	a	b1	27.2727
ks2	cnr1_human	pe2r3_human	a	a	72.7273
ks2	cnr1_human	mtr1b_human	a	a	45.4545
ks2	cnr1_human	adrb2_human	a	a	45.4545
ks2	cnr1_human	lpar1_human	a	a	70
ks2	cnr1_human	adrb1_human	a	a	45.4545
ks2	cnr1_human	mtr1a_human	a	a	54.5455
ks2	cnr1_human	ghrhr_human	a	b1	45.4545
ks2	cnr1_human	ntr1_rat	a	a	54.5455
ks2	cnr1_human	pe2r4_human	a	a	40
ks2	cnr1_human	drd2_human	a	a	27.2727
ks2	cnr1_human	npy1r_human	a	a	54.5455
ks2	cnr1_human	ccr7_human	a	a	54.5455
ks2	cnr1_human	fzd4_human	a	f	72.7273
ks2	cnr1_human	ghsr_human	a	a	36.3636
ks2	cnr1_human	cxcr2_human	a	a	72.7273
ks2	cnr1_human	ccr5_human	a	a	72.7273
ks2	cnr1_human	agtr1_human	a	a	45.4545
ks2	cnr1_human	acm4_human	a	a	54.5455
ks2	cnr1_human	5ht2a_human	a	a	63.6364
ks2	cnr1_human	gpr52_human	a	a	27.2727
ks2	cnr1_human	drd1_human	a	a	45.4545
ks2	cnr1_human	oprm_mouse	a	a	36.3636
ks2	cnr1_human	gabr1_human	a	c	54.5455
ks2	cnr1_human	gnrhr_human	a	a	36.3636
ks2	cnr1_human	calrl_human	a	b1	45.4545
ks2	cnr1_human	smo_mouse	a	f	54.5455
ks2	cnr1_human	cltr2_human	a	a	36.3636
ks2	cnr1_human	lt4r1_human	a	a	45.4545
ks2	cnr1_human	fzd5_human	a	f	60
ks2	cnr1_human	opsd_bovin	a	a	63.6364
ks2	cnr1_human	glp2r_human	a	b1	63.6364
ks2	cnr1_human	glp1r_human	a	b1	63.6364
ks2	cnr1_human	5ht1a_human	a	a	54.5455
ks2	cnr1_human	acm5_human	a	a	54.5455
ks2	cnr1_human	b1b1u5_9arac	a	a	54.5455
ks2	cnr1_human	5ht1d_human	a	a	27.2727
ks2	cnr1_human	ednrb_human	a	a	63.6364
ks2	cnr1_human	drd4_mouse	a	a	54.5455
ks2	cnr1_human	nk1r_human	a	a	45.4545
ks2	cnr1_human	p2ry1_human	a	a	45.4545
ks2	cnr1_human	ptafr_human	a	a	54.5455
ks2	cnr1_human	sucr1_rat	a	a	54.5455
ks2	cnr1_human	fpr2_human	a	a	54.5455
ks2	cnr1_human	p2y12_human	a	a	45.4545
ks2	cnr1_human	ox1r_human	a	a	63.6364
ks2	cnr1_human	par1_human	a	a	72.7273
ks2	cnr1_human	us28_hcmva	a	a	54.5455
ks2	cnr1_human	ox2r_human	a	a	70
ks2	cnr1_human	adrb1_melga	a	a	45.4545
ks2	cnr1_human	ada2b_human	a	a	72.7273
ks2	cnr1_human	aa1r_human	a	a	50
ks2	cnr1_human	grm5_human	a	c	63.6364
ks2	cnr1_human	crfr2_human	a	b1	45.4545
ks2	cnr1_human	mc4r_human	a	a	54.5455
ks2	cnr1_human	opsd_human	a	a	63.6364
ks2	cnr1_human	apj_human	a	a	63.6364
ks2	cnr1_human	ta2r_human	a	a	72.7273
ks2	cnr1_human	pacr_human	a	b1	27.2727
ks2	cnr1_human	pe2r2_human	a	a	45.4545
ks2	cnr1_human	q9wtk1_cavpo	a	a	45.4545
ks2	cnr1_human	v2r_human	a	a	45.4545
ks2	cnr1_human	agtr2_human	a	a	18.1818
ks2	cnr1_human	drd4_human	a	a	63.6364
ks2	cnr1_human	smo_human	a	f	54.5455
ks2	oprk_human	cnr1_human	a	a	45.4545
ks2	oprk_human	oprk_human	a	a	100
ks2	oprk_human	vipr1_human	a	b1	63.6364
ks2	oprk_human	ada2c_human	a	a	45.4545
ks2	oprk_human	oprd_human	a	a	100
ks2	oprk_human	acm3_rat	a	a	63.6364
ks2	oprk_human	cxcr4_human	a	a	45.4545
ks2	oprk_human	oprd_mouse	a	a	100
ks2	oprk_human	pd2r2_human	a	a	54.5455
ks2	oprk_human	acm1_human	a	a	54.5455
ks2	oprk_human	ffar1_human	a	a	54.5455
ks2	oprk_human	sctr_human	a	b1	81.8182
ks2	oprk_human	aa2ar_human	a	a	45.4545
ks2	oprk_human	glr_human	a	b1	72.7273
ks2	oprk_human	ccr9_human	a	a	63.6364
ks2	oprk_human	grm1_human	a	c	54.5455
ks2	oprk_human	cnr2_human	a	a	36.3636
ks2	oprk_human	5ht1e_human	a	a	45.4545
ks2	oprk_human	g1sgd4_rabit	a	b1	81.8182
ks2	oprk_human	hrh1_human	a	a	63.6364
ks2	oprk_human	gabr2_human	a	c	45.4545
ks2	oprk_human	ada2a_human	a	a	45.4545
ks2	oprk_human	oxyr_human	a	a	54.5455
ks2	oprk_human	q98sw5_xenla	a	f	63.6364
ks2	oprk_human	casr_human	a	c	36.3636
ks2	oprk_human	5ht2c_human	a	a	54.5455
ks2	oprk_human	drd3_human	a	a	45.4545
ks2	oprk_human	par2_human	a	a	36.3636
ks2	oprk_human	pth1r_human	a	b1	72.7273
ks2	oprk_human	oprx_human	a	a	81.8182
ks2	oprk_human	crfr1_human	a	b1	81.8182
ks2	oprk_human	c5ar1_human	a	a	54.5455
ks2	oprk_human	npy2r_human	a	a	54.5455
ks2	oprk_human	q08bg4_danre	a	a	63.6364
ks2	oprk_human	cltr1_human	a	a	45.4545
ks2	oprk_human	cckar_human	a	a	45.4545
ks2	oprk_human	opsd_todpa	a	a	63.6364
ks2	oprk_human	5ht1b_human	a	a	27.2727
ks2	oprk_human	s1pr1_human	a	a	54.5455
ks2	oprk_human	acm2_human	a	a	54.5455
ks2	oprk_human	5ht2b_human	a	a	63.6364
ks2	oprk_human	ccr2_human	a	a	63.6364
ks2	oprk_human	q80km9_hcmv	a	a	45.4545
ks2	oprk_human	gpbar_human	a	a	54.5455
ks2	oprk_human	ccr6_human	a	a	45.4545
ks2	oprk_human	ntr1_human	a	a	63.6364
ks2	oprk_human	calcr_human	a	b1	54.5455
ks2	oprk_human	pe2r3_human	a	a	36.3636
ks2	oprk_human	mtr1b_human	a	a	45.4545
ks2	oprk_human	adrb2_human	a	a	27.2727
ks2	oprk_human	lpar1_human	a	a	40
ks2	oprk_human	adrb1_human	a	a	45.4545
ks2	oprk_human	mtr1a_human	a	a	54.5455
ks2	oprk_human	ghrhr_human	a	b1	63.6364
ks2	oprk_human	ntr1_rat	a	a	72.7273
ks2	oprk_human	pe2r4_human	a	a	40
ks2	oprk_human	drd2_human	a	a	45.4545
ks2	oprk_human	npy1r_human	a	a	63.6364
ks2	oprk_human	ccr7_human	a	a	63.6364
ks2	oprk_human	fzd4_human	a	f	54.5455
ks2	oprk_human	ghsr_human	a	a	63.6364
ks2	oprk_human	cxcr2_human	a	a	63.6364
ks2	oprk_human	ccr5_human	a	a	45.4545
ks2	oprk_human	agtr1_human	a	a	54.5455
ks2	oprk_human	acm4_human	a	a	54.5455
ks2	oprk_human	5ht2a_human	a	a	45.4545
ks2	oprk_human	gpr52_human	a	a	45.4545
ks2	oprk_human	drd1_human	a	a	18.1818
ks2	oprk_human	oprm_mouse	a	a	90.9091
ks2	oprk_human	gabr1_human	a	c	45.4545
ks2	oprk_human	gnrhr_human	a	a	81.8182
ks2	oprk_human	calrl_human	a	b1	72.7273
ks2	oprk_human	smo_mouse	a	f	63.6364
ks2	oprk_human	cltr2_human	a	a	45.4545
ks2	oprk_human	lt4r1_human	a	a	63.6364
ks2	oprk_human	fzd5_human	a	f	50
ks2	oprk_human	opsd_bovin	a	a	45.4545
ks2	oprk_human	glp2r_human	a	b1	54.5455
ks2	oprk_human	glp1r_human	a	b1	81.8182
ks2	oprk_human	5ht1a_human	a	a	54.5455
ks2	oprk_human	acm5_human	a	a	45.4545
ks2	oprk_human	b1b1u5_9arac	a	a	36.3636
ks2	oprk_human	5ht1d_human	a	a	45.4545
ks2	oprk_human	ednrb_human	a	a	63.6364
ks2	oprk_human	drd4_mouse	a	a	27.2727
ks2	oprk_human	nk1r_human	a	a	27.2727
ks2	oprk_human	p2ry1_human	a	a	54.5455
ks2	oprk_human	ptafr_human	a	a	54.5455
ks2	oprk_human	sucr1_rat	a	a	54.5455
ks2	oprk_human	fpr2_human	a	a	45.4545
ks2	oprk_human	p2y12_human	a	a	54.5455
ks2	oprk_human	ox1r_human	a	a	72.7273
ks2	oprk_human	par1_human	a	a	54.5455
ks2	oprk_human	us28_hcmva	a	a	45.4545
ks2	oprk_human	ox2r_human	a	a	60
ks2	oprk_human	adrb1_melga	a	a	36.3636
ks2	oprk_human	ada2b_human	a	a	45.4545
ks2	oprk_human	aa1r_human	a	a	60
ks2	oprk_human	grm5_human	a	c	54.5455
ks2	oprk_human	crfr2_human	a	b1	81.8182
ks2	oprk_human	mc4r_human	a	a	72.7273
ks2	oprk_human	opsd_human	a	a	45.4545
ks2	oprk_human	apj_human	a	a	63.6364
ks2	oprk_human	ta2r_human	a	a	63.6364
ks2	oprk_human	pacr_human	a	b1	63.6364
ks2	oprk_human	pe2r2_human	a	a	36.3636
ks2	oprk_human	q9wtk1_cavpo	a	a	63.6364
ks2	oprk_human	v2r_human	a	a	54.5455
ks2	oprk_human	agtr2_human	a	a	54.5455
ks2	oprk_human	drd4_human	a	a	45.4545
ks2	oprk_human	smo_human	a	f	63.6364
ks2	vipr1_human	cnr1_human	b1	a	27.2727
ks2	vipr1_human	oprk_human	b1	a	63.6364
ks2	vipr1_human	vipr1_human	b1	b1	100
ks2	vipr1_human	ada2c_human	b1	a	45.4545
ks2	vipr1_human	oprd_human	b1	a	63.6364
ks2	vipr1_human	acm3_rat	b1	a	36.3636
ks2	vipr1_human	cxcr4_human	b1	a	54.5455
ks2	vipr1_human	oprd_mouse	b1	a	63.6364
ks2	vipr1_human	pd2r2_human	b1	a	45.4545
ks2	vipr1_human	acm1_human	b1	a	45.4545
ks2	vipr1_human	ffar1_human	b1	a	45.4545
ks2	vipr1_human	sctr_human	b1	b1	63.6364
ks2	vipr1_human	aa2ar_human	b1	a	27.2727
ks2	vipr1_human	glr_human	b1	b1	72.7273
ks2	vipr1_human	ccr9_human	b1	a	45.4545
ks2	vipr1_human	grm1_human	b1	c	36.3636
ks2	vipr1_human	cnr2_human	b1	a	45.4545
ks2	vipr1_human	5ht1e_human	b1	a	27.2727
ks2	vipr1_human	g1sgd4_rabit	b1	b1	63.6364
ks2	vipr1_human	hrh1_human	b1	a	27.2727
ks2	vipr1_human	gabr2_human	b1	c	36.3636
ks2	vipr1_human	ada2a_human	b1	a	45.4545
ks2	vipr1_human	oxyr_human	b1	a	45.4545
ks2	vipr1_human	q98sw5_xenla	b1	f	63.6364
ks2	vipr1_human	casr_human	b1	c	18.1818
ks2	vipr1_human	5ht2c_human	b1	a	36.3636
ks2	vipr1_human	drd3_human	b1	a	27.2727
ks2	vipr1_human	par2_human	b1	a	63.6364
ks2	vipr1_human	pth1r_human	b1	b1	54.5455
ks2	vipr1_human	oprx_human	b1	a	63.6364
ks2	vipr1_human	crfr1_human	b1	b1	63.6364
ks2	vipr1_human	c5ar1_human	b1	a	45.4545
ks2	vipr1_human	npy2r_human	b1	a	27.2727
ks2	vipr1_human	q08bg4_danre	b1	a	45.4545
ks2	vipr1_human	cltr1_human	b1	a	36.3636
ks2	vipr1_human	cckar_human	b1	a	36.3636
ks2	vipr1_human	opsd_todpa	b1	a	36.3636
ks2	vipr1_human	5ht1b_human	b1	a	27.2727
ks2	vipr1_human	s1pr1_human	b1	a	45.4545
ks2	vipr1_human	acm2_human	b1	a	45.4545
ks2	vipr1_human	5ht2b_human	b1	a	36.3636
ks2	vipr1_human	ccr2_human	b1	a	63.6364
ks2	vipr1_human	q80km9_hcmv	b1	a	45.4545
ks2	vipr1_human	gpbar_human	b1	a	36.3636
ks2	vipr1_human	ccr6_human	b1	a	54.5455
ks2	vipr1_human	ntr1_human	b1	a	36.3636
ks2	vipr1_human	calcr_human	b1	b1	63.6364
ks2	vipr1_human	pe2r3_human	b1	a	27.2727
ks2	vipr1_human	mtr1b_human	b1	a	27.2727
ks2	vipr1_human	adrb2_human	b1	a	9.09091
ks2	vipr1_human	lpar1_human	b1	a	20
ks2	vipr1_human	adrb1_human	b1	a	27.2727
ks2	vipr1_human	mtr1a_human	b1	a	27.2727
ks2	vipr1_human	ghrhr_human	b1	b1	63.6364
ks2	vipr1_human	ntr1_rat	b1	a	45.4545
ks2	vipr1_human	pe2r4_human	b1	a	30
ks2	vipr1_human	drd2_human	b1	a	27.2727
ks2	vipr1_human	npy1r_human	b1	a	54.5455
ks2	vipr1_human	ccr7_human	b1	a	63.6364
ks2	vipr1_human	fzd4_human	b1	f	54.5455
ks2	vipr1_human	ghsr_human	b1	a	45.4545
ks2	vipr1_human	cxcr2_human	b1	a	45.4545
ks2	vipr1_human	ccr5_human	b1	a	45.4545
ks2	vipr1_human	agtr1_human	b1	a	63.6364
ks2	vipr1_human	acm4_human	b1	a	45.4545
ks2	vipr1_human	5ht2a_human	b1	a	36.3636
ks2	vipr1_human	gpr52_human	b1	a	36.3636
ks2	vipr1_human	drd1_human	b1	a	36.3636
ks2	vipr1_human	oprm_mouse	b1	a	54.5455
ks2	vipr1_human	gabr1_human	b1	c	36.3636
ks2	vipr1_human	gnrhr_human	b1	a	54.5455
ks2	vipr1_human	calrl_human	b1	b1	45.4545
ks2	vipr1_human	smo_mouse	b1	f	63.6364
ks2	vipr1_human	cltr2_human	b1	a	45.4545
ks2	vipr1_human	lt4r1_human	b1	a	36.3636
ks2	vipr1_human	fzd5_human	b1	f	50
ks2	vipr1_human	opsd_bovin	b1	a	36.3636
ks2	vipr1_human	glp2r_human	b1	b1	36.3636
ks2	vipr1_human	glp1r_human	b1	b1	63.6364
ks2	vipr1_human	5ht1a_human	b1	a	54.5455
ks2	vipr1_human	acm5_human	b1	a	36.3636
ks2	vipr1_human	b1b1u5_9arac	b1	a	36.3636
ks2	vipr1_human	5ht1d_human	b1	a	36.3636
ks2	vipr1_human	ednrb_human	b1	a	36.3636
ks2	vipr1_human	drd4_mouse	b1	a	9.09091
ks2	vipr1_human	nk1r_human	b1	a	18.1818
ks2	vipr1_human	p2ry1_human	b1	a	27.2727
ks2	vipr1_human	ptafr_human	b1	a	18.1818
ks2	vipr1_human	sucr1_rat	b1	a	27.2727
ks2	vipr1_human	fpr2_human	b1	a	54.5455
ks2	vipr1_human	p2y12_human	b1	a	54.5455
ks2	vipr1_human	ox1r_human	b1	a	45.4545
ks2	vipr1_human	par1_human	b1	a	36.3636
ks2	vipr1_human	us28_hcmva	b1	a	45.4545
ks2	vipr1_human	ox2r_human	b1	a	40
ks2	vipr1_human	adrb1_melga	b1	a	18.1818
ks2	vipr1_human	ada2b_human	b1	a	45.4545
ks2	vipr1_human	aa1r_human	b1	a	30
ks2	vipr1_human	grm5_human	b1	c	45.4545
ks2	vipr1_human	crfr2_human	b1	b1	45.4545
ks2	vipr1_human	mc4r_human	b1	a	36.3636
ks2	vipr1_human	opsd_human	b1	a	36.3636
ks2	vipr1_human	apj_human	b1	a	36.3636
ks2	vipr1_human	ta2r_human	b1	a	45.4545
ks2	vipr1_human	pacr_human	b1	b1	63.6364
ks2	vipr1_human	pe2r2_human	b1	a	27.2727
ks2	vipr1_human	q9wtk1_cavpo	b1	a	36.3636
ks2	vipr1_human	v2r_human	b1	a	45.4545
ks2	vipr1_human	agtr2_human	b1	a	63.6364
ks2	vipr1_human	drd4_human	b1	a	27.2727
ks2	vipr1_human	smo_human	b1	f	63.6364
ks2	ada2c_human	cnr1_human	a	a	63.6364
ks2	ada2c_human	oprk_human	a	a	45.4545
ks2	ada2c_human	vipr1_human	a	b1	45.4545
ks2	ada2c_human	ada2c_human	a	a	100
ks2	ada2c_human	oprd_human	a	a	45.4545
ks2	ada2c_human	acm3_rat	a	a	54.5455
ks2	ada2c_human	cxcr4_human	a	a	63.6364
ks2	ada2c_human	oprd_mouse	a	a	45.4545
ks2	ada2c_human	pd2r2_human	a	a	54.5455
ks2	ada2c_human	acm1_human	a	a	63.6364
ks2	ada2c_human	ffar1_human	a	a	54.5455
ks2	ada2c_human	sctr_human	a	b1	63.6364
ks2	ada2c_human	aa2ar_human	a	a	36.3636
ks2	ada2c_human	glr_human	a	b1	54.5455
ks2	ada2c_human	ccr9_human	a	a	63.6364
ks2	ada2c_human	grm1_human	a	c	63.6364
ks2	ada2c_human	cnr2_human	a	a	90.9091
ks2	ada2c_human	5ht1e_human	a	a	45.4545
ks2	ada2c_human	g1sgd4_rabit	a	b1	63.6364
ks2	ada2c_human	hrh1_human	a	a	54.5455
ks2	ada2c_human	gabr2_human	a	c	45.4545
ks2	ada2c_human	ada2a_human	a	a	90.9091
ks2	ada2c_human	oxyr_human	a	a	63.6364
ks2	ada2c_human	q98sw5_xenla	a	f	72.7273
ks2	ada2c_human	casr_human	a	c	45.4545
ks2	ada2c_human	5ht2c_human	a	a	72.7273
ks2	ada2c_human	drd3_human	a	a	54.5455
ks2	ada2c_human	par2_human	a	a	63.6364
ks2	ada2c_human	pth1r_human	a	b1	36.3636
ks2	ada2c_human	oprx_human	a	a	45.4545
ks2	ada2c_human	crfr1_human	a	b1	54.5455
ks2	ada2c_human	c5ar1_human	a	a	63.6364
ks2	ada2c_human	npy2r_human	a	a	63.6364
ks2	ada2c_human	q08bg4_danre	a	a	54.5455
ks2	ada2c_human	cltr1_human	a	a	63.6364
ks2	ada2c_human	cckar_human	a	a	27.2727
ks2	ada2c_human	opsd_todpa	a	a	54.5455
ks2	ada2c_human	5ht1b_human	a	a	27.2727
ks2	ada2c_human	s1pr1_human	a	a	63.6364
ks2	ada2c_human	acm2_human	a	a	63.6364
ks2	ada2c_human	5ht2b_human	a	a	72.7273
ks2	ada2c_human	ccr2_human	a	a	81.8182
ks2	ada2c_human	q80km9_hcmv	a	a	54.5455
ks2	ada2c_human	gpbar_human	a	a	63.6364
ks2	ada2c_human	ccr6_human	a	a	72.7273
ks2	ada2c_human	ntr1_human	a	a	54.5455
ks2	ada2c_human	calcr_human	a	b1	54.5455
ks2	ada2c_human	pe2r3_human	a	a	45.4545
ks2	ada2c_human	mtr1b_human	a	a	36.3636
ks2	ada2c_human	adrb2_human	a	a	54.5455
ks2	ada2c_human	lpar1_human	a	a	60
ks2	ada2c_human	adrb1_human	a	a	72.7273
ks2	ada2c_human	mtr1a_human	a	a	54.5455
ks2	ada2c_human	ghrhr_human	a	b1	63.6364
ks2	ada2c_human	ntr1_rat	a	a	54.5455
ks2	ada2c_human	pe2r4_human	a	a	50
ks2	ada2c_human	drd2_human	a	a	54.5455
ks2	ada2c_human	npy1r_human	a	a	72.7273
ks2	ada2c_human	ccr7_human	a	a	63.6364
ks2	ada2c_human	fzd4_human	a	f	72.7273
ks2	ada2c_human	ghsr_human	a	a	36.3636
ks2	ada2c_human	cxcr2_human	a	a	63.6364
ks2	ada2c_human	ccr5_human	a	a	72.7273
ks2	ada2c_human	agtr1_human	a	a	54.5455
ks2	ada2c_human	acm4_human	a	a	63.6364
ks2	ada2c_human	5ht2a_human	a	a	72.7273
ks2	ada2c_human	gpr52_human	a	a	36.3636
ks2	ada2c_human	drd1_human	a	a	63.6364
ks2	ada2c_human	oprm_mouse	a	a	36.3636
ks2	ada2c_human	gabr1_human	a	c	45.4545
ks2	ada2c_human	gnrhr_human	a	a	36.3636
ks2	ada2c_human	calrl_human	a	b1	54.5455
ks2	ada2c_human	smo_mouse	a	f	72.7273
ks2	ada2c_human	cltr2_human	a	a	54.5455
ks2	ada2c_human	lt4r1_human	a	a	54.5455
ks2	ada2c_human	fzd5_human	a	f	40
ks2	ada2c_human	opsd_bovin	a	a	45.4545
ks2	ada2c_human	glp2r_human	a	b1	36.3636
ks2	ada2c_human	glp1r_human	a	b1	63.6364
ks2	ada2c_human	5ht1a_human	a	a	72.7273
ks2	ada2c_human	acm5_human	a	a	81.8182
ks2	ada2c_human	b1b1u5_9arac	a	a	63.6364
ks2	ada2c_human	5ht1d_human	a	a	45.4545
ks2	ada2c_human	ednrb_human	a	a	54.5455
ks2	ada2c_human	drd4_mouse	a	a	45.4545
ks2	ada2c_human	nk1r_human	a	a	36.3636
ks2	ada2c_human	p2ry1_human	a	a	54.5455
ks2	ada2c_human	ptafr_human	a	a	54.5455
ks2	ada2c_human	sucr1_rat	a	a	45.4545
ks2	ada2c_human	fpr2_human	a	a	63.6364
ks2	ada2c_human	p2y12_human	a	a	54.5455
ks2	ada2c_human	ox1r_human	a	a	63.6364
ks2	ada2c_human	par1_human	a	a	45.4545
ks2	ada2c_human	us28_hcmva	a	a	54.5455
ks2	ada2c_human	ox2r_human	a	a	50
ks2	ada2c_human	adrb1_melga	a	a	63.6364
ks2	ada2c_human	ada2b_human	a	a	72.7273
ks2	ada2c_human	aa1r_human	a	a	40
ks2	ada2c_human	grm5_human	a	c	63.6364
ks2	ada2c_human	crfr2_human	a	b1	36.3636
ks2	ada2c_human	mc4r_human	a	a	36.3636
ks2	ada2c_human	opsd_human	a	a	45.4545
ks2	ada2c_human	apj_human	a	a	54.5455
ks2	ada2c_human	ta2r_human	a	a	45.4545
ks2	ada2c_human	pacr_human	a	b1	36.3636
ks2	ada2c_human	pe2r2_human	a	a	45.4545
ks2	ada2c_human	q9wtk1_cavpo	a	a	54.5455
ks2	ada2c_human	v2r_human	a	a	63.6364
ks2	ada2c_human	agtr2_human	a	a	36.3636
ks2	ada2c_human	drd4_human	a	a	54.5455
ks2	ada2c_human	smo_human	a	f	72.7273
ks2	oprd_human	cnr1_human	a	a	45.4545
ks2	oprd_human	oprk_human	a	a	100
ks2	oprd_human	vipr1_human	a	b1	63.6364
ks2	oprd_human	ada2c_human	a	a	45.4545
ks2	oprd_human	oprd_human	a	a	100
ks2	oprd_human	acm3_rat	a	a	63.6364
ks2	oprd_human	cxcr4_human	a	a	45.4545
ks2	oprd_human	oprd_mouse	a	a	100
ks2	oprd_human	pd2r2_human	a	a	54.5455
ks2	oprd_human	acm1_human	a	a	54.5455
ks2	oprd_human	ffar1_human	a	a	54.5455
ks2	oprd_human	sctr_human	a	b1	81.8182
ks2	oprd_human	aa2ar_human	a	a	45.4545
ks2	oprd_human	glr_human	a	b1	72.7273
ks2	oprd_human	ccr9_human	a	a	63.6364
ks2	oprd_human	grm1_human	a	c	54.5455
ks2	oprd_human	cnr2_human	a	a	36.3636
ks2	oprd_human	5ht1e_human	a	a	45.4545
ks2	oprd_human	g1sgd4_rabit	a	b1	81.8182
ks2	oprd_human	hrh1_human	a	a	63.6364
ks2	oprd_human	gabr2_human	a	c	45.4545
ks2	oprd_human	ada2a_human	a	a	45.4545
ks2	oprd_human	oxyr_human	a	a	54.5455
ks2	oprd_human	q98sw5_xenla	a	f	63.6364
ks2	oprd_human	casr_human	a	c	36.3636
ks2	oprd_human	5ht2c_human	a	a	54.5455
ks2	oprd_human	drd3_human	a	a	45.4545
ks2	oprd_human	par2_human	a	a	36.3636
ks2	oprd_human	pth1r_human	a	b1	72.7273
ks2	oprd_human	oprx_human	a	a	81.8182
ks2	oprd_human	crfr1_human	a	b1	81.8182
ks2	oprd_human	c5ar1_human	a	a	54.5455
ks2	oprd_human	npy2r_human	a	a	54.5455
ks2	oprd_human	q08bg4_danre	a	a	63.6364
ks2	oprd_human	cltr1_human	a	a	45.4545
ks2	oprd_human	cckar_human	a	a	45.4545
ks2	oprd_human	opsd_todpa	a	a	63.6364
ks2	oprd_human	5ht1b_human	a	a	27.2727
ks2	oprd_human	s1pr1_human	a	a	54.5455
ks2	oprd_human	acm2_human	a	a	54.5455
ks2	oprd_human	5ht2b_human	a	a	63.6364
ks2	oprd_human	ccr2_human	a	a	63.6364
ks2	oprd_human	q80km9_hcmv	a	a	45.4545
ks2	oprd_human	gpbar_human	a	a	54.5455
ks2	oprd_human	ccr6_human	a	a	45.4545
ks2	oprd_human	ntr1_human	a	a	63.6364
ks2	oprd_human	calcr_human	a	b1	54.5455
ks2	oprd_human	pe2r3_human	a	a	36.3636
ks2	oprd_human	mtr1b_human	a	a	45.4545
ks2	oprd_human	adrb2_human	a	a	27.2727
ks2	oprd_human	lpar1_human	a	a	40
ks2	oprd_human	adrb1_human	a	a	45.4545
ks2	oprd_human	mtr1a_human	a	a	54.5455
ks2	oprd_human	ghrhr_human	a	b1	63.6364
ks2	oprd_human	ntr1_rat	a	a	72.7273
ks2	oprd_human	pe2r4_human	a	a	40
ks2	oprd_human	drd2_human	a	a	45.4545
ks2	oprd_human	npy1r_human	a	a	63.6364
ks2	oprd_human	ccr7_human	a	a	63.6364
ks2	oprd_human	fzd4_human	a	f	54.5455
ks2	oprd_human	ghsr_human	a	a	63.6364
ks2	oprd_human	cxcr2_human	a	a	63.6364
ks2	oprd_human	ccr5_human	a	a	45.4545
ks2	oprd_human	agtr1_human	a	a	54.5455
ks2	oprd_human	acm4_human	a	a	54.5455
ks2	oprd_human	5ht2a_human	a	a	45.4545
ks2	oprd_human	gpr52_human	a	a	45.4545
ks2	oprd_human	drd1_human	a	a	18.1818
ks2	oprd_human	oprm_mouse	a	a	90.9091
ks2	oprd_human	gabr1_human	a	c	45.4545
ks2	oprd_human	gnrhr_human	a	a	81.8182
ks2	oprd_human	calrl_human	a	b1	72.7273
ks2	oprd_human	smo_mouse	a	f	63.6364
ks2	oprd_human	cltr2_human	a	a	45.4545
ks2	oprd_human	lt4r1_human	a	a	63.6364
ks2	oprd_human	fzd5_human	a	f	50
ks2	oprd_human	opsd_bovin	a	a	45.4545
ks2	oprd_human	glp2r_human	a	b1	54.5455
ks2	oprd_human	glp1r_human	a	b1	81.8182
ks2	oprd_human	5ht1a_human	a	a	54.5455
ks2	oprd_human	acm5_human	a	a	45.4545
ks2	oprd_human	b1b1u5_9arac	a	a	36.3636
ks2	oprd_human	5ht1d_human	a	a	45.4545
ks2	oprd_human	ednrb_human	a	a	63.6364
ks2	oprd_human	drd4_mouse	a	a	27.2727
ks2	oprd_human	nk1r_human	a	a	27.2727
ks2	oprd_human	p2ry1_human	a	a	54.5455
ks2	oprd_human	ptafr_human	a	a	54.5455
ks2	oprd_human	sucr1_rat	a	a	54.5455
ks2	oprd_human	fpr2_human	a	a	45.4545
ks2	oprd_human	p2y12_human	a	a	54.5455
ks2	oprd_human	ox1r_human	a	a	72.7273
ks2	oprd_human	par1_human	a	a	54.5455
ks2	oprd_human	us28_hcmva	a	a	45.4545
ks2	oprd_human	ox2r_human	a	a	60
ks2	oprd_human	adrb1_melga	a	a	36.3636
ks2	oprd_human	ada2b_human	a	a	45.4545
ks2	oprd_human	aa1r_human	a	a	60
ks2	oprd_human	grm5_human	a	c	54.5455
ks2	oprd_human	crfr2_human	a	b1	81.8182
ks2	oprd_human	mc4r_human	a	a	72.7273
ks2	oprd_human	opsd_human	a	a	45.4545
ks2	oprd_human	apj_human	a	a	63.6364
ks2	oprd_human	ta2r_human	a	a	63.6364
ks2	oprd_human	pacr_human	a	b1	63.6364
ks2	oprd_human	pe2r2_human	a	a	36.3636
ks2	oprd_human	q9wtk1_cavpo	a	a	63.6364
ks2	oprd_human	v2r_human	a	a	54.5455
ks2	oprd_human	agtr2_human	a	a	54.5455
ks2	oprd_human	drd4_human	a	a	45.4545
ks2	oprd_human	smo_human	a	f	63.6364
ks2	acm3_rat	cnr1_human	a	a	45.4545
ks2	acm3_rat	oprk_human	a	a	63.6364
ks2	acm3_rat	vipr1_human	a	b1	36.3636
ks2	acm3_rat	ada2c_human	a	a	54.5455
ks2	acm3_rat	oprd_human	a	a	63.6364
ks2	acm3_rat	acm3_rat	a	a	100
ks2	acm3_rat	cxcr4_human	a	a	45.4545
ks2	acm3_rat	oprd_mouse	a	a	63.6364
ks2	acm3_rat	pd2r2_human	a	a	54.5455
ks2	acm3_rat	acm1_human	a	a	90.9091
ks2	acm3_rat	ffar1_human	a	a	36.3636
ks2	acm3_rat	sctr_human	a	b1	54.5455
ks2	acm3_rat	aa2ar_human	a	a	54.5455
ks2	acm3_rat	glr_human	a	b1	45.4545
ks2	acm3_rat	ccr9_human	a	a	63.6364
ks2	acm3_rat	grm1_human	a	c	54.5455
ks2	acm3_rat	cnr2_human	a	a	45.4545
ks2	acm3_rat	5ht1e_human	a	a	54.5455
ks2	acm3_rat	g1sgd4_rabit	a	b1	54.5455
ks2	acm3_rat	hrh1_human	a	a	72.7273
ks2	acm3_rat	gabr2_human	a	c	45.4545
ks2	acm3_rat	ada2a_human	a	a	63.6364
ks2	acm3_rat	oxyr_human	a	a	54.5455
ks2	acm3_rat	q98sw5_xenla	a	f	63.6364
ks2	acm3_rat	casr_human	a	c	45.4545
ks2	acm3_rat	5ht2c_human	a	a	63.6364
ks2	acm3_rat	drd3_human	a	a	72.7273
ks2	acm3_rat	par2_human	a	a	45.4545
ks2	acm3_rat	pth1r_human	a	b1	45.4545
ks2	acm3_rat	oprx_human	a	a	45.4545
ks2	acm3_rat	crfr1_human	a	b1	63.6364
ks2	acm3_rat	c5ar1_human	a	a	63.6364
ks2	acm3_rat	npy2r_human	a	a	54.5455
ks2	acm3_rat	q08bg4_danre	a	a	54.5455
ks2	acm3_rat	cltr1_human	a	a	45.4545
ks2	acm3_rat	cckar_human	a	a	36.3636
ks2	acm3_rat	opsd_todpa	a	a	54.5455
ks2	acm3_rat	5ht1b_human	a	a	36.3636
ks2	acm3_rat	s1pr1_human	a	a	54.5455
ks2	acm3_rat	acm2_human	a	a	90.9091
ks2	acm3_rat	5ht2b_human	a	a	63.6364
ks2	acm3_rat	ccr2_human	a	a	63.6364
ks2	acm3_rat	q80km9_hcmv	a	a	45.4545
ks2	acm3_rat	gpbar_human	a	a	36.3636
ks2	acm3_rat	ccr6_human	a	a	45.4545
ks2	acm3_rat	ntr1_human	a	a	54.5455
ks2	acm3_rat	calcr_human	a	b1	36.3636
ks2	acm3_rat	pe2r3_human	a	a	36.3636
ks2	acm3_rat	mtr1b_human	a	a	36.3636
ks2	acm3_rat	adrb2_human	a	a	45.4545
ks2	acm3_rat	lpar1_human	a	a	30
ks2	acm3_rat	adrb1_human	a	a	63.6364
ks2	acm3_rat	mtr1a_human	a	a	54.5455
ks2	acm3_rat	ghrhr_human	a	b1	45.4545
ks2	acm3_rat	ntr1_rat	a	a	72.7273
ks2	acm3_rat	pe2r4_human	a	a	40
ks2	acm3_rat	drd2_human	a	a	72.7273
ks2	acm3_rat	npy1r_human	a	a	63.6364
ks2	acm3_rat	ccr7_human	a	a	54.5455
ks2	acm3_rat	fzd4_human	a	f	45.4545
ks2	acm3_rat	ghsr_human	a	a	54.5455
ks2	acm3_rat	cxcr2_human	a	a	54.5455
ks2	acm3_rat	ccr5_human	a	a	54.5455
ks2	acm3_rat	agtr1_human	a	a	36.3636
ks2	acm3_rat	acm4_human	a	a	90.9091
ks2	acm3_rat	5ht2a_human	a	a	54.5455
ks2	acm3_rat	gpr52_human	a	a	54.5455
ks2	acm3_rat	drd1_human	a	a	27.2727
ks2	acm3_rat	oprm_mouse	a	a	54.5455
ks2	acm3_rat	gabr1_human	a	c	45.4545
ks2	acm3_rat	gnrhr_human	a	a	45.4545
ks2	acm3_rat	calrl_human	a	b1	45.4545
ks2	acm3_rat	smo_mouse	a	f	63.6364
ks2	acm3_rat	cltr2_human	a	a	45.4545
ks2	acm3_rat	lt4r1_human	a	a	63.6364
ks2	acm3_rat	fzd5_human	a	f	30
ks2	acm3_rat	opsd_bovin	a	a	45.4545
ks2	acm3_rat	glp2r_human	a	b1	27.2727
ks2	acm3_rat	glp1r_human	a	b1	54.5455
ks2	acm3_rat	5ht1a_human	a	a	81.8182
ks2	acm3_rat	acm5_human	a	a	72.7273
ks2	acm3_rat	b1b1u5_9arac	a	a	54.5455
ks2	acm3_rat	5ht1d_human	a	a	54.5455
ks2	acm3_rat	ednrb_human	a	a	54.5455
ks2	acm3_rat	drd4_mouse	a	a	36.3636
ks2	acm3_rat	nk1r_human	a	a	18.1818
ks2	acm3_rat	p2ry1_human	a	a	45.4545
ks2	acm3_rat	ptafr_human	a	a	54.5455
ks2	acm3_rat	sucr1_rat	a	a	45.4545
ks2	acm3_rat	fpr2_human	a	a	45.4545
ks2	acm3_rat	p2y12_human	a	a	54.5455
ks2	acm3_rat	ox1r_human	a	a	63.6364
ks2	acm3_rat	par1_human	a	a	36.3636
ks2	acm3_rat	us28_hcmva	a	a	45.4545
ks2	acm3_rat	ox2r_human	a	a	40
ks2	acm3_rat	adrb1_melga	a	a	54.5455
ks2	acm3_rat	ada2b_human	a	a	63.6364
ks2	acm3_rat	aa1r_human	a	a	40
ks2	acm3_rat	grm5_human	a	c	54.5455
ks2	acm3_rat	crfr2_human	a	b1	63.6364
ks2	acm3_rat	mc4r_human	a	a	54.5455
ks2	acm3_rat	opsd_human	a	a	45.4545
ks2	acm3_rat	apj_human	a	a	54.5455
ks2	acm3_rat	ta2r_human	a	a	36.3636
ks2	acm3_rat	pacr_human	a	b1	27.2727
ks2	acm3_rat	pe2r2_human	a	a	27.2727
ks2	acm3_rat	q9wtk1_cavpo	a	a	63.6364
ks2	acm3_rat	v2r_human	a	a	54.5455
ks2	acm3_rat	agtr2_human	a	a	45.4545
ks2	acm3_rat	drd4_human	a	a	54.5455
ks2	acm3_rat	smo_human	a	f	63.6364
ks2	cxcr4_human	cnr1_human	a	a	54.5455
ks2	cxcr4_human	oprk_human	a	a	45.4545
ks2	cxcr4_human	vipr1_human	a	b1	54.5455
ks2	cxcr4_human	ada2c_human	a	a	63.6364
ks2	cxcr4_human	oprd_human	a	a	45.4545
ks2	cxcr4_human	acm3_rat	a	a	45.4545
ks2	cxcr4_human	cxcr4_human	a	a	100
ks2	cxcr4_human	oprd_mouse	a	a	45.4545
ks2	cxcr4_human	pd2r2_human	a	a	81.8182
ks2	cxcr4_human	acm1_human	a	a	54.5455
ks2	cxcr4_human	ffar1_human	a	a	63.6364
ks2	cxcr4_human	sctr_human	a	b1	63.6364
ks2	cxcr4_human	aa2ar_human	a	a	36.3636
ks2	cxcr4_human	glr_human	a	b1	54.5455
ks2	cxcr4_human	ccr9_human	a	a	81.8182
ks2	cxcr4_human	grm1_human	a	c	63.6364
ks2	cxcr4_human	cnr2_human	a	a	54.5455
ks2	cxcr4_human	5ht1e_human	a	a	54.5455
ks2	cxcr4_human	g1sgd4_rabit	a	b1	63.6364
ks2	cxcr4_human	hrh1_human	a	a	36.3636
ks2	cxcr4_human	gabr2_human	a	c	54.5455
ks2	cxcr4_human	ada2a_human	a	a	63.6364
ks2	cxcr4_human	oxyr_human	a	a	63.6364
ks2	cxcr4_human	q98sw5_xenla	a	f	54.5455
ks2	cxcr4_human	casr_human	a	c	45.4545
ks2	cxcr4_human	5ht2c_human	a	a	72.7273
ks2	cxcr4_human	drd3_human	a	a	36.3636
ks2	cxcr4_human	par2_human	a	a	72.7273
ks2	cxcr4_human	pth1r_human	a	b1	36.3636
ks2	cxcr4_human	oprx_human	a	a	45.4545
ks2	cxcr4_human	crfr1_human	a	b1	54.5455
ks2	cxcr4_human	c5ar1_human	a	a	72.7273
ks2	cxcr4_human	npy2r_human	a	a	45.4545
ks2	cxcr4_human	q08bg4_danre	a	a	54.5455
ks2	cxcr4_human	cltr1_human	a	a	72.7273
ks2	cxcr4_human	cckar_human	a	a	18.1818
ks2	cxcr4_human	opsd_todpa	a	a	54.5455
ks2	cxcr4_human	5ht1b_human	a	a	36.3636
ks2	cxcr4_human	s1pr1_human	a	a	54.5455
ks2	cxcr4_human	acm2_human	a	a	54.5455
ks2	cxcr4_human	5ht2b_human	a	a	54.5455
ks2	cxcr4_human	ccr2_human	a	a	81.8182
ks2	cxcr4_human	q80km9_hcmv	a	a	63.6364
ks2	cxcr4_human	gpbar_human	a	a	54.5455
ks2	cxcr4_human	ccr6_human	a	a	81.8182
ks2	cxcr4_human	ntr1_human	a	a	54.5455
ks2	cxcr4_human	calcr_human	a	b1	45.4545
ks2	cxcr4_human	pe2r3_human	a	a	45.4545
ks2	cxcr4_human	mtr1b_human	a	a	63.6364
ks2	cxcr4_human	adrb2_human	a	a	45.4545
ks2	cxcr4_human	lpar1_human	a	a	40
ks2	cxcr4_human	adrb1_human	a	a	63.6364
ks2	cxcr4_human	mtr1a_human	a	a	45.4545
ks2	cxcr4_human	ghrhr_human	a	b1	63.6364
ks2	cxcr4_human	ntr1_rat	a	a	54.5455
ks2	cxcr4_human	pe2r4_human	a	a	30
ks2	cxcr4_human	drd2_human	a	a	36.3636
ks2	cxcr4_human	npy1r_human	a	a	72.7273
ks2	cxcr4_human	ccr7_human	a	a	81.8182
ks2	cxcr4_human	fzd4_human	a	f	63.6364
ks2	cxcr4_human	ghsr_human	a	a	54.5455
ks2	cxcr4_human	cxcr2_human	a	a	81.8182
ks2	cxcr4_human	ccr5_human	a	a	72.7273
ks2	cxcr4_human	agtr1_human	a	a	72.7273
ks2	cxcr4_human	acm4_human	a	a	54.5455
ks2	cxcr4_human	5ht2a_human	a	a	63.6364
ks2	cxcr4_human	gpr52_human	a	a	45.4545
ks2	cxcr4_human	drd1_human	a	a	45.4545
ks2	cxcr4_human	oprm_mouse	a	a	36.3636
ks2	cxcr4_human	gabr1_human	a	c	63.6364
ks2	cxcr4_human	gnrhr_human	a	a	36.3636
ks2	cxcr4_human	calrl_human	a	b1	45.4545
ks2	cxcr4_human	smo_mouse	a	f	54.5455
ks2	cxcr4_human	cltr2_human	a	a	54.5455
ks2	cxcr4_human	lt4r1_human	a	a	45.4545
ks2	cxcr4_human	fzd5_human	a	f	30
ks2	cxcr4_human	opsd_bovin	a	a	45.4545
ks2	cxcr4_human	glp2r_human	a	b1	45.4545
ks2	cxcr4_human	glp1r_human	a	b1	63.6364
ks2	cxcr4_human	5ht1a_human	a	a	63.6364
ks2	cxcr4_human	acm5_human	a	a	54.5455
ks2	cxcr4_human	b1b1u5_9arac	a	a	72.7273
ks2	cxcr4_human	5ht1d_human	a	a	36.3636
ks2	cxcr4_human	ednrb_human	a	a	63.6364
ks2	cxcr4_human	drd4_mouse	a	a	36.3636
ks2	cxcr4_human	nk1r_human	a	a	36.3636
ks2	cxcr4_human	p2ry1_human	a	a	45.4545
ks2	cxcr4_human	ptafr_human	a	a	54.5455
ks2	cxcr4_human	sucr1_rat	a	a	27.2727
ks2	cxcr4_human	fpr2_human	a	a	100
ks2	cxcr4_human	p2y12_human	a	a	63.6364
ks2	cxcr4_human	ox1r_human	a	a	63.6364
ks2	cxcr4_human	par1_human	a	a	54.5455
ks2	cxcr4_human	us28_hcmva	a	a	63.6364
ks2	cxcr4_human	ox2r_human	a	a	60
ks2	cxcr4_human	adrb1_melga	a	a	54.5455
ks2	cxcr4_human	ada2b_human	a	a	72.7273
ks2	cxcr4_human	aa1r_human	a	a	60
ks2	cxcr4_human	grm5_human	a	c	72.7273
ks2	cxcr4_human	crfr2_human	a	b1	36.3636
ks2	cxcr4_human	mc4r_human	a	a	36.3636
ks2	cxcr4_human	opsd_human	a	a	45.4545
ks2	cxcr4_human	apj_human	a	a	72.7273
ks2	cxcr4_human	ta2r_human	a	a	54.5455
ks2	cxcr4_human	pacr_human	a	b1	27.2727
ks2	cxcr4_human	pe2r2_human	a	a	36.3636
ks2	cxcr4_human	q9wtk1_cavpo	a	a	45.4545
ks2	cxcr4_human	v2r_human	a	a	63.6364
ks2	cxcr4_human	agtr2_human	a	a	54.5455
ks2	cxcr4_human	drd4_human	a	a	54.5455
ks2	cxcr4_human	smo_human	a	f	54.5455
ks2	oprd_mouse	cnr1_human	a	a	45.4545
ks2	oprd_mouse	oprk_human	a	a	100
ks2	oprd_mouse	vipr1_human	a	b1	63.6364
ks2	oprd_mouse	ada2c_human	a	a	45.4545
ks2	oprd_mouse	oprd_human	a	a	100
ks2	oprd_mouse	acm3_rat	a	a	63.6364
ks2	oprd_mouse	cxcr4_human	a	a	45.4545
ks2	oprd_mouse	oprd_mouse	a	a	100
ks2	oprd_mouse	pd2r2_human	a	a	54.5455
ks2	oprd_mouse	acm1_human	a	a	54.5455
ks2	oprd_mouse	ffar1_human	a	a	54.5455
ks2	oprd_mouse	sctr_human	a	b1	81.8182
ks2	oprd_mouse	aa2ar_human	a	a	45.4545
ks2	oprd_mouse	glr_human	a	b1	72.7273
ks2	oprd_mouse	ccr9_human	a	a	63.6364
ks2	oprd_mouse	grm1_human	a	c	54.5455
ks2	oprd_mouse	cnr2_human	a	a	36.3636
ks2	oprd_mouse	5ht1e_human	a	a	45.4545
ks2	oprd_mouse	g1sgd4_rabit	a	b1	81.8182
ks2	oprd_mouse	hrh1_human	a	a	63.6364
ks2	oprd_mouse	gabr2_human	a	c	45.4545
ks2	oprd_mouse	ada2a_human	a	a	45.4545
ks2	oprd_mouse	oxyr_human	a	a	54.5455
ks2	oprd_mouse	q98sw5_xenla	a	f	63.6364
ks2	oprd_mouse	casr_human	a	c	36.3636
ks2	oprd_mouse	5ht2c_human	a	a	54.5455
ks2	oprd_mouse	drd3_human	a	a	45.4545
ks2	oprd_mouse	par2_human	a	a	36.3636
ks2	oprd_mouse	pth1r_human	a	b1	72.7273
ks2	oprd_mouse	oprx_human	a	a	81.8182
ks2	oprd_mouse	crfr1_human	a	b1	81.8182
ks2	oprd_mouse	c5ar1_human	a	a	54.5455
ks2	oprd_mouse	npy2r_human	a	a	54.5455
ks2	oprd_mouse	q08bg4_danre	a	a	63.6364
ks2	oprd_mouse	cltr1_human	a	a	45.4545
ks2	oprd_mouse	cckar_human	a	a	45.4545
ks2	oprd_mouse	opsd_todpa	a	a	63.6364
ks2	oprd_mouse	5ht1b_human	a	a	27.2727
ks2	oprd_mouse	s1pr1_human	a	a	54.5455
ks2	oprd_mouse	acm2_human	a	a	54.5455
ks2	oprd_mouse	5ht2b_human	a	a	63.6364
ks2	oprd_mouse	ccr2_human	a	a	63.6364
ks2	oprd_mouse	q80km9_hcmv	a	a	45.4545
ks2	oprd_mouse	gpbar_human	a	a	54.5455
ks2	oprd_mouse	ccr6_human	a	a	45.4545
ks2	oprd_mouse	ntr1_human	a	a	63.6364
ks2	oprd_mouse	calcr_human	a	b1	54.5455
ks2	oprd_mouse	pe2r3_human	a	a	36.3636
ks2	oprd_mouse	mtr1b_human	a	a	45.4545
ks2	oprd_mouse	adrb2_human	a	a	27.2727
ks2	oprd_mouse	lpar1_human	a	a	40
ks2	oprd_mouse	adrb1_human	a	a	45.4545
ks2	oprd_mouse	mtr1a_human	a	a	54.5455
ks2	oprd_mouse	ghrhr_human	a	b1	63.6364
ks2	oprd_mouse	ntr1_rat	a	a	72.7273
ks2	oprd_mouse	pe2r4_human	a	a	40
ks2	oprd_mouse	drd2_human	a	a	45.4545
ks2	oprd_mouse	npy1r_human	a	a	63.6364
ks2	oprd_mouse	ccr7_human	a	a	63.6364
ks2	oprd_mouse	fzd4_human	a	f	54.5455
ks2	oprd_mouse	ghsr_human	a	a	63.6364
ks2	oprd_mouse	cxcr2_human	a	a	63.6364
ks2	oprd_mouse	ccr5_human	a	a	45.4545
ks2	oprd_mouse	agtr1_human	a	a	54.5455
ks2	oprd_mouse	acm4_human	a	a	54.5455
ks2	oprd_mouse	5ht2a_human	a	a	45.4545
ks2	oprd_mouse	gpr52_human	a	a	45.4545
ks2	oprd_mouse	drd1_human	a	a	18.1818
ks2	oprd_mouse	oprm_mouse	a	a	90.9091
ks2	oprd_mouse	gabr1_human	a	c	45.4545
ks2	oprd_mouse	gnrhr_human	a	a	81.8182
ks2	oprd_mouse	calrl_human	a	b1	72.7273
ks2	oprd_mouse	smo_mouse	a	f	63.6364
ks2	oprd_mouse	cltr2_human	a	a	45.4545
ks2	oprd_mouse	lt4r1_human	a	a	63.6364
ks2	oprd_mouse	fzd5_human	a	f	50
ks2	oprd_mouse	opsd_bovin	a	a	45.4545
ks2	oprd_mouse	glp2r_human	a	b1	54.5455
ks2	oprd_mouse	glp1r_human	a	b1	81.8182
ks2	oprd_mouse	5ht1a_human	a	a	54.5455
ks2	oprd_mouse	acm5_human	a	a	45.4545
ks2	oprd_mouse	b1b1u5_9arac	a	a	36.3636
ks2	oprd_mouse	5ht1d_human	a	a	45.4545
ks2	oprd_mouse	ednrb_human	a	a	63.6364
ks2	oprd_mouse	drd4_mouse	a	a	27.2727
ks2	oprd_mouse	nk1r_human	a	a	27.2727
ks2	oprd_mouse	p2ry1_human	a	a	54.5455
ks2	oprd_mouse	ptafr_human	a	a	54.5455
ks2	oprd_mouse	sucr1_rat	a	a	54.5455
ks2	oprd_mouse	fpr2_human	a	a	45.4545
ks2	oprd_mouse	p2y12_human	a	a	54.5455
ks2	oprd_mouse	ox1r_human	a	a	72.7273
ks2	oprd_mouse	par1_human	a	a	54.5455
ks2	oprd_mouse	us28_hcmva	a	a	45.4545
ks2	oprd_mouse	ox2r_human	a	a	60
ks2	oprd_mouse	adrb1_melga	a	a	36.3636
ks2	oprd_mouse	ada2b_human	a	a	45.4545
ks2	oprd_mouse	aa1r_human	a	a	60
ks2	oprd_mouse	grm5_human	a	c	54.5455
ks2	oprd_mouse	crfr2_human	a	b1	81.8182
ks2	oprd_mouse	mc4r_human	a	a	72.7273
ks2	oprd_mouse	opsd_human	a	a	45.4545
ks2	oprd_mouse	apj_human	a	a	63.6364
ks2	oprd_mouse	ta2r_human	a	a	63.6364
ks2	oprd_mouse	pacr_human	a	b1	63.6364
ks2	oprd_mouse	pe2r2_human	a	a	36.3636
ks2	oprd_mouse	q9wtk1_cavpo	a	a	63.6364
ks2	oprd_mouse	v2r_human	a	a	54.5455
ks2	oprd_mouse	agtr2_human	a	a	54.5455
ks2	oprd_mouse	drd4_human	a	a	45.4545
ks2	oprd_mouse	smo_human	a	f	63.6364
ks2	pd2r2_human	cnr1_human	a	a	54.5455
ks2	pd2r2_human	oprk_human	a	a	54.5455
ks2	pd2r2_human	vipr1_human	a	b1	45.4545
ks2	pd2r2_human	ada2c_human	a	a	54.5455
ks2	pd2r2_human	oprd_human	a	a	54.5455
ks2	pd2r2_human	acm3_rat	a	a	54.5455
ks2	pd2r2_human	cxcr4_human	a	a	81.8182
ks2	pd2r2_human	oprd_mouse	a	a	54.5455
ks2	pd2r2_human	pd2r2_human	a	a	100
ks2	pd2r2_human	acm1_human	a	a	45.4545
ks2	pd2r2_human	ffar1_human	a	a	63.6364
ks2	pd2r2_human	sctr_human	a	b1	54.5455
ks2	pd2r2_human	aa2ar_human	a	a	36.3636
ks2	pd2r2_human	glr_human	a	b1	45.4545
ks2	pd2r2_human	ccr9_human	a	a	81.8182
ks2	pd2r2_human	grm1_human	a	c	63.6364
ks2	pd2r2_human	cnr2_human	a	a	45.4545
ks2	pd2r2_human	5ht1e_human	a	a	54.5455
ks2	pd2r2_human	g1sgd4_rabit	a	b1	54.5455
ks2	pd2r2_human	hrh1_human	a	a	45.4545
ks2	pd2r2_human	gabr2_human	a	c	63.6364
ks2	pd2r2_human	ada2a_human	a	a	54.5455
ks2	pd2r2_human	oxyr_human	a	a	63.6364
ks2	pd2r2_human	q98sw5_xenla	a	f	45.4545
ks2	pd2r2_human	casr_human	a	c	54.5455
ks2	pd2r2_human	5ht2c_human	a	a	72.7273
ks2	pd2r2_human	drd3_human	a	a	45.4545
ks2	pd2r2_human	par2_human	a	a	63.6364
ks2	pd2r2_human	pth1r_human	a	b1	45.4545
ks2	pd2r2_human	oprx_human	a	a	36.3636
ks2	pd2r2_human	crfr1_human	a	b1	45.4545
ks2	pd2r2_human	c5ar1_human	a	a	81.8182
ks2	pd2r2_human	npy2r_human	a	a	45.4545
ks2	pd2r2_human	q08bg4_danre	a	a	63.6364
ks2	pd2r2_human	cltr1_human	a	a	63.6364
ks2	pd2r2_human	cckar_human	a	a	18.1818
ks2	pd2r2_human	opsd_todpa	a	a	54.5455
ks2	pd2r2_human	5ht1b_human	a	a	45.4545
ks2	pd2r2_human	s1pr1_human	a	a	45.4545
ks2	pd2r2_human	acm2_human	a	a	45.4545
ks2	pd2r2_human	5ht2b_human	a	a	54.5455
ks2	pd2r2_human	ccr2_human	a	a	72.7273
ks2	pd2r2_human	q80km9_hcmv	a	a	54.5455
ks2	pd2r2_human	gpbar_human	a	a	36.3636
ks2	pd2r2_human	ccr6_human	a	a	72.7273
ks2	pd2r2_human	ntr1_human	a	a	54.5455
ks2	pd2r2_human	calcr_human	a	b1	45.4545
ks2	pd2r2_human	pe2r3_human	a	a	36.3636
ks2	pd2r2_human	mtr1b_human	a	a	63.6364
ks2	pd2r2_human	adrb2_human	a	a	45.4545
ks2	pd2r2_human	lpar1_human	a	a	40
ks2	pd2r2_human	adrb1_human	a	a	63.6364
ks2	pd2r2_human	mtr1a_human	a	a	45.4545
ks2	pd2r2_human	ghrhr_human	a	b1	54.5455
ks2	pd2r2_human	ntr1_rat	a	a	54.5455
ks2	pd2r2_human	pe2r4_human	a	a	30
ks2	pd2r2_human	drd2_human	a	a	45.4545
ks2	pd2r2_human	npy1r_human	a	a	72.7273
ks2	pd2r2_human	ccr7_human	a	a	63.6364
ks2	pd2r2_human	fzd4_human	a	f	63.6364
ks2	pd2r2_human	ghsr_human	a	a	54.5455
ks2	pd2r2_human	cxcr2_human	a	a	63.6364
ks2	pd2r2_human	ccr5_human	a	a	72.7273
ks2	pd2r2_human	agtr1_human	a	a	54.5455
ks2	pd2r2_human	acm4_human	a	a	45.4545
ks2	pd2r2_human	5ht2a_human	a	a	63.6364
ks2	pd2r2_human	gpr52_human	a	a	45.4545
ks2	pd2r2_human	drd1_human	a	a	45.4545
ks2	pd2r2_human	oprm_mouse	a	a	45.4545
ks2	pd2r2_human	gabr1_human	a	c	54.5455
ks2	pd2r2_human	gnrhr_human	a	a	36.3636
ks2	pd2r2_human	calrl_human	a	b1	45.4545
ks2	pd2r2_human	smo_mouse	a	f	45.4545
ks2	pd2r2_human	cltr2_human	a	a	54.5455
ks2	pd2r2_human	lt4r1_human	a	a	45.4545
ks2	pd2r2_human	fzd5_human	a	f	30
ks2	pd2r2_human	opsd_bovin	a	a	54.5455
ks2	pd2r2_human	glp2r_human	a	b1	45.4545
ks2	pd2r2_human	glp1r_human	a	b1	54.5455
ks2	pd2r2_human	5ht1a_human	a	a	54.5455
ks2	pd2r2_human	acm5_human	a	a	45.4545
ks2	pd2r2_human	b1b1u5_9arac	a	a	54.5455
ks2	pd2r2_human	5ht1d_human	a	a	45.4545
ks2	pd2r2_human	ednrb_human	a	a	63.6364
ks2	pd2r2_human	drd4_mouse	a	a	27.2727
ks2	pd2r2_human	nk1r_human	a	a	27.2727
ks2	pd2r2_human	p2ry1_human	a	a	45.4545
ks2	pd2r2_human	ptafr_human	a	a	54.5455
ks2	pd2r2_human	sucr1_rat	a	a	27.2727
ks2	pd2r2_human	fpr2_human	a	a	81.8182
ks2	pd2r2_human	p2y12_human	a	a	45.4545
ks2	pd2r2_human	ox1r_human	a	a	63.6364
ks2	pd2r2_human	par1_human	a	a	45.4545
ks2	pd2r2_human	us28_hcmva	a	a	54.5455
ks2	pd2r2_human	ox2r_human	a	a	60
ks2	pd2r2_human	adrb1_melga	a	a	54.5455
ks2	pd2r2_human	ada2b_human	a	a	72.7273
ks2	pd2r2_human	aa1r_human	a	a	60
ks2	pd2r2_human	grm5_human	a	c	63.6364
ks2	pd2r2_human	crfr2_human	a	b1	45.4545
ks2	pd2r2_human	mc4r_human	a	a	54.5455
ks2	pd2r2_human	opsd_human	a	a	54.5455
ks2	pd2r2_human	apj_human	a	a	63.6364
ks2	pd2r2_human	ta2r_human	a	a	45.4545
ks2	pd2r2_human	pacr_human	a	b1	18.1818
ks2	pd2r2_human	pe2r2_human	a	a	36.3636
ks2	pd2r2_human	q9wtk1_cavpo	a	a	45.4545
ks2	pd2r2_human	v2r_human	a	a	63.6364
ks2	pd2r2_human	agtr2_human	a	a	63.6364
ks2	pd2r2_human	drd4_human	a	a	45.4545
ks2	pd2r2_human	smo_human	a	f	45.4545
ks2	acm1_human	cnr1_human	a	a	54.5455
ks2	acm1_human	oprk_human	a	a	54.5455
ks2	acm1_human	vipr1_human	a	b1	45.4545
ks2	acm1_human	ada2c_human	a	a	63.6364
ks2	acm1_human	oprd_human	a	a	54.5455
ks2	acm1_human	acm3_rat	a	a	90.9091
ks2	acm1_human	cxcr4_human	a	a	54.5455
ks2	acm1_human	oprd_mouse	a	a	54.5455
ks2	acm1_human	pd2r2_human	a	a	45.4545
ks2	acm1_human	acm1_human	a	a	100
ks2	acm1_human	ffar1_human	a	a	45.4545
ks2	acm1_human	sctr_human	a	b1	63.6364
ks2	acm1_human	aa2ar_human	a	a	45.4545
ks2	acm1_human	glr_human	a	b1	54.5455
ks2	acm1_human	ccr9_human	a	a	54.5455
ks2	acm1_human	grm1_human	a	c	63.6364
ks2	acm1_human	cnr2_human	a	a	54.5455
ks2	acm1_human	5ht1e_human	a	a	45.4545
ks2	acm1_human	g1sgd4_rabit	a	b1	63.6364
ks2	acm1_human	hrh1_human	a	a	63.6364
ks2	acm1_human	gabr2_human	a	c	45.4545
ks2	acm1_human	ada2a_human	a	a	72.7273
ks2	acm1_human	oxyr_human	a	a	54.5455
ks2	acm1_human	q98sw5_xenla	a	f	72.7273
ks2	acm1_human	casr_human	a	c	36.3636
ks2	acm1_human	5ht2c_human	a	a	54.5455
ks2	acm1_human	drd3_human	a	a	63.6364
ks2	acm1_human	par2_human	a	a	54.5455
ks2	acm1_human	pth1r_human	a	b1	36.3636
ks2	acm1_human	oprx_human	a	a	54.5455
ks2	acm1_human	crfr1_human	a	b1	72.7273
ks2	acm1_human	c5ar1_human	a	a	54.5455
ks2	acm1_human	npy2r_human	a	a	54.5455
ks2	acm1_human	q08bg4_danre	a	a	45.4545
ks2	acm1_human	cltr1_human	a	a	45.4545
ks2	acm1_human	cckar_human	a	a	36.3636
ks2	acm1_human	opsd_todpa	a	a	54.5455
ks2	acm1_human	5ht1b_human	a	a	27.2727
ks2	acm1_human	s1pr1_human	a	a	63.6364
ks2	acm1_human	acm2_human	a	a	100
ks2	acm1_human	5ht2b_human	a	a	63.6364
ks2	acm1_human	ccr2_human	a	a	72.7273
ks2	acm1_human	q80km9_hcmv	a	a	54.5455
ks2	acm1_human	gpbar_human	a	a	45.4545
ks2	acm1_human	ccr6_human	a	a	54.5455
ks2	acm1_human	ntr1_human	a	a	54.5455
ks2	acm1_human	calcr_human	a	b1	36.3636
ks2	acm1_human	pe2r3_human	a	a	45.4545
ks2	acm1_human	mtr1b_human	a	a	36.3636
ks2	acm1_human	adrb2_human	a	a	36.3636
ks2	acm1_human	lpar1_human	a	a	40
ks2	acm1_human	adrb1_human	a	a	54.5455
ks2	acm1_human	mtr1a_human	a	a	54.5455
ks2	acm1_human	ghrhr_human	a	b1	54.5455
ks2	acm1_human	ntr1_rat	a	a	72.7273
ks2	acm1_human	pe2r4_human	a	a	40
ks2	acm1_human	drd2_human	a	a	63.6364
ks2	acm1_human	npy1r_human	a	a	63.6364
ks2	acm1_human	ccr7_human	a	a	63.6364
ks2	acm1_human	fzd4_human	a	f	54.5455
ks2	acm1_human	ghsr_human	a	a	54.5455
ks2	acm1_human	cxcr2_human	a	a	63.6364
ks2	acm1_human	ccr5_human	a	a	63.6364
ks2	acm1_human	agtr1_human	a	a	45.4545
ks2	acm1_human	acm4_human	a	a	100
ks2	acm1_human	5ht2a_human	a	a	54.5455
ks2	acm1_human	gpr52_human	a	a	54.5455
ks2	acm1_human	drd1_human	a	a	36.3636
ks2	acm1_human	oprm_mouse	a	a	45.4545
ks2	acm1_human	gabr1_human	a	c	45.4545
ks2	acm1_human	gnrhr_human	a	a	45.4545
ks2	acm1_human	calrl_human	a	b1	45.4545
ks2	acm1_human	smo_mouse	a	f	72.7273
ks2	acm1_human	cltr2_human	a	a	45.4545
ks2	acm1_human	lt4r1_human	a	a	63.6364
ks2	acm1_human	fzd5_human	a	f	40
ks2	acm1_human	opsd_bovin	a	a	45.4545
ks2	acm1_human	glp2r_human	a	b1	36.3636
ks2	acm1_human	glp1r_human	a	b1	63.6364
ks2	acm1_human	5ht1a_human	a	a	90.9091
ks2	acm1_human	acm5_human	a	a	81.8182
ks2	acm1_human	b1b1u5_9arac	a	a	63.6364
ks2	acm1_human	5ht1d_human	a	a	45.4545
ks2	acm1_human	ednrb_human	a	a	54.5455
ks2	acm1_human	drd4_mouse	a	a	45.4545
ks2	acm1_human	nk1r_human	a	a	18.1818
ks2	acm1_human	p2ry1_human	a	a	45.4545
ks2	acm1_human	ptafr_human	a	a	45.4545
ks2	acm1_human	sucr1_rat	a	a	45.4545
ks2	acm1_human	fpr2_human	a	a	54.5455
ks2	acm1_human	p2y12_human	a	a	63.6364
ks2	acm1_human	ox1r_human	a	a	63.6364
ks2	acm1_human	par1_human	a	a	45.4545
ks2	acm1_human	us28_hcmva	a	a	54.5455
ks2	acm1_human	ox2r_human	a	a	50
ks2	acm1_human	adrb1_melga	a	a	45.4545
ks2	acm1_human	ada2b_human	a	a	72.7273
ks2	acm1_human	aa1r_human	a	a	30
ks2	acm1_human	grm5_human	a	c	63.6364
ks2	acm1_human	crfr2_human	a	b1	54.5455
ks2	acm1_human	mc4r_human	a	a	45.4545
ks2	acm1_human	opsd_human	a	a	45.4545
ks2	acm1_human	apj_human	a	a	54.5455
ks2	acm1_human	ta2r_human	a	a	45.4545
ks2	acm1_human	pacr_human	a	b1	36.3636
ks2	acm1_human	pe2r2_human	a	a	27.2727
ks2	acm1_human	q9wtk1_cavpo	a	a	63.6364
ks2	acm1_human	v2r_human	a	a	54.5455
ks2	acm1_human	agtr2_human	a	a	36.3636
ks2	acm1_human	drd4_human	a	a	63.6364
ks2	acm1_human	smo_human	a	f	72.7273
ks2	ffar1_human	cnr1_human	a	a	72.7273
ks2	ffar1_human	oprk_human	a	a	54.5455
ks2	ffar1_human	vipr1_human	a	b1	45.4545
ks2	ffar1_human	ada2c_human	a	a	54.5455
ks2	ffar1_human	oprd_human	a	a	54.5455
ks2	ffar1_human	acm3_rat	a	a	36.3636
ks2	ffar1_human	cxcr4_human	a	a	63.6364
ks2	ffar1_human	oprd_mouse	a	a	54.5455
ks2	ffar1_human	pd2r2_human	a	a	63.6364
ks2	ffar1_human	acm1_human	a	a	45.4545
ks2	ffar1_human	ffar1_human	a	a	100
ks2	ffar1_human	sctr_human	a	b1	72.7273
ks2	ffar1_human	aa2ar_human	a	a	36.3636
ks2	ffar1_human	glr_human	a	b1	63.6364
ks2	ffar1_human	ccr9_human	a	a	45.4545
ks2	ffar1_human	grm1_human	a	c	72.7273
ks2	ffar1_human	cnr2_human	a	a	45.4545
ks2	ffar1_human	5ht1e_human	a	a	36.3636
ks2	ffar1_human	g1sgd4_rabit	a	b1	72.7273
ks2	ffar1_human	hrh1_human	a	a	45.4545
ks2	ffar1_human	gabr2_human	a	c	63.6364
ks2	ffar1_human	ada2a_human	a	a	45.4545
ks2	ffar1_human	oxyr_human	a	a	36.3636
ks2	ffar1_human	q98sw5_xenla	a	f	63.6364
ks2	ffar1_human	casr_human	a	c	27.2727
ks2	ffar1_human	5ht2c_human	a	a	54.5455
ks2	ffar1_human	drd3_human	a	a	18.1818
ks2	ffar1_human	par2_human	a	a	54.5455
ks2	ffar1_human	pth1r_human	a	b1	45.4545
ks2	ffar1_human	oprx_human	a	a	54.5455
ks2	ffar1_human	crfr1_human	a	b1	63.6364
ks2	ffar1_human	c5ar1_human	a	a	54.5455
ks2	ffar1_human	npy2r_human	a	a	45.4545
ks2	ffar1_human	q08bg4_danre	a	a	36.3636
ks2	ffar1_human	cltr1_human	a	a	36.3636
ks2	ffar1_human	cckar_human	a	a	18.1818
ks2	ffar1_human	opsd_todpa	a	a	45.4545
ks2	ffar1_human	5ht1b_human	a	a	27.2727
ks2	ffar1_human	s1pr1_human	a	a	54.5455
ks2	ffar1_human	acm2_human	a	a	45.4545
ks2	ffar1_human	5ht2b_human	a	a	63.6364
ks2	ffar1_human	ccr2_human	a	a	54.5455
ks2	ffar1_human	q80km9_hcmv	a	a	63.6364
ks2	ffar1_human	gpbar_human	a	a	72.7273
ks2	ffar1_human	ccr6_human	a	a	54.5455
ks2	ffar1_human	ntr1_human	a	a	45.4545
ks2	ffar1_human	calcr_human	a	b1	36.3636
ks2	ffar1_human	pe2r3_human	a	a	45.4545
ks2	ffar1_human	mtr1b_human	a	a	54.5455
ks2	ffar1_human	adrb2_human	a	a	18.1818
ks2	ffar1_human	lpar1_human	a	a	70
ks2	ffar1_human	adrb1_human	a	a	36.3636
ks2	ffar1_human	mtr1a_human	a	a	45.4545
ks2	ffar1_human	ghrhr_human	a	b1	54.5455
ks2	ffar1_human	ntr1_rat	a	a	45.4545
ks2	ffar1_human	pe2r4_human	a	a	30
ks2	ffar1_human	drd2_human	a	a	18.1818
ks2	ffar1_human	npy1r_human	a	a	45.4545
ks2	ffar1_human	ccr7_human	a	a	45.4545
ks2	ffar1_human	fzd4_human	a	f	81.8182
ks2	ffar1_human	ghsr_human	a	a	54.5455
ks2	ffar1_human	cxcr2_human	a	a	63.6364
ks2	ffar1_human	ccr5_human	a	a	63.6364
ks2	ffar1_human	agtr1_human	a	a	54.5455
ks2	ffar1_human	acm4_human	a	a	45.4545
ks2	ffar1_human	5ht2a_human	a	a	54.5455
ks2	ffar1_human	gpr52_human	a	a	36.3636
ks2	ffar1_human	drd1_human	a	a	36.3636
ks2	ffar1_human	oprm_mouse	a	a	45.4545
ks2	ffar1_human	gabr1_human	a	c	54.5455
ks2	ffar1_human	gnrhr_human	a	a	45.4545
ks2	ffar1_human	calrl_human	a	b1	54.5455
ks2	ffar1_human	smo_mouse	a	f	63.6364
ks2	ffar1_human	cltr2_human	a	a	27.2727
ks2	ffar1_human	lt4r1_human	a	a	36.3636
ks2	ffar1_human	fzd5_human	a	f	60
ks2	ffar1_human	opsd_bovin	a	a	54.5455
ks2	ffar1_human	glp2r_human	a	b1	63.6364
ks2	ffar1_human	glp1r_human	a	b1	72.7273
ks2	ffar1_human	5ht1a_human	a	a	45.4545
ks2	ffar1_human	acm5_human	a	a	45.4545
ks2	ffar1_human	b1b1u5_9arac	a	a	45.4545
ks2	ffar1_human	5ht1d_human	a	a	27.2727
ks2	ffar1_human	ednrb_human	a	a	54.5455
ks2	ffar1_human	drd4_mouse	a	a	36.3636
ks2	ffar1_human	nk1r_human	a	a	18.1818
ks2	ffar1_human	p2ry1_human	a	a	36.3636
ks2	ffar1_human	ptafr_human	a	a	45.4545
ks2	ffar1_human	sucr1_rat	a	a	36.3636
ks2	ffar1_human	fpr2_human	a	a	63.6364
ks2	ffar1_human	p2y12_human	a	a	54.5455
ks2	ffar1_human	ox1r_human	a	a	54.5455
ks2	ffar1_human	par1_human	a	a	54.5455
ks2	ffar1_human	us28_hcmva	a	a	63.6364
ks2	ffar1_human	ox2r_human	a	a	70
ks2	ffar1_human	adrb1_melga	a	a	27.2727
ks2	ffar1_human	ada2b_human	a	a	63.6364
ks2	ffar1_human	aa1r_human	a	a	80
ks2	ffar1_human	grm5_human	a	c	72.7273
ks2	ffar1_human	crfr2_human	a	b1	45.4545
ks2	ffar1_human	mc4r_human	a	a	54.5455
ks2	ffar1_human	opsd_human	a	a	54.5455
ks2	ffar1_human	apj_human	a	a	54.5455
ks2	ffar1_human	ta2r_human	a	a	63.6364
ks2	ffar1_human	pacr_human	a	b1	36.3636
ks2	ffar1_human	pe2r2_human	a	a	36.3636
ks2	ffar1_human	q9wtk1_cavpo	a	a	36.3636
ks2	ffar1_human	v2r_human	a	a	36.3636
ks2	ffar1_human	agtr2_human	a	a	27.2727
ks2	ffar1_human	drd4_human	a	a	54.5455
ks2	ffar1_human	smo_human	a	f	63.6364
ks2	sctr_human	cnr1_human	b1	a	63.6364
ks2	sctr_human	oprk_human	b1	a	81.8182
ks2	sctr_human	vipr1_human	b1	b1	63.6364
ks2	sctr_human	ada2c_human	b1	a	63.6364
ks2	sctr_human	oprd_human	b1	a	81.8182
ks2	sctr_human	acm3_rat	b1	a	54.5455
ks2	sctr_human	cxcr4_human	b1	a	63.6364
ks2	sctr_human	oprd_mouse	b1	a	81.8182
ks2	sctr_human	pd2r2_human	b1	a	54.5455
ks2	sctr_human	acm1_human	b1	a	63.6364
ks2	sctr_human	ffar1_human	b1	a	72.7273
ks2	sctr_human	sctr_human	b1	b1	100
ks2	sctr_human	aa2ar_human	b1	a	36.3636
ks2	sctr_human	glr_human	b1	b1	90.9091
ks2	sctr_human	ccr9_human	b1	a	63.6364
ks2	sctr_human	grm1_human	b1	c	72.7273
ks2	sctr_human	cnr2_human	b1	a	54.5455
ks2	sctr_human	5ht1e_human	b1	a	45.4545
ks2	sctr_human	g1sgd4_rabit	b1	b1	100
ks2	sctr_human	hrh1_human	b1	a	54.5455
ks2	sctr_human	gabr2_human	b1	c	54.5455
ks2	sctr_human	ada2a_human	b1	a	63.6364
ks2	sctr_human	oxyr_human	b1	a	63.6364
ks2	sctr_human	q98sw5_xenla	b1	f	72.7273
ks2	sctr_human	casr_human	b1	c	36.3636
ks2	sctr_human	5ht2c_human	b1	a	54.5455
ks2	sctr_human	drd3_human	b1	a	36.3636
ks2	sctr_human	par2_human	b1	a	54.5455
ks2	sctr_human	pth1r_human	b1	b1	72.7273
ks2	sctr_human	oprx_human	b1	a	81.8182
ks2	sctr_human	crfr1_human	b1	b1	90.9091
ks2	sctr_human	c5ar1_human	b1	a	54.5455
ks2	sctr_human	npy2r_human	b1	a	63.6364
ks2	sctr_human	q08bg4_danre	b1	a	63.6364
ks2	sctr_human	cltr1_human	b1	a	54.5455
ks2	sctr_human	cckar_human	b1	a	45.4545
ks2	sctr_human	opsd_todpa	b1	a	72.7273
ks2	sctr_human	5ht1b_human	b1	a	27.2727
ks2	sctr_human	s1pr1_human	b1	a	72.7273
ks2	sctr_human	acm2_human	b1	a	63.6364
ks2	sctr_human	5ht2b_human	b1	a	72.7273
ks2	sctr_human	ccr2_human	b1	a	81.8182
ks2	sctr_human	q80km9_hcmv	b1	a	63.6364
ks2	sctr_human	gpbar_human	b1	a	72.7273
ks2	sctr_human	ccr6_human	b1	a	63.6364
ks2	sctr_human	ntr1_human	b1	a	72.7273
ks2	sctr_human	calcr_human	b1	b1	63.6364
ks2	sctr_human	pe2r3_human	b1	a	54.5455
ks2	sctr_human	mtr1b_human	b1	a	54.5455
ks2	sctr_human	adrb2_human	b1	a	27.2727
ks2	sctr_human	lpar1_human	b1	a	60
ks2	sctr_human	adrb1_human	b1	a	45.4545
ks2	sctr_human	mtr1a_human	b1	a	63.6364
ks2	sctr_human	ghrhr_human	b1	b1	81.8182
ks2	sctr_human	ntr1_rat	b1	a	72.7273
ks2	sctr_human	pe2r4_human	b1	a	50
ks2	sctr_human	drd2_human	b1	a	36.3636
ks2	sctr_human	npy1r_human	b1	a	72.7273
ks2	sctr_human	ccr7_human	b1	a	63.6364
ks2	sctr_human	fzd4_human	b1	f	72.7273
ks2	sctr_human	ghsr_human	b1	a	63.6364
ks2	sctr_human	cxcr2_human	b1	a	81.8182
ks2	sctr_human	ccr5_human	b1	a	63.6364
ks2	sctr_human	agtr1_human	b1	a	72.7273
ks2	sctr_human	acm4_human	b1	a	63.6364
ks2	sctr_human	5ht2a_human	b1	a	54.5455
ks2	sctr_human	gpr52_human	b1	a	36.3636
ks2	sctr_human	drd1_human	b1	a	36.3636
ks2	sctr_human	oprm_mouse	b1	a	72.7273
ks2	sctr_human	gabr1_human	b1	c	54.5455
ks2	sctr_human	gnrhr_human	b1	a	72.7273
ks2	sctr_human	calrl_human	b1	b1	81.8182
ks2	sctr_human	smo_mouse	b1	f	72.7273
ks2	sctr_human	cltr2_human	b1	a	54.5455
ks2	sctr_human	lt4r1_human	b1	a	63.6364
ks2	sctr_human	fzd5_human	b1	f	50
ks2	sctr_human	opsd_bovin	b1	a	54.5455
ks2	sctr_human	glp2r_human	b1	b1	72.7273
ks2	sctr_human	glp1r_human	b1	b1	100
ks2	sctr_human	5ht1a_human	b1	a	63.6364
ks2	sctr_human	acm5_human	b1	a	63.6364
ks2	sctr_human	b1b1u5_9arac	b1	a	54.5455
ks2	sctr_human	5ht1d_human	b1	a	45.4545
ks2	sctr_human	ednrb_human	b1	a	72.7273
ks2	sctr_human	drd4_mouse	b1	a	45.4545
ks2	sctr_human	nk1r_human	b1	a	36.3636
ks2	sctr_human	p2ry1_human	b1	a	63.6364
ks2	sctr_human	ptafr_human	b1	a	54.5455
ks2	sctr_human	sucr1_rat	b1	a	45.4545
ks2	sctr_human	fpr2_human	b1	a	63.6364
ks2	sctr_human	p2y12_human	b1	a	63.6364
ks2	sctr_human	ox1r_human	b1	a	81.8182
ks2	sctr_human	par1_human	b1	a	72.7273
ks2	sctr_human	us28_hcmva	b1	a	63.6364
ks2	sctr_human	ox2r_human	b1	a	80
ks2	sctr_human	adrb1_melga	b1	a	36.3636
ks2	sctr_human	ada2b_human	b1	a	63.6364
ks2	sctr_human	aa1r_human	b1	a	60
ks2	sctr_human	grm5_human	b1	c	72.7273
ks2	sctr_human	crfr2_human	b1	b1	72.7273
ks2	sctr_human	mc4r_human	b1	a	54.5455
ks2	sctr_human	opsd_human	b1	a	54.5455
ks2	sctr_human	apj_human	b1	a	72.7273
ks2	sctr_human	ta2r_human	b1	a	81.8182
ks2	sctr_human	pacr_human	b1	b1	63.6364
ks2	sctr_human	pe2r2_human	b1	a	45.4545
ks2	sctr_human	q9wtk1_cavpo	b1	a	63.6364
ks2	sctr_human	v2r_human	b1	a	63.6364
ks2	sctr_human	agtr2_human	b1	a	36.3636
ks2	sctr_human	drd4_human	b1	a	63.6364
ks2	sctr_human	smo_human	b1	f	72.7273
ks2	aa2ar_human	cnr1_human	a	a	63.6364
ks2	aa2ar_human	oprk_human	a	a	45.4545
ks2	aa2ar_human	vipr1_human	a	b1	27.2727
ks2	aa2ar_human	ada2c_human	a	a	36.3636
ks2	aa2ar_human	oprd_human	a	a	45.4545
ks2	aa2ar_human	acm3_rat	a	a	54.5455
ks2	aa2ar_human	cxcr4_human	a	a	36.3636
ks2	aa2ar_human	oprd_mouse	a	a	45.4545
ks2	aa2ar_human	pd2r2_human	a	a	36.3636
ks2	aa2ar_human	acm1_human	a	a	45.4545
ks2	aa2ar_human	ffar1_human	a	a	36.3636
ks2	aa2ar_human	sctr_human	a	b1	36.3636
ks2	aa2ar_human	aa2ar_human	a	a	100
ks2	aa2ar_human	glr_human	a	b1	45.4545
ks2	aa2ar_human	ccr9_human	a	a	54.5455
ks2	aa2ar_human	grm1_human	a	c	45.4545
ks2	aa2ar_human	cnr2_human	a	a	36.3636
ks2	aa2ar_human	5ht1e_human	a	a	36.3636
ks2	aa2ar_human	g1sgd4_rabit	a	b1	36.3636
ks2	aa2ar_human	hrh1_human	a	a	81.8182
ks2	aa2ar_human	gabr2_human	a	c	36.3636
ks2	aa2ar_human	ada2a_human	a	a	27.2727
ks2	aa2ar_human	oxyr_human	a	a	27.2727
ks2	aa2ar_human	q98sw5_xenla	a	f	45.4545
ks2	aa2ar_human	casr_human	a	c	36.3636
ks2	aa2ar_human	5ht2c_human	a	a	63.6364
ks2	aa2ar_human	drd3_human	a	a	36.3636
ks2	aa2ar_human	par2_human	a	a	36.3636
ks2	aa2ar_human	pth1r_human	a	b1	45.4545
ks2	aa2ar_human	oprx_human	a	a	36.3636
ks2	aa2ar_human	crfr1_human	a	b1	45.4545
ks2	aa2ar_human	c5ar1_human	a	a	36.3636
ks2	aa2ar_human	npy2r_human	a	a	36.3636
ks2	aa2ar_human	q08bg4_danre	a	a	27.2727
ks2	aa2ar_human	cltr1_human	a	a	36.3636
ks2	aa2ar_human	cckar_human	a	a	45.4545
ks2	aa2ar_human	opsd_todpa	a	a	36.3636
ks2	aa2ar_human	5ht1b_human	a	a	27.2727
ks2	aa2ar_human	s1pr1_human	a	a	45.4545
ks2	aa2ar_human	acm2_human	a	a	45.4545
ks2	aa2ar_human	5ht2b_human	a	a	54.5455
ks2	aa2ar_human	ccr2_human	a	a	36.3636
ks2	aa2ar_human	q80km9_hcmv	a	a	36.3636
ks2	aa2ar_human	gpbar_human	a	a	45.4545
ks2	aa2ar_human	ccr6_human	a	a	18.1818
ks2	aa2ar_human	ntr1_human	a	a	36.3636
ks2	aa2ar_human	calcr_human	a	b1	27.2727
ks2	aa2ar_human	pe2r3_human	a	a	54.5455
ks2	aa2ar_human	mtr1b_human	a	a	27.2727
ks2	aa2ar_human	adrb2_human	a	a	45.4545
ks2	aa2ar_human	lpar1_human	a	a	30
ks2	aa2ar_human	adrb1_human	a	a	45.4545
ks2	aa2ar_human	mtr1a_human	a	a	36.3636
ks2	aa2ar_human	ghrhr_human	a	b1	18.1818
ks2	aa2ar_human	ntr1_rat	a	a	54.5455
ks2	aa2ar_human	pe2r4_human	a	a	20
ks2	aa2ar_human	drd2_human	a	a	36.3636
ks2	aa2ar_human	npy1r_human	a	a	36.3636
ks2	aa2ar_human	ccr7_human	a	a	45.4545
ks2	aa2ar_human	fzd4_human	a	f	36.3636
ks2	aa2ar_human	ghsr_human	a	a	36.3636
ks2	aa2ar_human	cxcr2_human	a	a	54.5455
ks2	aa2ar_human	ccr5_human	a	a	36.3636
ks2	aa2ar_human	agtr1_human	a	a	36.3636
ks2	aa2ar_human	acm4_human	a	a	45.4545
ks2	aa2ar_human	5ht2a_human	a	a	45.4545
ks2	aa2ar_human	gpr52_human	a	a	18.1818
ks2	aa2ar_human	drd1_human	a	a	27.2727
ks2	aa2ar_human	oprm_mouse	a	a	36.3636
ks2	aa2ar_human	gabr1_human	a	c	45.4545
ks2	aa2ar_human	gnrhr_human	a	a	27.2727
ks2	aa2ar_human	calrl_human	a	b1	27.2727
ks2	aa2ar_human	smo_mouse	a	f	45.4545
ks2	aa2ar_human	cltr2_human	a	a	27.2727
ks2	aa2ar_human	lt4r1_human	a	a	45.4545
ks2	aa2ar_human	fzd5_human	a	f	50
ks2	aa2ar_human	opsd_bovin	a	a	54.5455
ks2	aa2ar_human	glp2r_human	a	b1	27.2727
ks2	aa2ar_human	glp1r_human	a	b1	36.3636
ks2	aa2ar_human	5ht1a_human	a	a	45.4545
ks2	aa2ar_human	acm5_human	a	a	27.2727
ks2	aa2ar_human	b1b1u5_9arac	a	a	36.3636
ks2	aa2ar_human	5ht1d_human	a	a	27.2727
ks2	aa2ar_human	ednrb_human	a	a	45.4545
ks2	aa2ar_human	drd4_mouse	a	a	27.2727
ks2	aa2ar_human	nk1r_human	a	a	54.5455
ks2	aa2ar_human	p2ry1_human	a	a	27.2727
ks2	aa2ar_human	ptafr_human	a	a	54.5455
ks2	aa2ar_human	sucr1_rat	a	a	45.4545
ks2	aa2ar_human	fpr2_human	a	a	36.3636
ks2	aa2ar_human	p2y12_human	a	a	45.4545
ks2	aa2ar_human	ox1r_human	a	a	45.4545
ks2	aa2ar_human	par1_human	a	a	45.4545
ks2	aa2ar_human	us28_hcmva	a	a	36.3636
ks2	aa2ar_human	ox2r_human	a	a	30
ks2	aa2ar_human	adrb1_melga	a	a	45.4545
ks2	aa2ar_human	ada2b_human	a	a	36.3636
ks2	aa2ar_human	aa1r_human	a	a	50
ks2	aa2ar_human	grm5_human	a	c	36.3636
ks2	aa2ar_human	crfr2_human	a	b1	54.5455
ks2	aa2ar_human	mc4r_human	a	a	45.4545
ks2	aa2ar_human	opsd_human	a	a	54.5455
ks2	aa2ar_human	apj_human	a	a	54.5455
ks2	aa2ar_human	ta2r_human	a	a	45.4545
ks2	aa2ar_human	pacr_human	a	b1	27.2727
ks2	aa2ar_human	pe2r2_human	a	a	27.2727
ks2	aa2ar_human	q9wtk1_cavpo	a	a	45.4545
ks2	aa2ar_human	v2r_human	a	a	27.2727
ks2	aa2ar_human	agtr2_human	a	a	36.3636
ks2	aa2ar_human	drd4_human	a	a	36.3636
ks2	aa2ar_human	smo_human	a	f	45.4545
ks2	glr_human	cnr1_human	b1	a	54.5455
ks2	glr_human	oprk_human	b1	a	72.7273
ks2	glr_human	vipr1_human	b1	b1	72.7273
ks2	glr_human	ada2c_human	b1	a	54.5455
ks2	glr_human	oprd_human	b1	a	72.7273
ks2	glr_human	acm3_rat	b1	a	45.4545
ks2	glr_human	cxcr4_human	b1	a	54.5455
ks2	glr_human	oprd_mouse	b1	a	72.7273
ks2	glr_human	pd2r2_human	b1	a	45.4545
ks2	glr_human	acm1_human	b1	a	54.5455
ks2	glr_human	ffar1_human	b1	a	63.6364
ks2	glr_human	sctr_human	b1	b1	90.9091
ks2	glr_human	aa2ar_human	b1	a	45.4545
ks2	glr_human	glr_human	b1	b1	100
ks2	glr_human	ccr9_human	b1	a	54.5455
ks2	glr_human	grm1_human	b1	c	63.6364
ks2	glr_human	cnr2_human	b1	a	54.5455
ks2	glr_human	5ht1e_human	b1	a	36.3636
ks2	glr_human	g1sgd4_rabit	b1	b1	90.9091
ks2	glr_human	hrh1_human	b1	a	45.4545
ks2	glr_human	gabr2_human	b1	c	45.4545
ks2	glr_human	ada2a_human	b1	a	54.5455
ks2	glr_human	oxyr_human	b1	a	54.5455
ks2	glr_human	q98sw5_xenla	b1	f	63.6364
ks2	glr_human	casr_human	b1	c	27.2727
ks2	glr_human	5ht2c_human	b1	a	45.4545
ks2	glr_human	drd3_human	b1	a	27.2727
ks2	glr_human	par2_human	b1	a	63.6364
ks2	glr_human	pth1r_human	b1	b1	81.8182
ks2	glr_human	oprx_human	b1	a	72.7273
ks2	glr_human	crfr1_human	b1	b1	81.8182
ks2	glr_human	c5ar1_human	b1	a	45.4545
ks2	glr_human	npy2r_human	b1	a	54.5455
ks2	glr_human	q08bg4_danre	b1	a	54.5455
ks2	glr_human	cltr1_human	b1	a	45.4545
ks2	glr_human	cckar_human	b1	a	54.5455
ks2	glr_human	opsd_todpa	b1	a	63.6364
ks2	glr_human	5ht1b_human	b1	a	27.2727
ks2	glr_human	s1pr1_human	b1	a	72.7273
ks2	glr_human	acm2_human	b1	a	54.5455
ks2	glr_human	5ht2b_human	b1	a	63.6364
ks2	glr_human	ccr2_human	b1	a	72.7273
ks2	glr_human	q80km9_hcmv	b1	a	63.6364
ks2	glr_human	gpbar_human	b1	a	63.6364
ks2	glr_human	ccr6_human	b1	a	54.5455
ks2	glr_human	ntr1_human	b1	a	63.6364
ks2	glr_human	calcr_human	b1	b1	72.7273
ks2	glr_human	pe2r3_human	b1	a	54.5455
ks2	glr_human	mtr1b_human	b1	a	45.4545
ks2	glr_human	adrb2_human	b1	a	18.1818
ks2	glr_human	lpar1_human	b1	a	50
ks2	glr_human	adrb1_human	b1	a	36.3636
ks2	glr_human	mtr1a_human	b1	a	54.5455
ks2	glr_human	ghrhr_human	b1	b1	72.7273
ks2	glr_human	ntr1_rat	b1	a	63.6364
ks2	glr_human	pe2r4_human	b1	a	40
ks2	glr_human	drd2_human	b1	a	27.2727
ks2	glr_human	npy1r_human	b1	a	63.6364
ks2	glr_human	ccr7_human	b1	a	54.5455
ks2	glr_human	fzd4_human	b1	f	63.6364
ks2	glr_human	ghsr_human	b1	a	54.5455
ks2	glr_human	cxcr2_human	b1	a	72.7273
ks2	glr_human	ccr5_human	b1	a	54.5455
ks2	glr_human	agtr1_human	b1	a	72.7273
ks2	glr_human	acm4_human	b1	a	54.5455
ks2	glr_human	5ht2a_human	b1	a	45.4545
ks2	glr_human	gpr52_human	b1	a	27.2727
ks2	glr_human	drd1_human	b1	a	45.4545
ks2	glr_human	oprm_mouse	b1	a	63.6364
ks2	glr_human	gabr1_human	b1	c	45.4545
ks2	glr_human	gnrhr_human	b1	a	63.6364
ks2	glr_human	calrl_human	b1	b1	72.7273
ks2	glr_human	smo_mouse	b1	f	63.6364
ks2	glr_human	cltr2_human	b1	a	54.5455
ks2	glr_human	lt4r1_human	b1	a	54.5455
ks2	glr_human	fzd5_human	b1	f	60
ks2	glr_human	opsd_bovin	b1	a	63.6364
ks2	glr_human	glp2r_human	b1	b1	63.6364
ks2	glr_human	glp1r_human	b1	b1	90.9091
ks2	glr_human	5ht1a_human	b1	a	54.5455
ks2	glr_human	acm5_human	b1	a	54.5455
ks2	glr_human	b1b1u5_9arac	b1	a	45.4545
ks2	glr_human	5ht1d_human	b1	a	45.4545
ks2	glr_human	ednrb_human	b1	a	63.6364
ks2	glr_human	drd4_mouse	b1	a	36.3636
ks2	glr_human	nk1r_human	b1	a	45.4545
ks2	glr_human	p2ry1_human	b1	a	54.5455
ks2	glr_human	ptafr_human	b1	a	45.4545
ks2	glr_human	sucr1_rat	b1	a	36.3636
ks2	glr_human	fpr2_human	b1	a	54.5455
ks2	glr_human	p2y12_human	b1	a	54.5455
ks2	glr_human	ox1r_human	b1	a	72.7273
ks2	glr_human	par1_human	b1	a	63.6364
ks2	glr_human	us28_hcmva	b1	a	63.6364
ks2	glr_human	ox2r_human	b1	a	70
ks2	glr_human	adrb1_melga	b1	a	27.2727
ks2	glr_human	ada2b_human	b1	a	54.5455
ks2	glr_human	aa1r_human	b1	a	50
ks2	glr_human	grm5_human	b1	c	63.6364
ks2	glr_human	crfr2_human	b1	b1	63.6364
ks2	glr_human	mc4r_human	b1	a	45.4545
ks2	glr_human	opsd_human	b1	a	63.6364
ks2	glr_human	apj_human	b1	a	63.6364
ks2	glr_human	ta2r_human	b1	a	72.7273
ks2	glr_human	pacr_human	b1	b1	72.7273
ks2	glr_human	pe2r2_human	b1	a	36.3636
ks2	glr_human	q9wtk1_cavpo	b1	a	54.5455
ks2	glr_human	v2r_human	b1	a	54.5455
ks2	glr_human	agtr2_human	b1	a	45.4545
ks2	glr_human	drd4_human	b1	a	54.5455
ks2	glr_human	smo_human	b1	f	63.6364
ks2	ccr9_human	cnr1_human	a	a	54.5455
ks2	ccr9_human	oprk_human	a	a	63.6364
ks2	ccr9_human	vipr1_human	a	b1	45.4545
ks2	ccr9_human	ada2c_human	a	a	63.6364
ks2	ccr9_human	oprd_human	a	a	63.6364
ks2	ccr9_human	acm3_rat	a	a	63.6364
ks2	ccr9_human	cxcr4_human	a	a	81.8182
ks2	ccr9_human	oprd_mouse	a	a	63.6364
ks2	ccr9_human	pd2r2_human	a	a	81.8182
ks2	ccr9_human	acm1_human	a	a	54.5455
ks2	ccr9_human	ffar1_human	a	a	45.4545
ks2	ccr9_human	sctr_human	a	b1	63.6364
ks2	ccr9_human	aa2ar_human	a	a	54.5455
ks2	ccr9_human	glr_human	a	b1	54.5455
ks2	ccr9_human	ccr9_human	a	a	100
ks2	ccr9_human	grm1_human	a	c	63.6364
ks2	ccr9_human	cnr2_human	a	a	54.5455
ks2	ccr9_human	5ht1e_human	a	a	72.7273
ks2	ccr9_human	g1sgd4_rabit	a	b1	63.6364
ks2	ccr9_human	hrh1_human	a	a	54.5455
ks2	ccr9_human	gabr2_human	a	c	54.5455
ks2	ccr9_human	ada2a_human	a	a	63.6364
ks2	ccr9_human	oxyr_human	a	a	72.7273
ks2	ccr9_human	q98sw5_xenla	a	f	54.5455
ks2	ccr9_human	casr_human	a	c	63.6364
ks2	ccr9_human	5ht2c_human	a	a	90.9091
ks2	ccr9_human	drd3_human	a	a	54.5455
ks2	ccr9_human	par2_human	a	a	54.5455
ks2	ccr9_human	pth1r_human	a	b1	54.5455
ks2	ccr9_human	oprx_human	a	a	45.4545
ks2	ccr9_human	crfr1_human	a	b1	54.5455
ks2	ccr9_human	c5ar1_human	a	a	72.7273
ks2	ccr9_human	npy2r_human	a	a	54.5455
ks2	ccr9_human	q08bg4_danre	a	a	72.7273
ks2	ccr9_human	cltr1_human	a	a	81.8182
ks2	ccr9_human	cckar_human	a	a	27.2727
ks2	ccr9_human	opsd_todpa	a	a	63.6364
ks2	ccr9_human	5ht1b_human	a	a	36.3636
ks2	ccr9_human	s1pr1_human	a	a	54.5455
ks2	ccr9_human	acm2_human	a	a	54.5455
ks2	ccr9_human	5ht2b_human	a	a	63.6364
ks2	ccr9_human	ccr2_human	a	a	81.8182
ks2	ccr9_human	q80km9_hcmv	a	a	45.4545
ks2	ccr9_human	gpbar_human	a	a	54.5455
ks2	ccr9_human	ccr6_human	a	a	63.6364
ks2	ccr9_human	ntr1_human	a	a	63.6364
ks2	ccr9_human	calcr_human	a	b1	54.5455
ks2	ccr9_human	pe2r3_human	a	a	45.4545
ks2	ccr9_human	mtr1b_human	a	a	54.5455
ks2	ccr9_human	adrb2_human	a	a	63.6364
ks2	ccr9_human	lpar1_human	a	a	40
ks2	ccr9_human	adrb1_human	a	a	81.8182
ks2	ccr9_human	mtr1a_human	a	a	54.5455
ks2	ccr9_human	ghrhr_human	a	b1	63.6364
ks2	ccr9_human	ntr1_rat	a	a	63.6364
ks2	ccr9_human	pe2r4_human	a	a	40
ks2	ccr9_human	drd2_human	a	a	54.5455
ks2	ccr9_human	npy1r_human	a	a	81.8182
ks2	ccr9_human	ccr7_human	a	a	81.8182
ks2	ccr9_human	fzd4_human	a	f	63.6364
ks2	ccr9_human	ghsr_human	a	a	45.4545
ks2	ccr9_human	cxcr2_human	a	a	81.8182
ks2	ccr9_human	ccr5_human	a	a	72.7273
ks2	ccr9_human	agtr1_human	a	a	72.7273
ks2	ccr9_human	acm4_human	a	a	54.5455
ks2	ccr9_human	5ht2a_human	a	a	72.7273
ks2	ccr9_human	gpr52_human	a	a	36.3636
ks2	ccr9_human	drd1_human	a	a	45.4545
ks2	ccr9_human	oprm_mouse	a	a	54.5455
ks2	ccr9_human	gabr1_human	a	c	63.6364
ks2	ccr9_human	gnrhr_human	a	a	45.4545
ks2	ccr9_human	calrl_human	a	b1	54.5455
ks2	ccr9_human	smo_mouse	a	f	54.5455
ks2	ccr9_human	cltr2_human	a	a	63.6364
ks2	ccr9_human	lt4r1_human	a	a	54.5455
ks2	ccr9_human	fzd5_human	a	f	30
ks2	ccr9_human	opsd_bovin	a	a	54.5455
ks2	ccr9_human	glp2r_human	a	b1	45.4545
ks2	ccr9_human	glp1r_human	a	b1	63.6364
ks2	ccr9_human	5ht1a_human	a	a	63.6364
ks2	ccr9_human	acm5_human	a	a	54.5455
ks2	ccr9_human	b1b1u5_9arac	a	a	72.7273
ks2	ccr9_human	5ht1d_human	a	a	54.5455
ks2	ccr9_human	ednrb_human	a	a	72.7273
ks2	ccr9_human	drd4_mouse	a	a	36.3636
ks2	ccr9_human	nk1r_human	a	a	45.4545
ks2	ccr9_human	p2ry1_human	a	a	54.5455
ks2	ccr9_human	ptafr_human	a	a	72.7273
ks2	ccr9_human	sucr1_rat	a	a	36.3636
ks2	ccr9_human	fpr2_human	a	a	81.8182
ks2	ccr9_human	p2y12_human	a	a	63.6364
ks2	ccr9_human	ox1r_human	a	a	72.7273
ks2	ccr9_human	par1_human	a	a	54.5455
ks2	ccr9_human	us28_hcmva	a	a	45.4545
ks2	ccr9_human	ox2r_human	a	a	60
ks2	ccr9_human	adrb1_melga	a	a	72.7273
ks2	ccr9_human	ada2b_human	a	a	72.7273
ks2	ccr9_human	aa1r_human	a	a	60
ks2	ccr9_human	grm5_human	a	c	54.5455
ks2	ccr9_human	crfr2_human	a	b1	54.5455
ks2	ccr9_human	mc4r_human	a	a	54.5455
ks2	ccr9_human	opsd_human	a	a	54.5455
ks2	ccr9_human	apj_human	a	a	81.8182
ks2	ccr9_human	ta2r_human	a	a	54.5455
ks2	ccr9_human	pacr_human	a	b1	27.2727
ks2	ccr9_human	pe2r2_human	a	a	45.4545
ks2	ccr9_human	q9wtk1_cavpo	a	a	54.5455
ks2	ccr9_human	v2r_human	a	a	72.7273
ks2	ccr9_human	agtr2_human	a	a	54.5455
ks2	ccr9_human	drd4_human	a	a	54.5455
ks2	ccr9_human	smo_human	a	f	54.5455
ks2	grm1_human	cnr1_human	c	a	81.8182
ks2	grm1_human	oprk_human	c	a	54.5455
ks2	grm1_human	vipr1_human	c	b1	36.3636
ks2	grm1_human	ada2c_human	c	a	63.6364
ks2	grm1_human	oprd_human	c	a	54.5455
ks2	grm1_human	acm3_rat	c	a	54.5455
ks2	grm1_human	cxcr4_human	c	a	63.6364
ks2	grm1_human	oprd_mouse	c	a	54.5455
ks2	grm1_human	pd2r2_human	c	a	63.6364
ks2	grm1_human	acm1_human	c	a	63.6364
ks2	grm1_human	ffar1_human	c	a	72.7273
ks2	grm1_human	sctr_human	c	b1	72.7273
ks2	grm1_human	aa2ar_human	c	a	45.4545
ks2	grm1_human	glr_human	c	b1	63.6364
ks2	grm1_human	ccr9_human	c	a	63.6364
ks2	grm1_human	grm1_human	c	c	100
ks2	grm1_human	cnr2_human	c	a	54.5455
ks2	grm1_human	5ht1e_human	c	a	45.4545
ks2	grm1_human	g1sgd4_rabit	c	b1	72.7273
ks2	grm1_human	hrh1_human	c	a	54.5455
ks2	grm1_human	gabr2_human	c	c	72.7273
ks2	grm1_human	ada2a_human	c	a	63.6364
ks2	grm1_human	oxyr_human	c	a	54.5455
ks2	grm1_human	q98sw5_xenla	c	f	54.5455
ks2	grm1_human	casr_human	c	c	45.4545
ks2	grm1_human	5ht2c_human	c	a	63.6364
ks2	grm1_human	drd3_human	c	a	36.3636
ks2	grm1_human	par2_human	c	a	54.5455
ks2	grm1_human	pth1r_human	c	b1	45.4545
ks2	grm1_human	oprx_human	c	a	54.5455
ks2	grm1_human	crfr1_human	c	b1	63.6364
ks2	grm1_human	c5ar1_human	c	a	54.5455
ks2	grm1_human	npy2r_human	c	a	72.7273
ks2	grm1_human	q08bg4_danre	c	a	45.4545
ks2	grm1_human	cltr1_human	c	a	54.5455
ks2	grm1_human	cckar_human	c	a	27.2727
ks2	grm1_human	opsd_todpa	c	a	63.6364
ks2	grm1_human	5ht1b_human	c	a	18.1818
ks2	grm1_human	s1pr1_human	c	a	81.8182
ks2	grm1_human	acm2_human	c	a	63.6364
ks2	grm1_human	5ht2b_human	c	a	72.7273
ks2	grm1_human	ccr2_human	c	a	72.7273
ks2	grm1_human	q80km9_hcmv	c	a	63.6364
ks2	grm1_human	gpbar_human	c	a	63.6364
ks2	grm1_human	ccr6_human	c	a	54.5455
ks2	grm1_human	ntr1_human	c	a	63.6364
ks2	grm1_human	calcr_human	c	b1	36.3636
ks2	grm1_human	pe2r3_human	c	a	63.6364
ks2	grm1_human	mtr1b_human	c	a	54.5455
ks2	grm1_human	adrb2_human	c	a	36.3636
ks2	grm1_human	lpar1_human	c	a	70
ks2	grm1_human	adrb1_human	c	a	54.5455
ks2	grm1_human	mtr1a_human	c	a	63.6364
ks2	grm1_human	ghrhr_human	c	b1	54.5455
ks2	grm1_human	ntr1_rat	c	a	63.6364
ks2	grm1_human	pe2r4_human	c	a	30
ks2	grm1_human	drd2_human	c	a	36.3636
ks2	grm1_human	npy1r_human	c	a	63.6364
ks2	grm1_human	ccr7_human	c	a	63.6364
ks2	grm1_human	fzd4_human	c	f	72.7273
ks2	grm1_human	ghsr_human	c	a	45.4545
ks2	grm1_human	cxcr2_human	c	a	81.8182
ks2	grm1_human	ccr5_human	c	a	81.8182
ks2	grm1_human	agtr1_human	c	a	54.5455
ks2	grm1_human	acm4_human	c	a	63.6364
ks2	grm1_human	5ht2a_human	c	a	63.6364
ks2	grm1_human	gpr52_human	c	a	36.3636
ks2	grm1_human	drd1_human	c	a	54.5455
ks2	grm1_human	oprm_mouse	c	a	45.4545
ks2	grm1_human	gabr1_human	c	c	63.6364
ks2	grm1_human	gnrhr_human	c	a	45.4545
ks2	grm1_human	calrl_human	c	b1	54.5455
ks2	grm1_human	smo_mouse	c	f	54.5455
ks2	grm1_human	cltr2_human	c	a	45.4545
ks2	grm1_human	lt4r1_human	c	a	54.5455
ks2	grm1_human	fzd5_human	c	f	60
ks2	grm1_human	opsd_bovin	c	a	72.7273
ks2	grm1_human	glp2r_human	c	b1	63.6364
ks2	grm1_human	glp1r_human	c	b1	72.7273
ks2	grm1_human	5ht1a_human	c	a	63.6364
ks2	grm1_human	acm5_human	c	a	63.6364
ks2	grm1_human	b1b1u5_9arac	c	a	63.6364
ks2	grm1_human	5ht1d_human	c	a	36.3636
ks2	grm1_human	ednrb_human	c	a	72.7273
ks2	grm1_human	drd4_mouse	c	a	54.5455
ks2	grm1_human	nk1r_human	c	a	36.3636
ks2	grm1_human	p2ry1_human	c	a	54.5455
ks2	grm1_human	ptafr_human	c	a	63.6364
ks2	grm1_human	sucr1_rat	c	a	45.4545
ks2	grm1_human	fpr2_human	c	a	63.6364
ks2	grm1_human	p2y12_human	c	a	54.5455
ks2	grm1_human	ox1r_human	c	a	72.7273
ks2	grm1_human	par1_human	c	a	63.6364
ks2	grm1_human	us28_hcmva	c	a	63.6364
ks2	grm1_human	ox2r_human	c	a	80
ks2	grm1_human	adrb1_melga	c	a	45.4545
ks2	grm1_human	ada2b_human	c	a	81.8182
ks2	grm1_human	aa1r_human	c	a	50
ks2	grm1_human	grm5_human	c	c	81.8182
ks2	grm1_human	crfr2_human	c	b1	45.4545
ks2	grm1_human	mc4r_human	c	a	63.6364
ks2	grm1_human	opsd_human	c	a	72.7273
ks2	grm1_human	apj_human	c	a	72.7273
ks2	grm1_human	ta2r_human	c	a	63.6364
ks2	grm1_human	pacr_human	c	b1	36.3636
ks2	grm1_human	pe2r2_human	c	a	36.3636
ks2	grm1_human	q9wtk1_cavpo	c	a	54.5455
ks2	grm1_human	v2r_human	c	a	54.5455
ks2	grm1_human	agtr2_human	c	a	27.2727
ks2	grm1_human	drd4_human	c	a	72.7273
ks2	grm1_human	smo_human	c	f	54.5455
ks2	cnr2_human	cnr1_human	a	a	54.5455
ks2	cnr2_human	oprk_human	a	a	36.3636
ks2	cnr2_human	vipr1_human	a	b1	45.4545
ks2	cnr2_human	ada2c_human	a	a	90.9091
ks2	cnr2_human	oprd_human	a	a	36.3636
ks2	cnr2_human	acm3_rat	a	a	45.4545
ks2	cnr2_human	cxcr4_human	a	a	54.5455
ks2	cnr2_human	oprd_mouse	a	a	36.3636
ks2	cnr2_human	pd2r2_human	a	a	45.4545
ks2	cnr2_human	acm1_human	a	a	54.5455
ks2	cnr2_human	ffar1_human	a	a	45.4545
ks2	cnr2_human	sctr_human	a	b1	54.5455
ks2	cnr2_human	aa2ar_human	a	a	36.3636
ks2	cnr2_human	glr_human	a	b1	54.5455
ks2	cnr2_human	ccr9_human	a	a	54.5455
ks2	cnr2_human	grm1_human	a	c	54.5455
ks2	cnr2_human	cnr2_human	a	a	100
ks2	cnr2_human	5ht1e_human	a	a	36.3636
ks2	cnr2_human	g1sgd4_rabit	a	b1	54.5455
ks2	cnr2_human	hrh1_human	a	a	45.4545
ks2	cnr2_human	gabr2_human	a	c	36.3636
ks2	cnr2_human	ada2a_human	a	a	81.8182
ks2	cnr2_human	oxyr_human	a	a	54.5455
ks2	cnr2_human	q98sw5_xenla	a	f	63.6364
ks2	cnr2_human	casr_human	a	c	36.3636
ks2	cnr2_human	5ht2c_human	a	a	63.6364
ks2	cnr2_human	drd3_human	a	a	45.4545
ks2	cnr2_human	par2_human	a	a	63.6364
ks2	cnr2_human	pth1r_human	a	b1	36.3636
ks2	cnr2_human	oprx_human	a	a	36.3636
ks2	cnr2_human	crfr1_human	a	b1	45.4545
ks2	cnr2_human	c5ar1_human	a	a	54.5455
ks2	cnr2_human	npy2r_human	a	a	54.5455
ks2	cnr2_human	q08bg4_danre	a	a	45.4545
ks2	cnr2_human	cltr1_human	a	a	54.5455
ks2	cnr2_human	cckar_human	a	a	27.2727
ks2	cnr2_human	opsd_todpa	a	a	45.4545
ks2	cnr2_human	5ht1b_human	a	a	36.3636
ks2	cnr2_human	s1pr1_human	a	a	72.7273
ks2	cnr2_human	acm2_human	a	a	54.5455
ks2	cnr2_human	5ht2b_human	a	a	63.6364
ks2	cnr2_human	ccr2_human	a	a	72.7273
ks2	cnr2_human	q80km9_hcmv	a	a	63.6364
ks2	cnr2_human	gpbar_human	a	a	54.5455
ks2	cnr2_human	ccr6_human	a	a	63.6364
ks2	cnr2_human	ntr1_human	a	a	45.4545
ks2	cnr2_human	calcr_human	a	b1	54.5455
ks2	cnr2_human	pe2r3_human	a	a	54.5455
ks2	cnr2_human	mtr1b_human	a	a	27.2727
ks2	cnr2_human	adrb2_human	a	a	45.4545
ks2	cnr2_human	lpar1_human	a	a	50
ks2	cnr2_human	adrb1_human	a	a	63.6364
ks2	cnr2_human	mtr1a_human	a	a	45.4545
ks2	cnr2_human	ghrhr_human	a	b1	54.5455
ks2	cnr2_human	ntr1_rat	a	a	45.4545
ks2	cnr2_human	pe2r4_human	a	a	40
ks2	cnr2_human	drd2_human	a	a	45.4545
ks2	cnr2_human	npy1r_human	a	a	63.6364
ks2	cnr2_human	ccr7_human	a	a	54.5455
ks2	cnr2_human	fzd4_human	a	f	63.6364
ks2	cnr2_human	ghsr_human	a	a	27.2727
ks2	cnr2_human	cxcr2_human	a	a	54.5455
ks2	cnr2_human	ccr5_human	a	a	63.6364
ks2	cnr2_human	agtr1_human	a	a	63.6364
ks2	cnr2_human	acm4_human	a	a	54.5455
ks2	cnr2_human	5ht2a_human	a	a	63.6364
ks2	cnr2_human	gpr52_human	a	a	27.2727
ks2	cnr2_human	drd1_human	a	a	63.6364
ks2	cnr2_human	oprm_mouse	a	a	27.2727
ks2	cnr2_human	gabr1_human	a	c	36.3636
ks2	cnr2_human	gnrhr_human	a	a	27.2727
ks2	cnr2_human	calrl_human	a	b1	45.4545
ks2	cnr2_human	smo_mouse	a	f	63.6364
ks2	cnr2_human	cltr2_human	a	a	63.6364
ks2	cnr2_human	lt4r1_human	a	a	45.4545
ks2	cnr2_human	fzd5_human	a	f	40
ks2	cnr2_human	opsd_bovin	a	a	45.4545
ks2	cnr2_human	glp2r_human	a	b1	27.2727
ks2	cnr2_human	glp1r_human	a	b1	54.5455
ks2	cnr2_human	5ht1a_human	a	a	63.6364
ks2	cnr2_human	acm5_human	a	a	72.7273
ks2	cnr2_human	b1b1u5_9arac	a	a	54.5455
ks2	cnr2_human	5ht1d_human	a	a	54.5455
ks2	cnr2_human	ednrb_human	a	a	45.4545
ks2	cnr2_human	drd4_mouse	a	a	36.3636
ks2	cnr2_human	nk1r_human	a	a	36.3636
ks2	cnr2_human	p2ry1_human	a	a	45.4545
ks2	cnr2_human	ptafr_human	a	a	45.4545
ks2	cnr2_human	sucr1_rat	a	a	36.3636
ks2	cnr2_human	fpr2_human	a	a	54.5455
ks2	cnr2_human	p2y12_human	a	a	45.4545
ks2	cnr2_human	ox1r_human	a	a	54.5455
ks2	cnr2_human	par1_human	a	a	36.3636
ks2	cnr2_human	us28_hcmva	a	a	63.6364
ks2	cnr2_human	ox2r_human	a	a	40
ks2	cnr2_human	adrb1_melga	a	a	54.5455
ks2	cnr2_human	ada2b_human	a	a	63.6364
ks2	cnr2_human	aa1r_human	a	a	30
ks2	cnr2_human	grm5_human	a	c	54.5455
ks2	cnr2_human	crfr2_human	a	b1	27.2727
ks2	cnr2_human	mc4r_human	a	a	27.2727
ks2	cnr2_human	opsd_human	a	a	45.4545
ks2	cnr2_human	apj_human	a	a	45.4545
ks2	cnr2_human	ta2r_human	a	a	36.3636
ks2	cnr2_human	pacr_human	a	b1	36.3636
ks2	cnr2_human	pe2r2_human	a	a	36.3636
ks2	cnr2_human	q9wtk1_cavpo	a	a	45.4545
ks2	cnr2_human	v2r_human	a	a	54.5455
ks2	cnr2_human	agtr2_human	a	a	36.3636
ks2	cnr2_human	drd4_human	a	a	45.4545
ks2	cnr2_human	smo_human	a	f	63.6364
ks2	5ht1e_human	cnr1_human	a	a	36.3636
ks2	5ht1e_human	oprk_human	a	a	45.4545
ks2	5ht1e_human	vipr1_human	a	b1	27.2727
ks2	5ht1e_human	ada2c_human	a	a	45.4545
ks2	5ht1e_human	oprd_human	a	a	45.4545
ks2	5ht1e_human	acm3_rat	a	a	54.5455
ks2	5ht1e_human	cxcr4_human	a	a	54.5455
ks2	5ht1e_human	oprd_mouse	a	a	45.4545
ks2	5ht1e_human	pd2r2_human	a	a	54.5455
ks2	5ht1e_human	acm1_human	a	a	45.4545
ks2	5ht1e_human	ffar1_human	a	a	36.3636
ks2	5ht1e_human	sctr_human	a	b1	45.4545
ks2	5ht1e_human	aa2ar_human	a	a	36.3636
ks2	5ht1e_human	glr_human	a	b1	36.3636
ks2	5ht1e_human	ccr9_human	a	a	72.7273
ks2	5ht1e_human	grm1_human	a	c	45.4545
ks2	5ht1e_human	cnr2_human	a	a	36.3636
ks2	5ht1e_human	5ht1e_human	a	a	100
ks2	5ht1e_human	g1sgd4_rabit	a	b1	45.4545
ks2	5ht1e_human	hrh1_human	a	a	36.3636
ks2	5ht1e_human	gabr2_human	a	c	36.3636
ks2	5ht1e_human	ada2a_human	a	a	54.5455
ks2	5ht1e_human	oxyr_human	a	a	63.6364
ks2	5ht1e_human	q98sw5_xenla	a	f	45.4545
ks2	5ht1e_human	casr_human	a	c	63.6364
ks2	5ht1e_human	5ht2c_human	a	a	72.7273
ks2	5ht1e_human	drd3_human	a	a	63.6364
ks2	5ht1e_human	par2_human	a	a	36.3636
ks2	5ht1e_human	pth1r_human	a	b1	45.4545
ks2	5ht1e_human	oprx_human	a	a	27.2727
ks2	5ht1e_human	crfr1_human	a	b1	36.3636
ks2	5ht1e_human	c5ar1_human	a	a	54.5455
ks2	5ht1e_human	npy2r_human	a	a	36.3636
ks2	5ht1e_human	q08bg4_danre	a	a	81.8182
ks2	5ht1e_human	cltr1_human	a	a	54.5455
ks2	5ht1e_human	cckar_human	a	a	18.1818
ks2	5ht1e_human	opsd_todpa	a	a	54.5455
ks2	5ht1e_human	5ht1b_human	a	a	63.6364
ks2	5ht1e_human	s1pr1_human	a	a	36.3636
ks2	5ht1e_human	acm2_human	a	a	45.4545
ks2	5ht1e_human	5ht2b_human	a	a	45.4545
ks2	5ht1e_human	ccr2_human	a	a	54.5455
ks2	5ht1e_human	q80km9_hcmv	a	a	27.2727
ks2	5ht1e_human	gpbar_human	a	a	45.4545
ks2	5ht1e_human	ccr6_human	a	a	36.3636
ks2	5ht1e_human	ntr1_human	a	a	54.5455
ks2	5ht1e_human	calcr_human	a	b1	36.3636
ks2	5ht1e_human	pe2r3_human	a	a	27.2727
ks2	5ht1e_human	mtr1b_human	a	a	45.4545
ks2	5ht1e_human	adrb2_human	a	a	63.6364
ks2	5ht1e_human	lpar1_human	a	a	50
ks2	5ht1e_human	adrb1_human	a	a	72.7273
ks2	5ht1e_human	mtr1a_human	a	a	45.4545
ks2	5ht1e_human	ghrhr_human	a	b1	54.5455
ks2	5ht1e_human	ntr1_rat	a	a	36.3636
ks2	5ht1e_human	pe2r4_human	a	a	50
ks2	5ht1e_human	drd2_human	a	a	63.6364
ks2	5ht1e_human	npy1r_human	a	a	54.5455
ks2	5ht1e_human	ccr7_human	a	a	54.5455
ks2	5ht1e_human	fzd4_human	a	f	54.5455
ks2	5ht1e_human	ghsr_human	a	a	36.3636
ks2	5ht1e_human	cxcr2_human	a	a	54.5455
ks2	5ht1e_human	ccr5_human	a	a	54.5455
ks2	5ht1e_human	agtr1_human	a	a	54.5455
ks2	5ht1e_human	acm4_human	a	a	45.4545
ks2	5ht1e_human	5ht2a_human	a	a	54.5455
ks2	5ht1e_human	gpr52_human	a	a	36.3636
ks2	5ht1e_human	drd1_human	a	a	36.3636
ks2	5ht1e_human	oprm_mouse	a	a	54.5455
ks2	5ht1e_human	gabr1_human	a	c	45.4545
ks2	5ht1e_human	gnrhr_human	a	a	45.4545
ks2	5ht1e_human	calrl_human	a	b1	36.3636
ks2	5ht1e_human	smo_mouse	a	f	45.4545
ks2	5ht1e_human	cltr2_human	a	a	45.4545
ks2	5ht1e_human	lt4r1_human	a	a	27.2727
ks2	5ht1e_human	fzd5_human	a	f	40
ks2	5ht1e_human	opsd_bovin	a	a	36.3636
ks2	5ht1e_human	glp2r_human	a	b1	45.4545
ks2	5ht1e_human	glp1r_human	a	b1	45.4545
ks2	5ht1e_human	5ht1a_human	a	a	54.5455
ks2	5ht1e_human	acm5_human	a	a	45.4545
ks2	5ht1e_human	b1b1u5_9arac	a	a	81.8182
ks2	5ht1e_human	5ht1d_human	a	a	81.8182
ks2	5ht1e_human	ednrb_human	a	a	45.4545
ks2	5ht1e_human	drd4_mouse	a	a	36.3636
ks2	5ht1e_human	nk1r_human	a	a	36.3636
ks2	5ht1e_human	p2ry1_human	a	a	45.4545
ks2	5ht1e_human	ptafr_human	a	a	54.5455
ks2	5ht1e_human	sucr1_rat	a	a	27.2727
ks2	5ht1e_human	fpr2_human	a	a	54.5455
ks2	5ht1e_human	p2y12_human	a	a	54.5455
ks2	5ht1e_human	ox1r_human	a	a	45.4545
ks2	5ht1e_human	par1_human	a	a	45.4545
ks2	5ht1e_human	us28_hcmva	a	a	27.2727
ks2	5ht1e_human	ox2r_human	a	a	60
ks2	5ht1e_human	adrb1_melga	a	a	63.6364
ks2	5ht1e_human	ada2b_human	a	a	63.6364
ks2	5ht1e_human	aa1r_human	a	a	60
ks2	5ht1e_human	grm5_human	a	c	36.3636
ks2	5ht1e_human	crfr2_human	a	b1	36.3636
ks2	5ht1e_human	mc4r_human	a	a	54.5455
ks2	5ht1e_human	opsd_human	a	a	36.3636
ks2	5ht1e_human	apj_human	a	a	54.5455
ks2	5ht1e_human	ta2r_human	a	a	36.3636
ks2	5ht1e_human	pacr_human	a	b1	18.1818
ks2	5ht1e_human	pe2r2_human	a	a	36.3636
ks2	5ht1e_human	q9wtk1_cavpo	a	a	27.2727
ks2	5ht1e_human	v2r_human	a	a	63.6364
ks2	5ht1e_human	agtr2_human	a	a	45.4545
ks2	5ht1e_human	drd4_human	a	a	54.5455
ks2	5ht1e_human	smo_human	a	f	45.4545
ks2	g1sgd4_rabit	cnr1_human	b1	a	63.6364
[truncated: 84,248 more rows]

[truncated: 17 more sheets: figure_s6, figure_s7, figure_s8, figure_s9, figure_s10, figure_s11, figure_s12, figure_s13, figure_s14, figure_s15, figure_s16, table_1, table_2, table_s1, table_s2, table_s3, table_s4]
